# Supplementary material for: The genetic diversity and population structure of Sophora alopecuroides (Faboideae) as determined by microsatellite markers developed from transcriptome
Source: PLoS One. 2019 Dec 5;14(12):e0226100. doi: 10.1371/journal.pone.0226100 (PMC6894834; doi:10.1371/journal.pone.0226100)
Supplement: S3 Table — (XLS) [file pone.0226100.s008.xls]

## Sheet: S3 Table
S3 Table. All SSR primer pairs of S. alopecuroides based on the transcriptome
ID	SSR type	SSR	size	start	end	FORWARD PRIMER1 (5'-3')	Tm(°C)	size	REVERSE PRIMER1 (5'-3')	Tm(°C)	size	PRODUCT1 size (bp)	start (bp)	end (bp)	FORWARD PRIMER2 (5'-3')	Tm(°C)	size	REVERSE PRIMER2 (5'-3')	Tm(°C)	size	PRODUCT2 size (bp)	start (bp)	end (bp)	FORWARD PRIMER3 (5'-3')	Tm(°C)	size	REVERSE PRIMER3 (5'-3')	Tm(°C)	size	PRODUCT3 size (bp)	start (bp)	end (bp)
SA_SSR1	p1	(A)10	10	106	115	CACATGTTACAGATGCTGATATGC	59.568	24	TCCTAGTTGCTGGGTCGTTT	59.734	20	227	25	251	CACATGTTACAGATGCTGATATGC	59.568	24	TTCCTAGTTGCTGGGTCGTT	59.734	20	228	25	252	CACATGTTACAGATGCTGATATGC	59.568	24	GATTCCTAGTTGCTGGGTCG	59.694	20	230	25	254
SA_SSR2	p1	(A)10	10	783	792	TTACATGGAGGCAATGACCA	59.924	20	GTCCCTTTGCGCATTATGTT	59.967	20	225	757	981	TTACATGGAGGCAATGACCA	59.924	20	CCAAGATTGGCATCCATTTC	60.274	20	151	757	907	ACGGCAACGCTAGTTTGAAG	60.44	20	GTCCCTTTGCGCATTATGTT	59.967	20	249	733	981
SA_SSR3	p1	(A)10	10	1792	1801	CACAAACCTTCCCAGGTCAT	59.82	20	TGAATGCTTTTGGGCTTGTT	60.617	20	255	1766	2020	CACAAACCTTCCCAGGTCAT	59.82	20	TTGAATGCTTTTGGGCTTGT	60.617	20	256	1766	2021	CAAACCACAAACCTTCCCAG	60.38	20	TGAATGCTTTTGGGCTTGTT	60.617	20	260	1761	2020
SA_SSR4	p1	(A)10	10	548	557	AGAAGGCAGGCAAGAATCAA	59.955	20	CAAGCTAAACATTGCTTTCAGG	59.075	22	209	439	647	AAGAAGGCAGGCAAGAATCA	59.955	20	CAAGCTAAACATTGCTTTCAGG	59.075	22	210	438	647	AAGGCAGGCAAGAATCAAAA	59.823	20	CAAGCTAAACATTGCTTTCAGG	59.075	22	207	441	647
SA_SSR5	p1	(A)10	10	129	138	AGACCAAAAACCTTGGGACA	59.425	20	CATTGCCATCCAATCTTATGTT	58.833	22	192	24	215	AGACCAAAAACCTTGGGACA	59.425	20	ACATTGCCATCCAATCTTATGTT	59.627	23	193	24	216	AGACCAAAAACCTTGGGACA	59.425	20	CATTGCCATCCAATCTTATGT	57.44	21	192	24	215
SA_SSR6	p1	(A)10	10	61	70	GCCTGCCAACAAAATCAAAG	60.617	20	AGCCAACATTGGAGGATTTG	59.933	20	131	20	150	AGTAATCTAATGCTGCCGCC	59.347	20	AGCCAACATTGGAGGATTTG	59.933	20	148	3	150	GCCTGCCAACAAAATCAAAG	60.617	20	CTCTAGGGCAAAGGGAAAGG	60.193	20	253	20	272
SA_SSR7	p1	(A)10	10	57	66	AGGGACCATTTTGAGCCTTT	59.94	20	GGTTTTCTTAAAAAGGGCCG	59.944	20	256	16	271	TCGAAAAATTTGAGGGACCA	60.418	20	GGTTTTCTTAAAAAGGGCCG	59.944	20	268	4	271	TTTGAGGGACCATTTTGAGC	60.051	20	AAAATAAGGCGTCAGGGACA	59.569	20	228	12	239
SA_SSR8	p1	(A)10	10	562	571	AATGGTGTAACCTTGGCAGC	60	20	TTCCATTTGCAGTTCCAACA	60.088	20	158	490	647	AATGGTGTAACCTTGGCAGC	60	20	CCCATCTTTTCCATTTGCAG	60.439	20	166	490	655	AATGGTGTAACCTTGGCAGC	60	20	TCCATTTGCAGTTCCAACAC	59.547	20	157	490	646
SA_SSR9	p1	(A)10	10	490	499	CAGAAAGCAAAAGGGGTGAG	59.846	20	GCCACCTGAAATGGCTAGAG	59.836	20	204	462	665	CAGAAAGCAAAAGGGGTGAG	59.846	20	AGCCACCTGAAATGGCTAGA	59.836	20	205	462	666	TTGACAGAAAGCAAAAGGGG	60.22	20	GCCACCTGAAATGGCTAGAG	59.836	20	208	458	665
SA_SSR10	p1	(A)10	10	636	645	CTGGGGCTATTTTACAGGCA	60.089	20	CAATAATCGGCATTGCTTGA	59.662	20	272	466	737	GTGGAGGTTGCTTCCAAAAA	60.088	20	AGGAGGTGTCCAATCCAACA	60.363	20	248	426	673	GTGGAGGTTGCTTCCAAAAA	60.088	20	CAGGAGGTGTCCAATCCAAC	60.363	20	249	426	674
SA_SSR11	p1	(A)10	10	197	206	TCCATAGGATAGTCCCCACA	57.806	20	GCAAAGAGACCAGGCTTCAC	59.997	20	216	109	324	TCCATAGGATAGTCCCCACA	57.806	20	TACGCAAAGAGACCAGGCTT	60.015	20	219	109	327	TCCATAGGATAGTCCCCACA	57.806	20	TCTTTGGTGTTCAGCTCACG	60.025	20	268	109	376
SA_SSR12	p1	(A)10	10	380	389	TCTATCTAAGGGGAAGGGGG	59.37	20	TTGAACCACACATGGGAGAA	59.935	20	234	353	586	GCATCCTGGTGATGATGTGA	60.507	20	CAGGTGCCACAAGAGGAGTT	60.298	20	255	165	419	GCATCCTGGTGATGATGTGA	60.507	20	TGTACAAACAAGACGTGCCC	59.615	20	275	165	439
SA_SSR13	p1	(A)10	10	82	91	GCAGCAAATCACCAATCTGA	59.805	20	CAGGATGTGTTCGATGTTCA	58.02	20	198	11	208	GCAGCAAATCACCAATCTGA	59.805	20	ACAGGATGTGTTCGATGTTCA	58.999	21	199	11	209	GCAGCAAATCACCAATCTGA	59.805	20	AACAGGATGTGTTCGATGTTCA	60.419	22	200	11	210
SA_SSR14	p1	(A)10	10	141	150	GGACTTTGTTAGGGGCTTGA	59.17	20	CCGCAATTAAGACGGATTTC	59.547	20	191	20	210	GGGACTTTGTTAGGGGCTTG	60.846	20	CCGCAATTAAGACGGATTTC	59.547	20	192	19	210	ATGAAGCTACATGGTTGCCA	59.152	20	CCGCAATTAAGACGGATTTC	59.547	20	106	105	210
SA_SSR15	p1	(A)10	10	89	98	CAAAATTCTAGCGGAGGCAA	60.335	20	TAAGGCTGTGAAGGGGAATG	60.066	20	247	62	308	TTGGAGGCAAAATTCTAGCG	60.335	20	TAAGGCTGTGAAGGGGAATG	60.066	20	254	55	308	CAAAATTCTAGCGGAGGCAA	60.335	20	ATGCCAGCCTTTTCTTTTCA	59.823	20	139	62	200
SA_SSR16	p1	(A)10	10	1314	1323	GCCTTCATTGCCTATCTCCA	60.177	20	TGGGGTTTTGGATTTGAGAG	59.903	20	194	1192	1385	GCAAACAAGCAAGCACAAGA	60.18	20	TGGGGTTTTGGATTTGAGAG	59.903	20	247	1139	1385	TCAAGCAAACAAGCAAGCAC	60.18	20	TGGGGTTTTGGATTTGAGAG	59.903	20	251	1135	1385
SA_SSR17	p1	(A)10	10	359	368	GGAACGACAGAAAACAGGGA	60.088	20	ACCACAGTGGCTTCCATTTC	59.973	20	215	203	417	TATTAGTGGAGGCTGGTCGG	60.088	20	ACCACAGTGGCTTCCATTTC	59.973	20	273	145	417	GGAACGACAGAAAACAGGGA	60.088	20	CACAGTGGCTTCCATTTCCT	60.111	20	213	203	415
SA_SSR18	p1	(A)10	10	452	461	GAGGAATTGCTGGGGAAAAT	60.265	20	CATGCAGATCAAGCCAGAAC	59.399	20	268	218	485	GAGGAATTGCTGGGGAAAAT	60.265	20	AAAATGCATGCAGATCAAGC	58.874	20	274	218	491	GAGGAATTGCTGGGGAAAAT	60.265	20	AAATGCATGCAGATCAAGCC	61.152	20	273	218	490
SA_SSR19	p1	(A)10	10	436	445	AGAAGAAGCAAGGGGAGGAG	59.95	20	GGTGGTTATGGGTGGTTCTG	60.088	20	176	379	554	AGAAGAAGCAAGGGGAGGAG	59.95	20	GTGAAGGGTGGTTATGGGTG	60.088	20	182	379	560	GAGGAGGCAGTGACCAAAAA	60.232	20	GGTGGTTATGGGTGGTTCTG	60.088	20	162	393	554
SA_SSR20	p1	(A)10	10	328	337	CTGCTGTTGGTCATTCGCTA	60.011	20	TTCCTCATCCTTTTGATTCCTC	59.532	22	147	271	417	TCAACCTGAGGGATTCCTTG	60.042	20	TTCCTCATCCTTTTGATTCCTC	59.532	22	191	227	417	TTGGTCATTCGCTATTGCAG	59.833	20	TTCCTCATCCTTTTGATTCCTC	59.532	22	141	277	417
SA_SSR21	p1	(A)10	10	62	71	ATTCCTTACGCTGGGGAAAT	59.799	20	GAAAGGAGAAAAGTGTGCGG	59.853	20	272	9	280	CTTACGCTGGGGAAATCTGA	60.206	20	GAAAGGAGAAAAGTGTGCGG	59.853	20	268	13	280	CTTTCCCATTCCTTACGCTG	59.702	20	GAAAGGAGAAAAGTGTGCGG	59.853	20	279	2	280
SA_SSR22	p1	(A)10	10	94	103	TTTTCTGAATGTGGTGGGCT	60.495	20	CGAAATTGGGTAAGATCGGA	59.894	20	276	2	277	TTTTCTGAATGTGGTGGGCT	60.495	20	TCCGAAATTGGGTAAGATCG	59.894	20	278	2	279	TTTTCTGAATGTGGTGGGCT	60.495	20	TCGGACATCATTGCTTCAAA	60.197	20	261	2	262
SA_SSR23	p1	(A)10	10	152	161	GTTCAGATTCGCTACTGCCC	59.843	20	TGGAGACGATGGAGGTAAGG	60.065	20	269	58	326	GGTTCAGATTCGCTACTGCC	59.843	20	TGGAGACGATGGAGGTAAGG	60.065	20	270	57	326	GGGTTCAGATTCGCTACTGC	59.843	20	TGGAGACGATGGAGGTAAGG	60.065	20	271	56	326
SA_SSR24	p1	(A)10	10	784	793	TTGTCCAGGCATTGCATATC	59.504	20	TGCTGATATTTTCATTTGACCG	59.964	22	273	555	827	TTGCATATCTGCATCCACAAG	59.703	21	AGACCTGTTTTCAGGTTGCTG	59.386	21	278	566	843	TGTCCAGGCATTGCATATCT	59.105	20	TGCTGATATTTTCATTTGACCG	59.964	22	272	556	827
SA_SSR25	p1	(A)10	10	78	87	ACGGTTCAGGGGAAAGAACT	59.972	20	CATCGAAATCGAGCTTCTCA	59.101	20	122	52	173	ATCGGTTTGAGACGGTTCAG	60.111	20	CATCGAAATCGAGCTTCTCA	59.101	20	133	41	173	ACGGTTCAGGGGAAAGAACT	59.972	20	ACATCGAAATCGAGCTTCTCA	59.97	21	123	52	174
SA_SSR26	p1	(A)10	10	495	504	CAATTTGCATTCACACCAGG	59.964	20	TCTGAATTGCTGGTCATTTGTC	60.118	22	176	429	604	TTGCATTCACACCAGGAAAA	60.088	20	TCTGAATTGCTGGTCATTTGTC	60.118	22	172	433	604	TTTGCATTCACACCAGGAAA	60.088	20	TCTGAATTGCTGGTCATTTGTC	60.118	22	173	432	604
SA_SSR27	p1	(A)10	10	522	531	CTGTCCCTTTGCTTCCCATA	60.066	20	AATTCGAGTCAAGCCGAGAA	59.955	20	276	432	707	CTGTCCCTTTGCTTCCCATA	60.066	20	GCCATCCAATGTTTTCATCC	60.141	20	143	432	574	CTGTCCCTTTGCTTCCCATA	60.066	20	TATGTTGGTGCCATCCAATG	60.197	20	152	432	583
SA_SSR28	p1	(A)10	10	725	734	TCATCTCTGTTGCCTTTTGC	59.002	20	CGGTAAAGAAAAAGGGGCTC	60.068	20	270	502	771	TCATCTCTGTTGCCTTTTGCT	60.008	21	CGGTAAAGAAAAAGGGGCTC	60.068	20	270	502	771	TGCCTTAATTCCATGGTGAA	58.965	20	CGGTAAAGAAAAAGGGGCTC	60.068	20	102	670	771
SA_SSR29	p1	(A)10	10	194	203	ACAGGAAGAAATCCCCAGGT	59.795	20	TGGGTACTCTGTGAGGGTCC	59.962	20	110	158	267	ACAGGAAGAAATCCCCAGGT	59.795	20	GGGGGTCGAAAATACTGGTT	60.053	20	163	158	320	ACAGGAAGAAATCCCCAGGT	59.795	20	AAGGAGTGGGTCTCTGGGAT	59.929	20	218	158	375
SA_SSR30	p1	(A)10	10	2492	2501	TCTGCACAAATTAGGACCCC	59.933	20	ATGTCAGAAAGATCGTGGGC	60.081	20	102	2424	2525	TCTGCACAAATTAGGACCCC	59.933	20	CCAAGCATTAGTGGCTCCAT	60.096	20	161	2424	2584	ATCATGTCCTTCCACCCAAA	60.173	20	CCAAGCATTAGTGGCTCCAT	60.096	20	116	2469	2584
SA_SSR31	p1	(A)10	10	41	50	GGGTTGTAACGCCAACAATC	60.235	20	AACTCACTCATGCCTTTGCC	60.263	20	260	4	263	GGGTTGTAACGCCAACAATC	60.235	20	AGGAATAATGGGGAAGGCAT	59.627	20	107	4	110	ACGCCAACAATCACAATCCT	60.384	20	AACTCACTCATGCCTTTGCC	60.263	20	252	12	263
SA_SSR32	p1	(A)10	10	123	132	TCTCTAAAGTATGCTGCCAACAA	59.088	23	TATCGGAAGCAGGAACGTCT	59.836	20	279	79	357	TCTCTAAAGTATGCTGCCAACAA	59.088	23	TTATCGGAAGCAGGAACGTC	60.214	20	280	79	358	TCTCTAAAGTATGCTGCCAACAAG	59.972	24	TATCGGAAGCAGGAACGTCT	59.836	20	279	79	357
SA_SSR33	p1	(A)10	10	673	682	CGCATCTCGATTCTCAACAG	59.547	20	TCTGTTCTCCTTGCTCACCC	60.386	20	185	638	822	TCGCATCTCGATTCTCAACA	60.504	20	TCTGTTCTCCTTGCTCACCC	60.386	20	186	637	822	CGCATCTCGATTCTCAACAG	59.547	20	CTGTTCTCCTTGCTCACCCT	59.45	20	184	638	821
SA_SSR34	p1	(A)10	10	421	430	TTCCAAATTCTCAGCCCATC	60.014	20	ACAGAGTTCTCTTCCCCGCT	60.393	20	183	383	565	CGGATACAAGGAGTTGCCAT	59.955	20	TACCTCCTGCCCAACACATT	60.375	20	183	286	468	CGGATACAAGGAGTTGCCAT	59.955	20	TTACCTCCTGCCCAACACAT	60.375	20	184	286	469
SA_SSR35	p1	(A)10	10	1640	1649	GCAACATTCGACCGGTAGTT	60	20	AGGGGGCTCAAGATTGTTTT	59.94	20	187	1590	1776	CCTCTCAAAATCTGTCCCCA	60.042	20	AGGGGGCTCAAGATTGTTTT	59.94	20	231	1546	1776	AATGGGCACTGTGACCTCTC	60.12	20	AGGGGGCTCAAGATTGTTTT	59.94	20	245	1532	1776
SA_SSR36	p1	(A)10	10	262	271	TGAATTCAAACGCTCCATGA	60.197	20	TGCTGCCCAAAATCAAGAAT	60.585	20	251	141	391	TGAATTCAAACGCTCCATGA	60.197	20	CTTTGCTGCCCAAAATCAAG	60.742	20	254	141	394	AATGCATGACAATTAGGGGG	59.645	20	TGCTGCCCAAAATCAAGAAT	60.585	20	156	236	391
SA_SSR37	p1	(A)10	10	148	157	GGAATGCAACAACGTGAAAA	59.566	20	GCACGACTCAAGGGAATCAT	60.081	20	199	42	240	GGAATGCAACAACGTGAAAA	59.566	20	GTATATTGCGGCACGACTCA	59.718	20	209	42	250	AGGAATGCAACAACGTGAAA	59.174	20	GCACGACTCAAGGGAATCAT	60.081	20	200	41	240
SA_SSR38	p1	(A)10	10	1495	1504	GCTAGGGCTTGACAGCTTTG	60.154	20	GCACAGAATTGTGATCCAGG	59.09	20	236	1362	1597	GAACCGAGCTCTGCAACACT	60.599	20	GCACAGAATTGTGATCCAGG	59.09	20	217	1381	1597	GAACCGAGCTCTGCAACACT	60.599	20	CCATCTGCCTCATCACAGATT	60.088	21	280	1381	1660
SA_SSR39	p1	(A)10	10	22	31	GTTTCCATTGGTGGGGAG	58.69	18	AGTGCATCAGCATCAACCAG	59.862	20	267	1	267	GTTTCCATTGGTGGGGAG	58.69	18	TTGCTGGATGAACCAACTGA	60.24	20	180	1	180	GTTTCCATTGGTGGGGAG	58.69	18	AAGTGCATCAGCATCAACCA	60.272	20	268	1	268
SA_SSR40	p1	(A)10	10	199	208	GTTCCAAATCCCAGCAGTGT	59.973	20	TGGCTCATTTGCGTGATAAA	60.215	20	186	120	305	TGTGAATTGAGTGTGCGGTT	60.16	20	TGGCTCATTTGCGTGATAAA	60.215	20	203	103	305	TTGTGAATTGAGTGTGCGGT	60.16	20	TGGCTCATTTGCGTGATAAA	60.215	20	204	102	305
SA_SSR41	p1	(A)10	10	1538	1547	AAGCAGAACCCCATCTTTGA	59.67	20	GAAAAACACAAAACCAACACAGA	59.074	23	211	1397	1607	TGCATGAACTTTTGAGGTGG	59.691	20	AAAACACAAAACCAACACAGAGAA	59.982	24	101	1505	1605	TGCATGAACTTTTGAGGTGG	59.691	20	AAAAACACAAAACCAACACAGAGA	59.982	24	102	1505	1606
SA_SSR42	p1	(A)10	10	2387	2396	CGTTTGCTTCGTGTCTCTGA	60.175	20	TTTTCAGACCTGAACCCACC	59.943	20	266	2319	2584	TCGTTTGCTTCGTGTCTCTG	60.175	20	TTTTCAGACCTGAACCCACC	59.943	20	267	2318	2584	CGTTTGCTTCGTGTCTCTGA	60.175	20	TGATGGGATTTCCTCATGGT	60.135	20	198	2319	2516
SA_SSR43	p1	(A)10	10	327	336	GGCTAGAATCTGCCATCAGG	59.797	20	ATATTTGGGAGACGAACCCC	60.017	20	178	228	405	TGGATTTGAGAAACATCCCC	59.727	20	ATATTTGGGAGACGAACCCC	60.017	20	103	303	405	TGGATTTGAGAAACATCCCC	59.727	20	TCGGATACTGTGGAGAGGCT	59.827	20	275	303	577
SA_SSR44	p1	(A)10	10	175	184	GCGAGTGAAAGGCAGAAAAC	60	20	AAAGGGACCACTGCAATCAC	59.973	20	239	14	252	ATAGCCTCCTGCGAGTGAAA	59.978	20	AAAGGGACCACTGCAATCAC	59.973	20	249	4	252	CGAGTGAAAGGCAGAAAACC	59.853	20	AAAGGGACCACTGCAATCAC	59.973	20	238	15	252
SA_SSR45	p1	(A)10	10	124	133	GAAGCTTAAAGGAAGGTCGGA	59.843	21	AGACCGGGTCAAGCAATATG	59.955	20	227	15	241	TGTGCAGAGTATGGAAAGGG	58.722	20	AGACCGGGTCAAGCAATATG	59.955	20	196	46	241	TGTGCAGAGTATGGAAAGGG	58.722	20	ATTTGAACATTCCACCTCGC	59.939	20	167	46	212
SA_SSR46	p1	(A)10	10	85	94	CGATTATTTGAAAACAGATTATCAGC	59.503	26	CAGTGCACAATGTGATGTCG	59.732	20	151	10	160	CGATTATTTGAAAACAGATTATCAGC	59.503	26	GGAGCAGTGCACAATGTGAT	59.714	20	155	10	164	CGATTATTTGAAAACAGATTATCAGC	59.503	26	ATGTGATGTCGCTGGATGTC	59.51	20	142	10	151
SA_SSR47	p1	(A)10	10	3182	3191	TCCACTTCAATGGATCACCA	59.893	20	TGATCACATTTCATTTTCCCC	59.613	21	155	3070	3224	ACCTGCAAGAGTGGCTTCAT	59.874	20	TGATCACATTTCATTTTCCCC	59.613	21	183	3042	3224	CTGCAAGAGTGGCTTCATCA	60.136	20	TGATCACATTTCATTTTCCCC	59.613	21	181	3044	3224
SA_SSR48	p1	(A)10	10	260	269	TTCTATGAGGGCAAGGATGG	60.029	20	TTGGCAAACACCATCAAGAA	60.088	20	159	137	295	TTCTATGAGGGCAAGGATGG	60.029	20	TTTGGCAAACACCATCAAGA	60.088	20	160	137	296	TTCTATGAGGGCAAGGATGG	60.029	20	TCTTTGGCAAACACCATCAA	60.088	20	162	137	298
SA_SSR49	p1	(A)10	10	1829	1838	TGATTTGGGGGTGAAAATTG	60.535	20	TTCGTCCCTAATCAAGACCTG	59.181	21	128	1736	1863	TTTGGGGGTGAAAATTGTTT	59.155	20	TTCGTCCCTAATCAAGACCTG	59.181	21	125	1739	1863	TGATTTGGGGGTGAAAATTG	60.535	20	TCGTCCCTAATCAAGACCTG	57.739	20	127	1736	1862
SA_SSR50	p1	(A)10	10	243	252	TCCTTTCAAGGCACAAACAA	59.293	20	TGACCTTCCCATCTTCCAAT	59.336	20	230	85	314	TCCTTTCAAGGCACAAACAA	59.293	20	ATGACCTTCCCATCTTCCAA	59.336	20	231	85	315	TCCTTTCAAGGCACAAACAA	59.293	20	AATGACCTTCCCATCTTCCA	59.336	20	232	85	316
SA_SSR51	p1	(A)10	10	578	587	CCATTGTGTCACACTTGCTAGA	58.851	22	AGGGGCCATATGAACATGAG	59.773	20	266	407	672	ACCATTGTGTCACACTTGCTAGA	59.717	23	AGGGGCCATATGAACATGAG	59.773	20	267	406	672	CCATTGTGTCACACTTGCTAGA	58.851	22	GGGCCATATGAACATGAGGT	59.635	20	264	407	670
SA_SSR52	p1	(A)10	10	1670	1679	GGCACCATCTGCTCCATATT	59.923	20	GATCTGGGCCAAACCATAGA	59.894	20	167	1605	1771	ATGCTCCCCTCTCCGATATT	59.888	20	GATCTGGGCCAAACCATAGA	59.894	20	258	1514	1771	TTGAGAGTTGATGCTCCCCT	59.803	20	GATCTGGGCCAAACCATAGA	59.894	20	268	1504	1771
SA_SSR53	p1	(A)10	10	158	167	GCTAATTGACAAAGACATTATGAAGC	59.64	26	ATATGGACCACACCACCCAC	60.372	20	258	59	316	GCTAATTGACAAAGACATTATGAAGC	59.64	26	CCACTCCTTTTGTGTCACCC	60.399	20	242	59	300	GCTAATTGACAAAGACATTATGAAGC	59.64	26	CCCACTCCTTTTGTGTCACC	60.399	20	243	59	301
SA_SSR54	p1	(A)10	10	118	127	GTTTGGGCCAACATGCTAAC	60.374	20	AGGGGGACTTTTGGTCTGTT	59.834	20	176	36	211	GTTTGGGCCAACATGCTAAC	60.374	20	AAGGGGGACTTTTGGTCTGT	59.834	20	177	36	212	GTTTGGGCCAACATGCTAAC	60.374	20	GGGGGACTTTTGGTCTGTTT	60.204	20	175	36	210
SA_SSR55	p1	(A)10	10	89	98	AGCACACAGTACACTTGCCG	59.97	20	TTGACCACTGGAGTTTTGGA	59.109	20	132	61	192	AGCACACAGTACACTTGCCG	59.97	20	TTGACCACTGGAGTTTTGGAC	59.997	21	132	61	192	AGCACACAGTACACTTGCCG	59.97	20	GACCACTGGAGTTTTGGACA	58.538	20	130	61	190
SA_SSR56	p1	(A)10	10	148	157	TCTTGCCACATTTTCCTTGA	59.247	20	AATCCCCATGCTGAAGACAG	60.073	20	169	29	197	TCTTGCCACATTTTCCTTGA	59.247	20	CCCCATGCTGAAGACAGTTT	60.111	20	166	29	194	TCTTGCCACATTTTCCTTGA	59.247	20	GCTAAATCCCCATGCTGAAG	59.668	20	173	29	201
SA_SSR57	p1	(A)10	10	203	212	AATGGACGTGAAACTCCGAA	60.495	20	TTGGGGGCATAGAAGTAACG	59.953	20	131	139	269	AAATGGACGTGAAACTCCGA	60.495	20	TTGGGGGCATAGAAGTAACG	59.953	20	132	138	269	ATGGACGTGAAACTCCGAAT	59.41	20	TTGGGGGCATAGAAGTAACG	59.953	20	130	140	269
SA_SSR58	p1	(A)10	10	251	260	GCATTAAACGGGGATGTCAC	60.199	20	TAATTGAATTCCAGTGGGGC	59.762	20	157	133	289	AGCATTAAACGGGGATGTCA	60.331	20	TAATTGAATTCCAGTGGGGC	59.762	20	158	132	289	TCACTGACGCAAAGTTTGGA	60.427	20	TAATTGAATTCCAGTGGGGC	59.762	20	141	149	289
SA_SSR59	p1	(A)10	10	534	543	GTATGCTCCGGATGGCTAGA	60.199	20	CCACACTCCAAATAAAGCCC	59.429	20	243	356	598	CTCTTGTATGCTCCGGATGG	60.615	20	CCACACTCCAAATAAAGCCC	59.429	20	248	351	598	GCCATGTTTCGTTGGCTAAG	60.637	20	CCACACTCCAAATAAAGCCC	59.429	20	142	457	598
SA_SSR60	p1	(A)10	10	342	351	AGTGGTGACGAGTTTGGGTC	60.009	20	AACCAGGGAGGAAATCCTTG	60.298	20	196	183	378	CCCTGGCTCTTTTGTATGGA	60.066	20	AACCAGGGAGGAAATCCTTG	60.298	20	149	230	378	TCCCTGGCTCTTTTGTATGG	60.066	20	AACCAGGGAGGAAATCCTTG	60.298	20	150	229	378
SA_SSR61	p1	(A)10	10	75	84	CGAAGGTGAGCCTTGTGATA	58.874	20	GCTTCGTTTGTTTTGGGTGT	60.015	20	191	12	202	CGAAGGTGAGCCTTGTGATA	58.874	20	AATGCTTCGTTTGTTTTGGG	59.975	20	194	12	205	GTTCACCGAAGGTGAGCCT	60.253	19	GCTTCGTTTGTTTTGGGTGT	60.015	20	197	6	202
SA_SSR62	p1	(A)10	10	90	99	CAAATCAAAGTCAATGGGGG	60.162	20	TCTATGGCATCGAGCATCTG	59.931	20	278	13	290	CAAATCAAAGTCAATGGGGG	60.162	20	GATGTGAAACCGTTCAAGCA	59.697	20	111	13	123	CAAATCAAAGTCAATGGGGG	60.162	20	TGATGTGAAACCGTTCAAGC	59.697	20	112	13	124
SA_SSR63	p1	(A)10	10	2109	2118	CGCTTCCTGAGACACATTCA	59.984	20	GCGGTACAGATATGGTCGGT	59.843	20	229	2035	2263	AAGATGCACAAACACCATGC	59.577	20	GCGGTACAGATATGGTCGGT	59.843	20	248	2016	2263	CAGAAGAGCAAGCATAGCGA	59.469	20	GCGGTACAGATATGGTCGGT	59.843	20	211	2053	2263
SA_SSR64	p1	(A)10	10	104	113	TTGGAGTTCATTTCACATTAGAGA	57.94	24	TTGAGGGATTGTGGATGTGA	59.893	20	155	5	159	TTGGAGTTCATTTCACATTAGAGAA	59.215	25	TTTGAGGGATTGTGGATGTG	59.343	20	156	5	160	TGGAGTTCATTTCACATTAGAGAAAA	60.373	26	TGAGGGATTGTGGATGTGAA	59.893	20	153	6	158
SA_SSR65	p1	(A)10	10	221	230	ACTGCACCCTCTGCAGTTCT	60.057	20	CGGATAAGCCATGAAGGAAA	60.031	20	247	100	346	TCTCTCCAGCACACCCTTTT	59.844	20	CGGATAAGCCATGAAGGAAA	60.031	20	188	159	346	CATCTCTCCAGCACACCCTT	60.261	20	CGGATAAGCCATGAAGGAAA	60.031	20	190	157	346
SA_SSR66	p1	(A)10	10	80	89	CCACAAGCATTATCCCATCA	59.35	20	GCTTCCTCCTTCTCGGATCT	59.919	20	100	42	141	CCACAAGCATTATCCCATCA	59.35	20	AAGCTTCCTCCTTCTCGGAT	59.42	20	102	42	143	ACCACAAGCATTATCCCATCA	60.207	21	GCTTCCTCCTTCTCGGATCT	59.919	20	101	41	141
SA_SSR67	p1	(A)10	10	98	107	GGAAAGCCTTTGACTTGTTTTG	60.142	22	GACTTTGTGATCCACGAATGAA	59.978	22	252	44	295	GGAAAGCCTTTGACTTGTTTTG	60.142	22	GGATTTGCATAATATTGCACCA	59.701	22	113	44	156	GGAAAGCCTTTGACTTGTTTTG	60.142	22	CTTTGTGATCCACGAATGAAA	58.611	21	250	44	293
SA_SSR68	p1	(A)10	10	586	595	GCGTCCAGAAACCAATATGC	60.478	20	CTTACGGTTGGACCCTTGAA	59.964	20	244	456	699	GCGTCCAGAAACCAATATGC	60.478	20	CTCTTACGGTTGGACCCTTG	59.587	20	246	456	701	GCGTCCAGAAACCAATATGC	60.478	20	GTTGGACCCTTGAAGATTGC	59.532	20	238	456	693
SA_SSR69	p1	(A)10	10	2525	2534	ACATGTGCCAACAGAGTGGA	60.162	20	AATTACTCAAGTGGTGGCGG	59.993	20	278	2344	2621	GACATGTGCCAACAGAGTGG	60.162	20	AATTACTCAAGTGGTGGCGG	59.993	20	279	2343	2621	GCAATCGAAGGAGCATTTTC	59.791	20	AATTACTCAAGTGGTGGCGG	59.993	20	216	2406	2621
SA_SSR70	p1	(A)10	10	1934	1943	TGCAGCTTCTCTGGTTTCAA	59.716	20	TGACAATTTGCTTCCTGTGC	59.847	20	275	1742	2016	GGTATGCATAGGGGCAAAGA	59.923	20	GCTTCCTGTGCAGCACTTTA	59.224	20	123	1885	2007	GTTGGGAACCCAATAAGTGC	59.292	20	TGACAATTTGCTTCCTGTGC	59.847	20	187	1830	2016
SA_SSR71	p1	(A)10	10	2922	2931	AGCCAACGTCAAATGAAAGC	60.257	20	CAGTGCTCTCACTGCAAAGG	59.77	20	187	2778	2964	CCAACGTCAAATGAAAGCAA	59.706	20	CAGTGCTCTCACTGCAAAGG	59.77	20	185	2780	2964	AGCCAACGTCAAATGAAAGC	60.257	20	GCTCTCACTGCAAAGGAACA	59.165	20	183	2778	2960
SA_SSR72	p1	(A)10	10	65	74	AACAAAGAATCAACATGTGTAGCAA	59.985	25	TTGGATCCACTCATGGGAAT	60.135	20	121	31	151	AACAAAGAATCAACATGTGTAGCAA	59.985	25	ATTGGATCCACTCATGGGAA	60.135	20	122	31	152	CAAAGAATCAACATGTGTAGCAA	57.904	23	TTGGATCCACTCATGGGAAT	60.135	20	119	33	151
SA_SSR73	p1	(A)10	10	125	134	TTTCGTCTTTCATGTTAGCCC	59.215	21	GGATTGAGTTGCTGAATGAACA	60.118	22	273	1	273	TTTCGTCTTTCATGTTAGCCC	59.215	21	CAAGGATTGAGTTGCTGAATGA	60.249	22	276	1	276	GTTTCGTCTTTCATGTTAGCCC	60.007	22	GGATTGAGTTGCTGAATGAACA	60.118	22	274	0	273
SA_SSR74	p1	(A)10	10	253	262	GGTTGAGAGGCTTTGTGAGC	59.997	20	CGGTCCTCTTAGTCTATTTATCGG	59.579	24	126	182	307	GGTTGAGAGGCTTTGTGAGC	59.997	20	CCGGTCCTCTTAGTCTATTTATCG	59.579	24	127	182	308	ATCCTTTCCACCTTGCTCCT	60.074	20	CGGTCCTCTTAGTCTATTTATCGG	59.579	24	147	161	307
SA_SSR75	p1	(A)10	10	137	146	AGTATTAAGGGCACCCCAGC	60.34	20	GCATTTGGGAGCTTTTCAAG	59.823	20	177	69	245	CCCAGCACATAAAGCCAGAG	60.786	20	GCATTTGGGAGCTTTTCAAG	59.823	20	163	83	245	CCCAGCACATAAAGCCAGA	59.808	19	GCATTTGGGAGCTTTTCAAG	59.823	20	163	83	245
SA_SSR76	p1	(A)10	10	1456	1465	TCATTATTGCCGCCTCTCAT	60.574	20	CATGCATGCAAATTGATTCC	59.898	20	246	1272	1517	ATCATTATTGCCGCCTCTCA	60.574	20	CATGCATGCAAATTGATTCC	59.898	20	247	1271	1517	CATCATTATTGCCGCCTCTC	60.574	20	CATGCATGCAAATTGATTCC	59.898	20	248	1270	1517
SA_SSR77	p1	(A)10	10	808	817	TGCATGAGGCAAGCATAAAC	59.839	20	AACTTTGCACCCTTTGTTGG	60.008	20	249	641	889	TGAGGCAAGCATAAACCACA	60.257	20	AACTTTGCACCCTTTGTTGG	60.008	20	245	645	889	TGCATGAGGCAAGCATAAAC	59.839	20	CGAACTTTGCACCCTTTGTT	60.147	20	251	641	891
SA_SSR78	p1	(A)10	10	155	164	AGGGCCAGATGGAACAAATA	59.387	20	TCACGTTTCAACTTGCATTG	58.316	20	279	5	283	AGGGCCAGATGGAACAAATA	59.387	20	GTCACGTTTCAACTTGCATTG	59.234	21	280	5	284	GCCAGATGGAACAAATACCC	59.249	20	TCACGTTTCAACTTGCATTG	58.316	20	276	8	283
SA_SSR79	p1	(A)10	10	84	93	TTAAGGAGAAAAGGCGAGGAG	59.967	21	CTTGAGTCCTTGCTTGTTTGG	59.899	21	235	60	294	TTAAGGAGAAAAGGCGAGGAG	59.967	21	TTGAGTCCTTGCTTGTTTGG	58.897	20	234	60	293	TTAAGGAGAAAAGGCGAGGAG	59.967	21	TTGAGTCCTTGCTTGTTTGGT	59.766	21	234	60	293
SA_SSR80	p1	(A)10	10	57	66	GAGGAGCGGTACTCCCAAAT	60.464	20	TGGAGGTTAGGGTGGAACTG	59.959	20	202	1	202	GAGGAGCGGTACTCCCAAAT	60.464	20	AGACGGTGGAGGTTTGAGTG	60.151	20	109	1	109	GAGGAGCGGTACTCCCAAAT	60.464	20	GAAGACGGTGGAGGTTTGAG	59.697	20	111	1	111
SA_SSR81	p1	(A)10	10	267	276	TCCCTTGTTTCAGATCACCC	59.903	20	TTGCAGCACAAATCAGAAAAG	59.097	21	158	155	312	TCCGGGAGTATCTGTTCCTG	60.065	20	TTGCAGCACAAATCAGAAAA	58.046	20	233	80	312	TCCCTTGTTTCAGATCACCC	59.903	20	TTGCAGCACAAATCAGAAAA	58.046	20	158	155	312
SA_SSR82	p1	(A)10	10	66	75	CGACAGATTTTTACGGAGTCCA	61.37	22	TGGACCTAACCCATTGAATCAT	60.431	22	134	22	155	GACAGATTTTTACGGAGTCCAAA	59.531	23	TGGACCTAACCCATTGAATCAT	60.431	22	133	23	155	CGACAGATTTTTACGGAGTCCA	61.37	22	AAGTGGACCTAACCCATTGAA	58.423	21	137	22	158
SA_SSR83	p1	(A)10	10	152	161	TGGTTAAAATTGGGGTGGAG	59.657	20	CATTCAATGATGCAAACCCC	61.101	20	107	100	206	CTGGTTAAAATTGGGGTGGA	59.657	20	CATTCAATGATGCAAACCCC	61.101	20	108	99	206	TGGTTAAAATTGGGGTGGAG	59.657	20	AATGATGCAAACCCCCAAC	60.576	19	102	100	201
SA_SSR84	p1	(A)10	10	967	976	TTTGCAAAAGGAATTGTGGC	60.98	20	CTTTTTGAGGCATGGATGGT	59.933	20	198	830	1027	CATTTGCAAAAGGAATTGTGG	60.342	21	CTTTTTGAGGCATGGATGGT	59.933	20	200	828	1027	TTGCAAAAGGAATTGTGGC	59.655	19	CTTTTTGAGGCATGGATGGT	59.933	20	197	831	1027
SA_SSR85	p1	(A)10	10	30	39	TGTTAGGACACTGGTTAAACGTC	58.238	23	CCCTTAAAATGGGTCTTCCC	59.639	20	228	4	231	GAATGTTAGGACACTGGTTAAACG	59.036	24	CCCTTAAAATGGGTCTTCCC	59.639	20	231	1	231	AGAATGTTAGGACACTGGTTAAACG	59.884	25	CCCTTAAAATGGGTCTTCCC	59.639	20	232	0	231
SA_SSR86	p1	(A)10	10	230	239	GGGCGATGTCTACCAAAAGA	60.074	20	ACGTGGTGTGCCAACAGATA	60.032	20	231	181	411	GAAGGGCGATGTCTACCAAA	60.074	20	ACGTGGTGTGCCAACAGATA	60.032	20	234	178	411	GGGCGATGTCTACCAAAAGA	60.074	20	AAGGGCTCTCCAATTCCAGT	60.074	20	202	181	382
SA_SSR87	p1	(A)10	10	386	395	TCGTGAACTTAGGGTCCAGC	60.255	20	TGCCTTGTGTGGTACTGGAA	60.152	20	274	285	558	TCGTGAACTTAGGGTCCAGC	60.255	20	TGGGGTCATATATTGGTGCC	60.414	20	202	285	486	AGGGTCCAGCAAGACACTTC	59.305	20	ATAGGATGCTGCTGCCTTGT	59.866	20	276	295	570
SA_SSR88	p1	(A)10	10	148	157	TGTACACGCCATAGGCAAAG	59.752	20	TACGCGCATGATGTTTGATT	60.103	20	146	71	216	TGTACACGCCATAGGCAAAG	59.752	20	CTACGCGCATGATGTTTGAT	59.718	20	147	71	217	TGTACACGCCATAGGCAAAG	59.752	20	ATCTACGCGCATGATGTTTG	59.718	20	149	71	219
SA_SSR89	p1	(A)10	10	176	185	TCAAAATCTGGACAAACCCAG	59.956	21	CTGCAACCCAATCATTTCCT	59.933	20	123	104	226	TCAAAATCTGGACAAACCCA	58.947	20	CTGCAACCCAATCATTTCCT	59.933	20	123	104	226	TTCAAAATCTGGACAAACCCA	60.329	21	CTGCAACCCAATCATTTCCT	59.933	20	124	103	226
SA_SSR90	p1	(A)10	10	1012	1021	TGAAGGTTGGAGGAGGAAGA	59.773	20	CAACCATCACTCACGTCCAC	60.005	20	174	984	1157	TGAAGGTTGGAGGAGGAAGA	59.773	20	ACTCACGTCCACTCCACACA	60.207	20	166	984	1149	TGAAGGTTGGAGGAGGAAGA	59.773	20	CTCACGTCCACTCCACACAG	60.358	20	165	984	1148
SA_SSR91	p1	(A)10	10	1355	1364	TTGCATTTGCATTAATCAGTTTTT	59.916	24	GGCGACTCGTCTGCTTTTAT	59.481	20	231	1323	1553	TGCATTTGCATTAATCAGTTTTT	58.732	23	GGCGACTCGTCTGCTTTTAT	59.481	20	230	1324	1553	TTGCATTTGCATTAATCAGTTTT	58.732	23	GGCGACTCGTCTGCTTTTAT	59.481	20	231	1323	1553
SA_SSR92	p1	(A)10	10	198	207	AGCTACAATGAGGATGCAGGA	59.851	21	GAGGAAGAAAGGCAAAGGCT	59.962	20	222	116	337	GCTACAATGAGGATGCAGGA	58.826	20	GAGGAAGAAAGGCAAAGGCT	59.962	20	221	117	337	AGCTACAATGAGGATGCAGGA	59.851	21	TGAGGAGGAAGAAAGGCAAA	59.926	20	226	116	341
SA_SSR93	p1	(A)10	10	159	168	AGGGAGGGAACTCGAGAGAA	60.328	20	GATTGGGTGCAACTTTTTGG	60.344	20	171	33	203	AAGGGAGGGAACTCGAGAGA	60.328	20	GATTGGGTGCAACTTTTTGG	60.344	20	172	32	203	AGGGAGGGAACTCGAGAGAA	60.328	20	TTGGGTGCAACTTTTTGGTT	60.378	20	169	33	201
SA_SSR94	p1	(A)10	10	108	117	GCATCAAGAGAGGCGAAAAA	60.469	20	GGAGAAGGAAAAATCGAGGC	60.152	20	258	1	258	GCATCAAGAGAGGCGAAAAA	60.469	20	AAAATCGAGGCACCAAGCTA	59.845	20	249	1	249	GCATCAAGAGAGGCGAAAAA	60.469	20	CAGGGAAGTGAGGTGAAGGA	60.229	20	275	1	275
SA_SSR95	p1	(A)10	10	1780	1789	TCTATCGACACCTGCTGCAC	60.016	20	CTTTTGGGGTTGAGTTTCCA	59.942	20	269	1607	1875	ACCATGACCACTGGCTTCTC	60.12	20	CTTTTGGGGTTGAGTTTCCA	59.942	20	251	1625	1875	CCACTGGCTTCTCTCAAACC	59.844	20	CTTTTGGGGTTGAGTTTCCA	59.942	20	244	1632	1875
SA_SSR96	p1	(A)10	10	1961	1970	TGGAAACTCAACCCCAAAAG	59.942	20	GTTCCATGGGATTGATGGAC	59.995	20	152	1856	2007	ACATGGAAACTCAACCCCAA	60.21	20	GTTCCATGGGATTGATGGAC	59.995	20	155	1853	2007	ACATGGAAACTCAACCCCAA	60.21	20	CGATTTCAGCGGTGATTTTT	60.074	20	191	1853	2043
SA_SSR97	p1	(A)10	10	1946	1955	TTGTTCATTCTTGTTGCCCA	60.088	20	CGACAGAGTGTGAATTTACCAAA	59.187	23	266	1743	2008	TTGTTCATTCTTGTTGCCCA	60.088	20	CGACAGAGTGTGAATTTACCAAAC	59.968	24	266	1743	2008	TTGTTCATTCTTGTTGCCCA	60.088	20	CGACAGAGTGTGAATTTACCAA	57.814	22	266	1743	2008
SA_SSR98	p1	(A)10	10	1100	1109	CCAAGCCAGAAACAAAGTCC	59.711	20	GGCCATTTTCACACCTCTGT	59.973	20	193	1030	1222	CCAAGCCAGAAACAAAGTCC	59.711	20	GTCAGGCCATTTTCACACCT	59.973	20	197	1030	1226	CCAAGCCAGAAACAAAGTCC	59.711	20	AGGCCATTTTCACACCTCTG	60.111	20	194	1030	1223
SA_SSR99	p1	(A)10	10	55	64	GGAGCAGATATCAAGTTCATCCTT	59.997	24	TCCTCTCAAGACAAATTTTAGCAA	59.453	24	161	27	187	AAAAAGGCTAGGAGCAGATATCAA	59.8	24	TCCTCTCAAGACAAATTTTAGCAA	59.453	24	171	17	187	GGAGCAGATATCAAGTTCATCC	57.755	22	TCCTCTCAAGACAAATTTTAGCAA	59.453	24	161	27	187
SA_SSR100	p1	(A)10	10	2405	2414	GAAACCAATGGAGAAGGCAG	59.67	20	TCACATACCAAGAGCAGCAAA	59.478	21	240	2308	2547	AGAAACCAATGGAGAAGGCA	59.67	20	TCACATACCAAGAGCAGCAAA	59.478	21	241	2307	2547	CAGAAACCAATGGAGAAGGC	59.67	20	TCACATACCAAGAGCAGCAAA	59.478	21	242	2306	2547
SA_SSR101	p1	(A)10	10	753	762	CCTTCGAGACCGCACATATT	60.096	20	TCAGGCTGTGCAGTTCATTC	59.992	20	279	592	870	CCTTCGAGACCGCACATATT	60.096	20	CACCGTGGGTGTTTTCTTTT	59.869	20	260	592	851	TTGTTGTACTCCTCCCTCGC	60.255	20	TCAGGCTGTGCAGTTCATTC	59.992	20	205	666	870
SA_SSR102	p1	(A)10	10	393	402	GTGTGCTGTCCTGTCATTGC	60.328	20	GGAGAAGCTCGAGGGAAAAT	59.789	20	239	267	505	TGTGCTGTCCTGTCATTGCT	60.473	20	GGAGAAGCTCGAGGGAAAAT	59.789	20	238	268	505	GTGTGCTGTCCTGTCATTGC	60.328	20	AGGAGAAGCTCGAGGGAAAA	60.455	20	240	267	506
SA_SSR103	p1	(A)10	10	159	168	CCACAAGGAATCTGTCACCA	59.52	20	CATGAGGTCAACTCCAAGACAA	60.149	22	201	2	202	CCACAAGGAATCTGTCACCA	59.52	20	TGAGGTCAACTCCAAGACAAAA	59.751	22	199	2	200	CCACAAGGAATCTGTCACCA	59.52	20	CATGAGGTCAACTCCAAGACA	58.71	21	201	2	202
SA_SSR104	p1	(A)10	10	559	568	GCAGCACTGGAGCTCAAATAA	60.537	21	TTTTCCCACTGACTGCATTG	59.691	20	256	363	618	GCAGCACTGGAGCTCAAATAA	60.537	21	CCCACTGACTGCATTGGTTA	59.566	20	252	363	614	GCAGCACTGGAGCTCAAATAA	60.537	21	TGACTGCATTGGTTAGTGCTG	59.92	21	247	363	609
SA_SSR105	p1	(A)10	10	942	951	CAAGCAGTGGATCGAAGACA	59.984	20	TTTCCGACAGGATGCTCTTT	59.813	20	258	738	995	GGATCGAAGACAGGGTTGAA	60.05	20	TTTCCGACAGGATGCTCTTT	59.813	20	250	746	995	CAGTGGATCGAAGACAGGGT	60.112	20	TTTCCGACAGGATGCTCTTT	59.813	20	254	742	995
SA_SSR106	p1	(A)10	10	310	319	AAATCATGAATCCACCGAGC	59.9	20	AATCCCGAAAAGAGGTGTAGC	59.607	21	256	181	436	CAATGCCTAAAACCTTGCGT	60.131	20	AATCCCGAAAAGAGGTGTAGC	59.607	21	222	215	436	AAATCATGAATCCACCGAGC	59.9	20	ACAATCCCGAAAAGAGGTGT	58.499	20	258	181	438
SA_SSR107	p1	(A)10	10	173	182	GCACACACCTGGCTGAAGTA	59.905	20	CGCTTTCCCACTTGAATGTT	60.11	20	151	133	283	GCACACACCTGGCTGAAGTA	59.905	20	GATTTTTAGGCTGCAGTGGC	59.851	20	234	133	366	GCACACACCTGGCTGAAGTA	59.905	20	AATACGGATGTTATGCCCGA	60.175	20	115	133	247
SA_SSR108	p1	(A)10	10	491	500	GCACACACCTGGCTGAAGTA	59.905	20	CGCTTTCCCACTTGAATGTT	60.11	20	151	451	601	GCACACACCTGGCTGAAGTA	59.905	20	GATTTTTAGGCTGCAGTGGC	59.851	20	234	451	684	GCCACTGCAGCCTAAAAATC	59.851	20	CGCTTTCCCACTTGAATGTT	60.11	20	255	347	601
SA_SSR109	p1	(A)10	10	214	223	CTTGGTGCTGCATGTGTTCT	59.905	20	GGAGTCCATCCATAGCAAGG	59.508	20	108	187	294	CGCAAGAAGGGTTTGAGTTC	59.853	20	GGAGTCCATCCATAGCAAGG	59.508	20	249	46	294	TCGCAAGAAGGGTTTGAGTT	59.853	20	GGAGTCCATCCATAGCAAGG	59.508	20	250	45	294
SA_SSR110	p1	(A)10	10	191	200	GGTCAATTTCCCCATTTCCT	59.996	20	TTAAATCCAACCGAACAGGC	59.938	20	199	89	287	GGTCAATTTCCCCATTTCCT	59.996	20	AACAACCATGTCACAGCGAA	60.16	20	170	89	258	GGTCAATTTCCCCATTTCCT	59.996	20	AAACAACCATGTCACAGCGA	60.16	20	171	89	259
SA_SSR111	p1	(A)10	10	43	52	GCCATATCCAATTCCAATTCA	59.613	21	GGGAATACACACCTGGAGGA	59.779	20	196	9	204	GCCATATCCAATTCCAATTCA	59.613	21	ACACCTGGAGGAGCTTGATG	60.261	20	188	9	196	GCCATATCCAATTCCAATTCA	59.613	21	CACACCTGGAGGAGCTTGAT	60.261	20	189	9	197
SA_SSR112	p1	(A)10	10	171	180	TGATGCTCTTTTTATTTTCCCC	59.462	22	ATTCTCACCCACACATGCAA	59.967	20	190	41	230	TGATGCTCTTTTTATTTTCCCC	59.462	22	CAATTCTCACCCACACATGC	59.967	20	192	41	232	TGATGCTCTTTTTATTTTCCCC	59.462	22	TCACCCACACATGCAAAAAT	59.823	20	186	41	226
SA_SSR113	p1	(A)10	10	158	167	TGTGTTTGTGAGTGTATTGCTCA	59.304	23	TCTGAACCTTGAACGCTGTG	60.025	20	228	118	345	TGTGTTTGTGAGTGTATTGCTCA	59.304	23	TGGTGAGAGGGATTGAGACC	60.048	20	210	118	327	TGTGTTTGTGAGTGTATTGCTCA	59.304	23	CTATGGCGATGATGGTGATG	59.907	20	191	118	308
SA_SSR114	p1	(A)10	10	2681	2690	AGGAAGAGGGAACAAATCGG	60.434	20	TGGCTCTCCATTTCACAACA	60.24	20	191	2614	2804	AGGAAGAGGGAACAAATCGG	60.434	20	TTCAAGGAAAGCCCCACTTA	59.679	20	265	2614	2878	AGGAAGAGGGAACAAATCGG	60.434	20	CTTCAAGGAAAGCCCCACTT	60.601	20	266	2614	2879
SA_SSR115	p1	(A)10	10	153	162	TTAGAAAAGAAGGGGGAGGG	59.522	20	CAATGCTTCTTTGGTGCTGA	59.988	20	277	101	377	CCCATTAGAAAAGAAGGGGG	59.766	20	ATGCTTCTTTGGTGCTGACA	59.445	20	279	97	375	CCCATTAGAAAAGAAGGGGG	59.766	20	TGCTTCTTTGGTGCTGACAA	60.574	20	278	97	374
SA_SSR116	p1	(A)10	10	32	41	CCTGGTCCTTTTAGCCTCCT	59.707	20	TTGCATGCTAAATCTGTCGC	59.983	20	172	9	180	CCTGGTCCTTTTAGCCTCCT	59.707	20	GCCAAAAACTTTCGTTGGAA	60.089	20	148	9	156	CCTGGTCCTTTTAGCCTCCT	59.707	20	ATTGGGTTTTTGCAATCAGG	59.801	20	202	9	210
SA_SSR117	p1	(A)10	10	841	850	GAAAGCAAGAAACATGTGCAG	58.568	21	TGGTTGTGTTCTTTTCCGGT	60.388	20	110	788	897	AGAAAGCAAGAAACATGTGCAG	59.562	22	TGGTTGTGTTCTTTTCCGGT	60.388	20	111	787	897	GAAAGCAAGAAACATGTGCAG	58.568	21	GCATTCAACACCGAAAATGA	59.523	20	156	788	943
SA_SSR118	p1	(A)10	10	2086	2095	GGAAACAATCGCAAGTAGGC	59.713	20	GCATCTCCTGTAGCCAAAGC	59.985	20	204	1934	2137	GAGGCTGCTGTTGCTCTGAT	60.71	20	GCATCTCCTGTAGCCAAAGC	59.985	20	269	1869	2137	TGCTGTTGCTCTGATGCACT	60.778	20	GCATCTCCTGTAGCCAAAGC	59.985	20	264	1874	2137
SA_SSR119	p1	(A)10	10	1691	1700	TAATGCCCCACCTAACCTTG	59.817	20	CACTCACCCATCACTCTCCA	59.659	20	276	1482	1757	CCTAATGCCCCACCTAACCT	60.2	20	CACTCACCCATCACTCTCCA	59.659	20	278	1480	1757	GGGCTAAACTGCATTCATCG	60.606	20	CCACCAACCCTTAACCCTTT	60.082	20	242	1554	1795
SA_SSR120	p1	(A)10	10	334	343	TGGATTATTAGGAGTGAAACCCA	59.724	23	AGATTCCGCTCAAATTCCCT	60.039	20	261	218	478	TGGATTATTAGGAGTGAAACCCA	59.724	23	ATTCCGCTCAAATTCCCTTT	59.909	20	259	218	476	TGGATTATTAGGAGTGAAACCCA	59.724	23	TCCGCTCAAATTCCCTTTTA	59.655	20	257	218	474
SA_SSR121	p1	(A)10	10	370	379	TCGCAATGAATTCGTGAAAA	60.193	20	TGCTGCTTTTTAGACCTTGGA	60.004	21	145	261	405	CCAATTTGTGACCACATGGA	60.216	20	TGCTGCTTTTTAGACCTTGGA	60.004	21	166	240	405	TTTGTGACCACATGGATTCG	60.367	20	TGCTGCTTTTTAGACCTTGGA	60.004	21	162	244	405
SA_SSR122	p1	(A)10	10	83	92	ACATGCTGCAAAATCCAACA	60.119	20	TGTTGTGGGCTCTCAGTTTG	59.873	20	141	10	150	CACATGCTGCAAAATCCAAC	60.119	20	TGTTGTGGGCTCTCAGTTTG	59.873	20	142	9	150	ACATGCTGCAAAATCCAACA	60.119	20	TTGGTAACCATGGAAGGAGG	59.784	20	241	10	250
SA_SSR123	p1	(A)10	10	84	93	CATTTTTAATGAGTTTGAAGATGTTTG	59.446	27	TTTTTCAAAAGCTGGTAGAAGTAGC	59.561	25	112	29	140	CATTTTTAATGAGTTTGAAGATGTTTG	59.446	27	TTTTCAAAAGCTGGTAGAAGTAGC	58.414	24	111	29	139	TTGTTTAAGCTTTTCACAAAAATGA	59.303	25	TCTAAGTCTAATATAGGGTCCGTTTG	58.39	26	247	53	299
SA_SSR124	p1	(A)10	10	140	149	TTCCATTCCCGTAAAACACA	58.866	20	AATGGAACAGCAGATCCTCG	60.218	20	191	27	217	TTCCATTCCCGTAAAACACA	58.866	20	ATGGAACAGCAGATCCTCGT	59.685	20	190	27	216	TTCCATTCCCGTAAAACACA	58.866	20	CAGATCCTCGTTCCAACCTG	60.646	20	181	27	207
SA_SSR125	p1	(A)10	10	168	177	TGGCAATTGATTTCACCAAA	59.907	20	GGAGAAAAAGCCAGCCTACC	60.208	20	194	141	334	TGGCAATTGATTTCACCAAA	59.907	20	CTGGAGAAAAAGCCAGCCTA	59.587	20	196	141	336	GGATTAAGCACCAAACCTCG	59.569	20	GGAGAAAAAGCCAGCCTACC	60.208	20	225	110	334
SA_SSR126	p1	(A)10	10	403	412	CCTTGCTACGTCCGTCAGAT	60.277	20	CCACAATCTTGCTGAGGACA	59.831	20	194	367	560	TTGCTACGTCCGTCAGATCA	60.413	20	CCACAATCTTGCTGAGGACA	59.831	20	192	369	560	TTTCCATGGGATCCAATTTC	59.558	20	CCACAATCTTGCTGAGGACA	59.831	20	226	335	560
SA_SSR127	p1	(A)10	10	318	327	GGTTCCTGACTCGGTGATGT	59.969	20	CAACCAGGCCCTTAACTGAA	60.103	20	278	129	406	CCTTTTGCCTTTTGGTCTTG	59.719	20	CCCTTCCTTCCTCCTCAAAC	60.045	20	201	244	444	CCTTTTGCCTTTTGGTCTTG	59.719	20	CAACCAGGCCCTTAACTGAA	60.103	20	163	244	406
SA_SSR128	p1	(A)10	10	126	135	AAATGGTGAAATTTGGTTCCAG	60.089	22	TTGAGCCACAAGGTTCCAGT	60.69	20	204	50	253	TGGTGAAATTTGGTTCCAGT	57.894	20	TTGAGCCACAAGGTTCCAGT	60.69	20	201	53	253	AATGGTGAAATTTGGTTCCAG	58.798	21	TTGAGCCACAAGGTTCCAGT	60.69	20	203	51	253
SA_SSR129	p1	(A)10	10	960	969	GAAGCAGTTCACCACACAACA	59.785	21	TCATTGATCGCAATCCTCAC	59.61	20	241	934	1174	GAAGCAGTTCACCACACAACA	59.785	21	GTCATTGATCGCAATCCTCA	59.61	20	242	934	1175	GAAGCAGTTCACCACACAACA	59.785	21	TGTCATTGATCGCAATCCTC	59.61	20	243	934	1176
SA_SSR130	p1	(A)10	10	449	458	GAGCAGGAGAAAAAGGGGAT	59.651	20	TGTTTTTGAAACTACGGGGC	59.975	20	265	329	593	GCAGGAGAAAAAGGGGATGT	60.443	20	TGTTTTTGAAACTACGGGGC	59.975	20	263	331	593	AGCAGGAGAAAAAGGGGATG	60.569	20	TGTTTTTGAAACTACGGGGC	59.975	20	264	330	593
SA_SSR131	p1	(A)10	10	486	495	TGGTTGCCCAAATTAAAGTCA	60.342	21	CATTGTTGCCCTCTCACGTT	61.096	20	280	376	655	TACATGATTGGTTGCCCAAA	59.786	20	GGTTAATTATGTGATTTGCGGG	60.429	22	173	368	540	CAAAACAATGTCCAAAACCTCA	59.876	22	TCTTCATTGTTGCCCTCTCA	59.369	20	241	419	659
SA_SSR132	p1	(A)10	10	142	151	ATCTTGCTAAATTGGGGCCT	59.93	20	GCCACCAGGTAAACAACCTC	59.454	20	206	12	217	CTAAATTGGGGCCTGAGGAT	60.278	20	TTGGCCACCAGGTAAACAAC	60.786	20	203	18	220	GGGGCCTGAGGATATTGACT	60.293	20	TTGGCCACCAGGTAAACAAC	60.786	20	196	25	220
SA_SSR133	p1	(A)10	10	170	179	CCCACAATGCCAATGATACA	60.197	20	TTTCACACAAAACGAGGGTG	59.585	20	169	43	211	CACCCACAATGCCAATGATA	60.197	20	TTTCACACAAAACGAGGGTG	59.585	20	171	41	211	CCCACAATGCCAATGATACA	60.197	20	AATTATCACGCCCAGAACGA	60.469	20	267	43	309
SA_SSR134	p1	(A)10	10	1216	1225	TCGGTTAATATTGCTTCGGC	60.061	20	CCGTGGGTGATTGAGAAGTT	59.966	20	258	1110	1367	ATGTTTCATGTACCCCTGCC	59.676	20	CCGTGGGTGATTGAGAAGTT	59.966	20	177	1191	1367	TCGGTTAATATTGCTTCGGC	60.061	20	GATTGAGAAGTTGGGTTCCG	59.526	20	250	1110	1359
SA_SSR135	p1	(A)10	10	512	521	GGCATGTTCCAAGTGCTTCT	60.263	20	CCCATTTGTTTTCTCAATTGCT	60.344	22	252	384	635	AGGCATGTTCCAAGTGCTTC	60.263	20	CCCATTTGTTTTCTCAATTGCT	60.344	22	253	383	635	CATGTTTCCACCACCAAAGA	59.389	20	CCCATTTGTTTTCTCAATTGCT	60.344	22	172	464	635
SA_SSR136	p1	(A)10	10	1571	1580	TTGGCCTTGCCAAATAGAAC	60.074	20	CGACAACTCAATCCCATAGAGG	60.865	22	188	1418	1605	TGGCCTTGCCAAATAGAACT	59.708	20	CGACAACTCAATCCCATAGAGG	60.865	22	187	1419	1605	CCCCAACATGGTTGAAACTT	59.688	20	CGACAACTCAATCCCATAGAGG	60.865	22	242	1364	1605
SA_SSR137	p1	(A)10	10	133	142	CTGAATTCACCATGTGGAGG	58.93	20	CGAAAATGGGAGCTGAAAAA	60.181	20	263	2	264	CTGAATTCACCATGTGGAGG	58.93	20	ACGAAAATGGGAGCTGAAAA	59.685	20	264	2	265	CTGAATTCACCATGTGGAGG	58.93	20	AACGAAAATGGGAGCTGAAA	59.685	20	265	2	266
SA_SSR138	p1	(A)10	10	214	223	CCGAAGATCAATTTCGTGGT	59.933	20	TGGAGTTTTGTGAGAAGGATTACC	60.721	24	246	64	309	TGGTCAGGGTAACCCGTAAA	60.22	20	TGACATGAAAAACAATGAAAAACA	59.424	24	227	140	366	CCGAAGATCAATTTCGTGGT	59.933	20	GGAGTTTTGTGAGAAGGATTACC	58.2	23	245	64	308
SA_SSR139	p1	(A)10	10	112	121	AACACCAGGTGCATACACGA	60.032	20	TGATGGCAGGGATGATACAA	59.883	20	214	68	281	AACACCAGGTGCATACACGA	60.032	20	TTGATGGCAGGGATGATACA	59.883	20	215	68	282	AACACCAGGTGCATACACGA	60.032	20	GGATAACATTGATGGCAGGG	60.155	20	223	68	290
SA_SSR140	p1	(A)10	10	1054	1063	ATGCAATCATTTGCTGGTTG	59.548	20	ATTTGCTCGACCAAGGACAA	60.636	20	277	1014	1290	ATGCAATCATTTGCTGGTTG	59.548	20	TGCTCGACCAAGGACAAGTT	60.833	20	274	1014	1287	ATGCAATCATTTGCTGGTTG	59.548	20	TTGCTCGACCAAGGACAAGT	60.833	20	275	1014	1288
SA_SSR141	p1	(A)10	10	211	220	TCCGCTTTCAAATGCTTTCT	59.96	20	TGAGGAGTTCAACATGGCAA	60.24	20	158	126	283	AAGGGAGGAACGTTTTCGAT	59.94	20	TGAGGAGTTCAACATGGCAA	60.24	20	256	28	283	CTTTATGGGTCCGCTTTCAA	60.067	20	TGAGGAGTTCAACATGGCAA	60.24	20	167	117	283
SA_SSR142	p1	(A)10	10	108	117	AGCCAAAGAGATGGAACATCA	59.685	21	CGAGATGGATTCTTGGTGGT	59.927	20	231	0	230	TGGAACATCACATTCAACCAA	59.808	21	ATTTATCCAACATTTGCGCC	59.801	20	154	11	164	GCCAAAGAGATGGAACATCA	58.645	20	CGAGATGGATTCTTGGTGGT	59.927	20	230	1	230
SA_SSR143	p1	(A)10	10	167	176	GAAATAGAGAAGGGGCTGGC	60.173	20	TGAATTTTCTGCCCAAATCC	59.878	20	115	93	207	GCCAGAAATAGAGAAGGGGC	60.173	20	TGAATTTTCTGCCCAAATCC	59.878	20	119	89	207	CAAAGCAAAGGAATGGAGGA	60.184	20	TGAATTTTCTGCCCAAATCC	59.878	20	179	29	207
SA_SSR144	p1	(A)10	10	34	43	ACTTTAACATCAAGACAAAGCAGA	57.352	24	CATCTGAGACGAAGCAACCA	59.984	20	240	2	241	ACTTTAACATCAAGACAAAGCAGA	57.352	24	CACCATCTGAGACGAAGCAA	59.984	20	243	2	244	ACTTTAACATCAAGACAAAGCAGA	57.352	24	CAAGCACCATCTGAGACGAA	59.984	20	247	2	248
SA_SSR145	p1	(A)10	10	1424	1433	TGGCACAGCATAGGCTAGAA	59.59	20	ACCTAACCGTCAGCAGCAAT	59.763	20	262	1358	1619	TTGGCACAGCATAGGCTAGA	59.59	20	ACCTAACCGTCAGCAGCAAT	59.763	20	263	1357	1619	TGGCACAGCATAGGCTAGAA	59.59	20	TCTGAACCTAACCGTCAGCA	59.44	20	267	1358	1624
SA_SSR146	p1	(A)10	10	293	302	CTCCCAATGGATTCAGCACT	60.073	20	GCAACCCGTTTGCATATTTC	60.331	20	245	139	383	CTCCCAATGGATTCAGCACT	60.073	20	AGCAACCCGTTTGCATATTT	59.479	20	246	139	384	CTCCCAATGGATTCAGCACT	60.073	20	AAGCAACCCGTTTGCATATT	59.479	20	247	139	385
SA_SSR147	p1	(A)10	10	152	161	CCGCCATTAACATCAAACCT	59.823	20	CCATTGAGCTCATCAAGCAA	59.948	20	236	30	265	TTCACCTATTACCCGATGCC	59.784	20	CCATTGAGCTCATCAAGCAA	59.948	20	257	9	265	CCGCCATTAACATCAAACCT	59.823	20	GCTCATCAAGCAACTCGTCA	60.144	20	229	30	258
SA_SSR148	p1	(A)10	10	1132	1141	GCGAGTCAGCGGTTATCATT	60.243	20	GTTGGCACTCAGAACAGGCT	60.453	20	268	922	1189	ATTTGCGAGTCAGCGGTTAT	59.736	20	GTTGGCACTCAGAACAGGCT	60.453	20	272	918	1189	GCGAGTCAGCGGTTATCATT	60.243	20	CTGTTGGCACTCAGAACAGG	59.461	20	270	922	1191
SA_SSR149	p1	(A)10	10	98	107	GCCTCGATTGCACAGTTATTT	59.242	21	TAAGACGTGGCTGATGCTTG	60.011	20	200	0	199	GCCTCGATTGCACAGTTATT	57.848	20	TAAGACGTGGCTGATGCTTG	60.011	20	200	0	199	GCCTCGATTGCACAGTTATT	57.848	20	GGCTGATGCTTGACAAATGA	59.805	20	192	0	191
SA_SSR150	p1	(A)10	10	846	855	CCATGAAAAATCGGTGCTCT	60.074	20	GTAACACAGCTTTGGGCCTC	59.74	20	236	667	902	AAATCGGTGCTCTCCTGAAA	59.813	20	GTAACACAGCTTTGGGCCTC	59.74	20	229	674	902	AAAATCGGTGCTCTCCTGAA	59.813	20	GTAACACAGCTTTGGGCCTC	59.74	20	230	673	902
SA_SSR151	p1	(A)10	10	313	322	CAGCACAACTCAAGCAAGAAA	59.255	21	CAGCACTCACTCAGCTTTGC	59.929	20	222	200	421	CAGCACAACTCAAGCAAGAAA	59.255	21	CTGGAGACGATGGCTGAAAT	60.218	20	150	200	349	CAGCACAACTCAAGCAAGAAA	59.255	21	CAATTGGCAACAGCACTCAC	60.31	20	232	200	431
SA_SSR152	p1	(A)10	10	165	174	TTCAGTTTCATCCAGGGAGC	60.195	20	TGCTACAAAATTCTCTTCTAGGTTGA	59.865	26	191	31	221	AACCACCAAGACAAGGCAAT	59.454	20	TGCTACAAAATTCTCTTCTAGGTTGA	59.865	26	166	56	221	TTCAGTTTCATCCAGGGAGC	60.195	20	TGCTACAAAATTCTCTTCTAGGTTG	58.301	25	191	31	221
SA_SSR153	p1	(A)10	10	164	173	TCCTTCAATTCCACAGCCTT	59.67	20	TAGGACACAGAGGGGGCTTA	59.688	20	209	9	217	TCCTTCAATTCCACAGCCTT	59.67	20	ATTTAGGACACAGAGGGGGC	60.328	20	212	9	220	TCAATTCCACAGCCTTGATG	59.648	20	TAGGACACAGAGGGGGCTTA	59.688	20	205	13	217
SA_SSR154	p1	(A)10	10	49	58	GCTTATGAGTGTTTTGATAGTGATGAA	59.98	27	GACACAAAAACCGTGCTCAA	59.74	20	108	6	113	GCTTATGAGTGTTTTGATAGTGATGA	58.825	26	GACACAAAAACCGTGCTCAA	59.74	20	108	6	113	AGCTTATGAGTGTTTTGATAGTGATGA	59.668	27	GACACAAAAACCGTGCTCAA	59.74	20	109	5	113
SA_SSR155	p1	(A)10	10	238	247	CTCCCAAGATGGGAAACTGA	60.042	20	GAAGCAAAGGAATTGAAGCG	59.96	20	249	167	415	CTCCCAAGATGGGAAACTGA	60.042	20	CGAAGCAAAGGAATTGAAGC	59.96	20	250	167	416	TCTCCCAAGATGGGAAACTG	60.042	20	GAAGCAAAGGAATTGAAGCG	59.96	20	250	166	415
SA_SSR156	p1	(A)10	10	122	131	CGGCACACAATCATACCATC	59.805	20	CATACTTTCATCATTGTCCTTAGAGC	59.622	26	114	55	168	TCGGCACACAATCATACCAT	59.805	20	CATACTTTCATCATTGTCCTTAGAGC	59.622	26	115	54	168	ATCGGCACACAATCATACCA	59.805	20	CATACTTTCATCATTGTCCTTAGAGC	59.622	26	116	53	168
SA_SSR157	p1	(A)10	10	516	525	AATCCTCATCGAGGTTGGTG	59.927	20	GAACATCCTGCAGCAACAAA	59.847	20	160	438	597	AATCCTCATCGAGGTTGGTG	59.927	20	CCTGCAGCAACAAAGGATTT	60.249	20	154	438	591	AATCCTCATCGAGGTTGGTG	59.927	20	ATCCTGCAGCAACAAAGGAT	59.7	20	156	438	593
SA_SSR158	p1	(A)10	10	140	149	AGGACATCATGCGACCTACA	59.116	20	GGCCATGGCTGAGTAGGTTA	60.096	20	145	81	225	AGGACATCATGCGACCTACA	59.116	20	GTAAGGGCCATGGCTGAGTA	60.096	20	150	81	230	AGGACATCATGCGACCTACA	59.116	20	TAAGGGCCATGGCTGAGTAG	60.227	20	149	81	229
SA_SSR159	p1	(A)10	10	226	235	TTGAGCTATCCAAACCCTCA	58.298	20	CAACAGAGGAACTTTCTATGGTTAGAT	59.567	27	137	144	280	TTGAGCTATCCAAACCCTCA	58.298	20	GGAACTTTCTATGGTTAGATCCTTT	57.542	25	130	144	273	GTTGAGCTATCCAAACCCTCA	59.184	21	CAACAGAGGAACTTTCTATGGTTAGAT	59.567	27	138	143	280
SA_SSR160	p1	(A)10	10	470	479	CCAAGTCTGCAACAAGGTCA	59.873	20	TAGGTTGAAGGCCAAATCCA	60.439	20	188	405	592	TGCTTTCCAAGCTTCTTCGT	60.132	20	TAGGTTGAAGGCCAAATCCA	60.439	20	240	353	592	CCAAGTCTGCAACAAGGTCA	59.873	20	TGAAGGCCAAATCCAAAGTT	59.546	20	183	405	587
SA_SSR161	p1	(A)10	10	38	47	CATGAATCCCCAAATTTCACA	60.55	21	GGGATTTGGATTTTGGTTCC	60.358	20	145	6	150	CATGAATCCCCAAATTTCACA	60.55	21	TGGGATTTGGATTTTGGTTC	59.599	20	146	6	151	AACATGAATCCCCAAATTTCA	59.125	21	GGGATTTGGATTTTGGTTCC	60.358	20	147	4	150
SA_SSR162	p1	(A)10	10	472	481	CATGGTCCTCCTTCACCAAC	60.363	20	CGTCACCGTTCTGATCAATG	60.112	20	189	401	589	CATGGTCCTCCTTCACCAAC	60.363	20	CCTGTTCTCCCTCATCCTCA	60.191	20	212	401	612	CATGGTCCTCCTTCACCAAC	60.363	20	TCCCTCATCCTCACTTCGTC	60.199	20	205	401	605
SA_SSR163	p1	(A)10	10	85	94	TGGGCCTCTGATTTTCATCT	59.629	20	AATTGGTCCCCTTTCTAATGA	57.54	21	264	0	263	TGGGCCTCTGATTTTCATCT	59.629	20	TTAATTGGTCCCCTTTCTAATGA	58.912	23	266	0	265	TGGGCCTCTGATTTTCATCT	59.629	20	TAATTGGTCCCCTTTCTAATGA	57.637	22	265	0	264
SA_SSR164	p1	(A)10	10	543	552	CATGCTTTGCAGAACAAGGA	59.988	20	CAAATCACAAGGGGAGGAAA	59.903	20	182	443	624	TGTTCTCCTGGCTCACACTG	60.022	20	CAAATCACAAGGGGAGGAAA	59.903	20	267	358	624	CATGCTTTGCAGAACAAGGA	59.988	20	AGGAAAAAGCTTGATTGGCA	59.823	20	168	443	610
SA_SSR165	p1	(A)10	10	117	126	ACCCTTTGAAGCACCACAAC	60.012	20	TGTTAACGCCGCTACTTCCT	59.904	20	169	34	202	AACACCCTTTGAAGCACCAC	60.012	20	TGTTAACGCCGCTACTTCCT	59.904	20	172	31	202	ACCCTTTGAAGCACCACAAC	60.012	20	GCCGCTACTTCCTATGTTGC	59.873	20	162	34	195
SA_SSR166	p1	(A)10	10	375	384	GGACCTTTTGGCATGCTAGT	59.198	20	CAACATTTTTATCACTTCATTCAGC	59.143	25	274	139	412	CTTTTTGGACCTTTTGGCAT	59.064	20	CAACATTTTTATCACTTCATTCAGC	59.143	25	280	133	412	GGACCTTTTGGCATGCTAGT	59.198	20	TCAACATTTTTATCACTTCATTCAGC	60.71	26	275	139	413
SA_SSR167	p1	(A)10	10	207	216	TTGTTGCAGCCAAAATTCTTA	58.482	21	CGTGATGCAACTGAGGTTTG	60.301	20	219	103	321	CTTGTTGCAGCCAAAATTCTTA	59.424	22	CGTGATGCAACTGAGGTTTG	60.301	20	220	102	321	AAACTTGTTGCAGCCAAAAT	57.424	20	CGTGATGCAACTGAGGTTTG	60.301	20	223	99	321
SA_SSR168	p1	(A)10	10	340	349	TGGGGCTCTTATCGTAGGAA	59.662	20	TTCTGTTGTAGGAAACCAAGGAA	60.022	23	219	157	375	ATGCATGATCAATGTGGACG	60.362	20	TTCTGTTGTAGGAAACCAAGGAA	60.022	23	261	115	375	TGGGGCTCTTATCGTAGGAA	59.662	20	TCTGTTGTAGGAAACCAAGGAA	58.741	22	218	157	374
SA_SSR169	p1	(A)10	10	150	159	GATTTCTTGTTCTGCGCTCC	59.962	20	AACCCTCGAATCGAACAATG	59.933	20	187	29	215	GGATTTCTTGTTCTGCGCTC	59.962	20	AACCCTCGAATCGAACAATG	59.933	20	188	28	215	GATTTCTTGTTCTGCGCTCC	59.962	20	CAACGCGAAATCGGTAGAAT	60.096	20	218	29	246
SA_SSR170	p1	(A)10	10	604	613	AGCAGCTGTTTGAGGGTGTT	59.914	20	GTTCTGCAGTGAGCTTTCCC	59.997	20	267	544	810	AAGCAGCTGTTTGAGGGTGT	59.914	20	GTTCTGCAGTGAGCTTTCCC	59.997	20	268	543	810	CAGCTGTTTGAGGGTGTTGA	59.873	20	GTTCTGCAGTGAGCTTTCCC	59.997	20	265	546	810
SA_SSR171	p1	(A)10	10	215	224	CGGATTTTCCAAAATTGGTG	60.16	20	TGGAGAATGGGACTTGAATTG	59.918	21	193	61	253	CGGATTTTCCAAAATTGGTG	60.16	20	GGAGGTAATTGGAGAATGGGA	60.138	21	202	61	262	CGGATTTTCCAAAATTGGTG	60.16	20	TTGAGATGGACAAGACTGCAA	59.43	21	243	61	303
SA_SSR172	p1	(A)10	10	68	77	TGGATTCCTGAATTCAAATCTCT	59.081	23	TAGTTAGTCGGTTGGGCTGG	60.125	20	174	37	210	TGGATTCCTGAATTCAAATCTCT	59.081	23	CAGGGGACACGAAAAGAAGA	60.224	20	136	37	172	TGGATTCCTGAATTCAAATCTCT	59.081	23	AGTTAGTCGGTTGGGCTGGT	60.932	20	173	37	209
SA_SSR173	p1	(A)10	10	246	255	TCCAAACTGAATCCCTGCTT	59.67	20	AGAGCAGCCCTTGAGGTTCT	60.532	20	247	60	306	CATCCAAACTGAATCCCTGC	60.461	20	AGAGCAGCCCTTGAGGTTCT	60.532	20	249	58	306	TCCAAACTGAATCCCTGCTT	59.67	20	AGCAGCCCTTGAGGTTCTAA	59.077	20	245	60	304
SA_SSR174	p1	(A)10	10	95	104	GGGAGAAAAAGTGACAGCGA	60.375	20	CAAGGTCCCTAAAATGGGGT	60.046	20	127	30	156	GGGAGAAAAAGTGACAGCGA	60.375	20	ACCAAGGTCCCTAAAATGGG	60.046	20	129	30	158	TGCTATCCCACAGAACACGA	60.263	20	GCCCTTTATACCAAGGTCCC	59.666	20	103	65	167
SA_SSR175	p1	(A)10	10	1104	1113	TGTTTGTCCTCACCCATTGA	59.935	20	TCTACGTCAAACCGTCACCA	60.152	20	267	1002	1268	TGTTTGTCCTCACCCATTGA	59.935	20	ATGTGAGCGGTTTGGGTACT	59.478	20	248	1002	1249	TGTTTGTCCTCACCCATTGA	59.935	20	GCCGACATCTACGTCAAACC	60.526	20	274	1002	1275
SA_SSR176	p1	(A)10	10	113	122	CCTCTGAGAGCATCAAAGAACA	59.615	22	GGGTTTGTTCAAGAGTGGGA	59.943	20	240	66	305	CCTCTGAGAGCATCAAAGAACA	59.615	22	CAAACCACGGAGTGTGACTG	60.194	20	146	66	211	CCTCTGAGAGCATCAAAGAACA	59.615	22	CACGGAGTGTGACTGGGATA	59.545	20	141	66	206
SA_SSR177	p1	(A)10	10	215	224	TGAAAACTACCACTGCCATACA	58.227	22	TTCCTTCTTCTTGATGTGCG	58.999	20	135	126	260	TGAAAACTACCACTGCCATACA	58.227	22	TTCCTTCTTCTTGATGTGCGT	59.867	21	135	126	260	GCACAACCATAATAATTCAACCAA	60.012	24	TTCCTTCTTCTTGATGTGCG	58.999	20	260	1	260
SA_SSR178	p1	(A)10	10	736	745	GAACTGGACTGCCTGTTTGTC	59.76	21	TGAGGCTTATGCATGGTCAA	60.22	20	279	534	812	TTTTGGGAGGTGTTGGTTTT	59.308	20	CAGGGATTCATGGTTCAGGA	60.86	20	279	506	784	TTTTGGGAGGTGTTGGTTTT	59.308	20	TCAGGGATTCATGGTTCAGG	60.86	20	280	506	785
SA_SSR179	p1	(A)10	10	233	242	CAATGTGGCACAAGCCTCTA	59.864	20	GGATACATGGGGTTTTTCCC	60.245	20	197	160	356	CAATGTGGCACAAGCCTCTA	59.864	20	CCGATCATATTACCCAAGCG	60.302	20	179	160	338	TGTGGCACAAGCCTCTAAAA	59.464	20	TGACACTTGAATTGTGGGGA	59.935	20	279	163	441
SA_SSR180	p1	(A)10	10	190	199	TGTGTAATGAGCTTTTTCACTTGG	60.549	24	TGGATCAATATGAAACGGCA	59.891	20	238	16	253	TGTAATGAGCTTTTTCACTTGGA	58.932	23	TGAAACGGCATATCCTTGAA	59.112	20	226	18	243	TGTAATGAGCTTTTTCACTTGG	57.14	22	TGGATCAATATGAAACGGCA	59.891	20	236	18	253
SA_SSR181	p1	(A)10	10	69	78	TCACACCAGGAGCATGTCTAA	59.303	21	TTGCATTTTATGCTTTGTTTCC	59.154	22	228	1	228	TTCACACCAGGAGCATGTCTA	59.303	21	TTGCATTTTATGCTTTGTTTCC	59.154	22	229	0	228	TCACACCAGGAGCATGTCTAA	59.303	21	TTGCATTTTATGCTTTGTTTCCT	60.019	23	228	1	228
SA_SSR182	p1	(A)10	10	1584	1593	AAGCCGCGAACCATAGAGTA	59.867	20	TATTTTTAGGGAACGCTCGG	59.208	20	274	1354	1627	ACTGGTGCCACGGAGAGATA	60.678	20	TATTTTTAGGGAACGCTCGG	59.208	20	248	1380	1627	AAGCCGCGAACCATAGAGTA	59.867	20	AACGCTCGGGCAGAAATAG	60.359	19	263	1354	1616
SA_SSR183	p1	(A)10	10	1069	1078	GATTACCGAAAAAGGCACGA	60.074	20	GAAATTCGCGAAACGGAATA	60.04	20	266	1003	1268	GATTACCGAAAAAGGCACGA	60.074	20	CCAAAGTAATAACGCGTGGG	60.368	20	246	1003	1248	GATTACCGAAAAAGGCACGA	60.074	20	GTGATCATCCCTTTCCCTCC	60.661	20	142	1003	1144
SA_SSR184	p1	(A)10	10	724	733	ATTAGGCTCGGAAAGCCATT	60.061	20	TCCCACTCCCACAGAATCTC	60.048	20	274	534	807	AATTAGGCTCGGAAAGCCAT	60.061	20	TCCCACTCCCACAGAATCTC	60.048	20	275	533	807	TTCCTACGATCCCGTTTTTG	59.931	20	TCCCACTCCCACAGAATCTC	60.048	20	245	563	807
SA_SSR185	p1	(A)10	10	48	57	CAGCCTCTGCAATTTTGGTA	58.917	20	GTCCAGTCCGAAACAGGGTA	59.966	20	160	8	167	AGACCCAGCCTCTGCAATTT	61.153	20	GTCCAGTCCGAAACAGGGTA	59.966	20	165	3	167	CAGCCTCTGCAATTTTGGTA	58.917	20	GGGTAAGAACTGTCCTGCCA	60.111	20	145	8	152
SA_SSR186	p1	(A)10	10	199	208	CAAGCAAGAAAGATTTGGTTGA	59.379	22	GCCAAAATGCCCATGAATAA	60.65	20	232	106	337	GCAAGAAAGATTTGGTTGATGA	59.205	22	GCCAAAATGCCCATGAATAA	60.65	20	229	109	337	TTGATTATCTCCGAAGAAGGTGA	60.082	23	GCCAAAATGCCCATGAATAA	60.65	20	197	141	337
SA_SSR187	p1	(A)10	10	186	195	AAGCAGAGCACTGTGTGGAA	59.622	20	TCTGCAGTGGGGTATTGACA	60.112	20	272	9	280	AAAGCAGAGCACTGTGTGGA	59.622	20	TCTGCAGTGGGGTATTGACA	60.112	20	273	8	280	AAGCAGAGCACTGTGTGGAA	59.622	20	GACATTCTCTGCAGTGGGGT	60.12	20	279	9	287
SA_SSR188	p1	(A)10	10	103	112	TTGTGGTATCTCACCTGTATCG	57.635	22	CGATACTCCAAAATGGCTGC	60.606	20	141	69	209	TTTCAGAAGTGAGCTTTAGCCAT	59.573	23	ACTCCAAAATGGCTGCTGTA	58.379	20	194	12	205	TTTCAGAAGTGAGCTTTAGCCAT	59.573	23	TACTCCAAAATGGCTGCTGT	58.379	20	195	12	206
SA_SSR189	p1	(A)10	10	173	182	TATGAAGGAAGGGTTCAGGC	59.126	20	CCAAAGAGGGAGAGCGTAGA	59.569	20	219	6	224	AAGGAAGGGTTCAGGCATGT	60.883	20	CCAAAGAGGGAGAGCGTAGA	59.569	20	215	10	224	GGAAGGGTTCAGGCATGTAT	58.864	20	CCAAAGAGGGAGAGCGTAGA	59.569	20	213	12	224
SA_SSR190	p1	(A)10	10	38	47	CGTTTCAAAACGTGTGAGACCT	61.474	22	CATCTTCCATGTAATGGCTTG	58.107	21	127	11	137	CGTTTCAAAACGTGTGAGACCT	61.474	22	CATCTTCCATGTAATGGCTTGT	58.976	22	127	11	137	CGTTTCAAAACGTGTGAGACCT	61.474	22	ACATCTTCCATGTAATGGCTTG	58.976	22	128	11	138
SA_SSR191	p1	(A)10	10	139	148	GGAAGAAAAAGGAGGTAGATGGA	59.958	23	ACCGAAAGATGAACACCCAC	59.827	20	116	110	225	AAAAAGGGAAGAAAAAGGAGG	57.949	21	ACCGAAAGATGAACACCCAC	59.827	20	122	104	225	GGAAGAAAAAGGAGGTAGATGGA	59.958	23	AACCGAAAGATGAACACCCA	60.353	20	117	110	226
SA_SSR192	p1	(A)10	10	106	115	TGAGAGCTGAGAAGCTATATCCAA	59.672	24	ATGCCAAGGAGGAGCTGTTA	59.836	20	150	30	179	TGAGAGCTGAGAAGCTATATCCAA	59.672	24	TATTCATGCCAAGGAGGAGC	60.177	20	155	30	184	TGAGAGCTGAGAAGCTATATCCAA	59.672	24	AATGGCTGGCAAAGAAGTTG	60.249	20	247	30	276
SA_SSR193	p1	(A)10	10	132	141	TTGCAATTCTAAATTTTGTGGC	59.154	22	TGAAGTTCATATTCTAATGACACACAT	58.177	27	178	3	180	TGCAATTCTAAATTTTGTGGC	57.844	21	TGAAGTTCATATTCTAATGACACACAT	58.177	27	177	4	180	TTTGCAATTCTAAATTTTGTGGC	60.341	23	TGAAGTTCATATTCTAATGACACACAT	58.177	27	179	2	180
SA_SSR194	p1	(A)10	10	964	973	TTCCGCGATTGATGTACAAG	59.688	20	AAACTTCTGAAGCCCGACAA	59.853	20	185	824	1008	TTCCGCGATTGATGTACAAG	59.688	20	CAACCCAAACTTCTGAAGCC	59.711	20	191	824	1014	TTCCGCGATTGATGTACAAG	59.688	20	AACCCAAACTTCTGAAGCCC	60.476	20	190	824	1013
SA_SSR195	p1	(A)10	10	161	170	AGGCACCAACAGAAAAGTTCA	59.766	21	CCGTTGGTTTGAGCAATCTT	60.11	20	228	2	229	GGCACCAACAGAAAAGTTCA	58.749	20	CCGTTGGTTTGAGCAATCTT	60.11	20	227	3	229	GGCACCAACAGAAAAGTTCAC	59.63	21	CCGTTGGTTTGAGCAATCTT	60.11	20	227	3	229
SA_SSR196	p1	(A)10	10	553	562	ATTCCCTTATCAGCCCAAGC	60.419	20	CGTGCACAGGTGAAGAAGAA	60.025	20	228	526	753	ATTCCCTTATCAGCCCAAGC	60.419	20	GCACAGGTGAAGAAGAAGGG	59.844	20	225	526	750	ATTCCCTTATCAGCCCAAGC	60.419	20	CATGCCCACCATTGTCATAG	59.799	20	276	526	801
SA_SSR197	p1	(A)10	10	1220	1229	CGTGTACCCTTGGATCTGGT	59.844	20	CCTGCATCGGTTTAAGGTGT	59.993	20	261	1009	1269	ACGTGTACCCTTGGATCTGG	59.844	20	CCTGCATCGGTTTAAGGTGT	59.993	20	262	1008	1269	CGTGTACCCTTGGATCTGGT	59.844	20	TGCGATTGATACATTCCTGC	59.652	20	276	1009	1284
SA_SSR198	p1	(A)10	10	201	210	TTACCACGAGGGTCCAAGAG	60.103	20	TTCAGGACCGCTCTTCAAGT	59.989	20	263	11	273	CTTACCACGAGGGTCCAAGA	60.103	20	TTCAGGACCGCTCTTCAAGT	59.989	20	264	10	273	TCTTACCACGAGGGTCCAAG	60.103	20	TTCAGGACCGCTCTTCAAGT	59.989	20	265	9	273
SA_SSR199	p1	(A)10	10	1570	1579	TGCCTTTCATTTGTTGTTGG	59.561	20	CCTCCACCCCTGTTTAGTCA	59.959	20	270	1413	1682	TGCTGTTGCTTTTGATCTGC	60.142	20	CCCTAGATTTGCTTGCTCCA	60.344	20	248	1396	1643	TGCTGTTGCTTTTGATCTGC	60.142	20	GCCACTCCTAGTGTGTTCCC	59.579	20	266	1396	1661
SA_SSR200	p1	(A)10	10	662	671	TTGGGATTTCAACCCACTTT	59.264	20	AGGGAAGCTGCCACATACAG	60.277	20	232	514	745	TTGGGATTTCAACCCACTTT	59.264	20	CCACAACAAGAGATTTGGCA	59.691	20	274	514	787	TTGGGATTTCAACCCACTTT	59.264	20	GGCCACAACAAGAGATTTGG	60.495	20	276	514	789
SA_SSR201	p1	(A)10	10	154	163	ACCATTCCAGAGACCAGACG	60.112	20	CCTTTGCTCCAACGCATATC	60.606	20	109	119	227	AAAGACGGATGGTTTTGCAT	59.434	20	CCTTTGCTCCAACGCATATC	60.606	20	167	61	227	AGGTGAAGTGACGTCGGAAA	60.69	20	CCTTTGCTCCAACGCATATC	60.606	20	133	95	227
SA_SSR202	p1	(A)10	10	3820	3829	GGGCAAGGCACAAAATAAGA	60.074	20	CCTTTCTTGCTCTTCCCATC	58.861	20	144	3730	3873	GGGCAAGGCACAAAATAAGA	60.074	20	CCTTTCTTGCTCTTCCCATCT	59.835	21	144	3730	3873	CGCACTGTCAGGTTTTTGAA	59.881	20	CCTTTCTTGCTCTTCCCATC	58.861	20	216	3658	3873
SA_SSR203	p1	(A)10	10	2027	2036	ACAATCCCAAACCCGTACAA	60.088	20	CCTGTGATTTCCAGTGGTGA	59.52	20	200	2001	2200	AACAATCCCAAACCCGTACA	60.088	20	CCTGTGATTTCCAGTGGTGA	59.52	20	201	2000	2200	CTGCAGCTGTTGTTGGAAAG	59.634	20	CCTGTGATTTCCAGTGGTGA	59.52	20	273	1928	2200
SA_SSR204	p1	(A)10	10	80	89	TTCCATAAGTTTATAACCACACAAAT	57.305	26	TTGTGACGACATTGGAAAGG	59.541	20	238	28	265	ATTCCATAAGTTTATAACCACACAAA	57.305	26	TTGTGACGACATTGGAAAGG	59.541	20	239	27	265	TTCCATAAGTTTATAACCACACAAAT	57.305	26	TCACAACCCACCATGAAAAC	59.241	20	111	28	138
SA_SSR205	p1	(A)10	10	130	139	GGCCAATTGACAGCAATCTC	60.613	20	ATTTCAAGCCCTTGGACCTT	59.94	20	216	87	302	GGCCAATTGACAGCAATCTC	60.613	20	CAAAAGATGTGTGGGCAGTG	60.152	20	273	87	359	GGCCAATTGACAGCAATCTC	60.613	20	AGGCTCAGCATTGGAACCTA	59.836	20	253	87	339
SA_SSR206	p1	(A)10	10	508	517	TGTTTTGCGATAGCTTGCAC	60.021	20	AGGGAGGTTCCCACAAGTTT	59.834	20	272	291	562	TTCCCACACCATCACTGAAA	59.935	20	AGGGAGGTTCCCACAAGTTT	59.834	20	152	411	562	TTTCCCACACCATCACTGAA	59.935	20	AGGGAGGTTCCCACAAGTTT	59.834	20	153	410	562
SA_SSR207	p1	(A)10	10	75	84	ACAAAATTTGACGCCACACA	60.011	20	ATGGACCCAAATACTGCTGC	59.962	20	212	37	248	ACAAAATTTGACGCCACACA	60.011	20	TTTTCGCAGAGAGAGTGCAA	59.864	20	112	37	148	ACGCCACACATTTTGTGCTA	60.18	20	ATGGACCCAAATACTGCTGC	59.962	20	202	47	248
SA_SSR208	p1	(A)10	10	1721	1730	TTTGTTCAGAAGGGACACCC	59.943	20	TGGTTTGGTTTCTTGTGCAG	59.734	20	237	1553	1789	GGACACCCCACCTATGACAC	60.096	20	TGGTTTGGTTTCTTGTGCAG	59.734	20	225	1565	1789	GCATGTCACATCGAGACACC	60.13	20	TGGTTTGGTTTCTTGTGCAG	59.734	20	277	1513	1789
SA_SSR209	p1	(A)10	10	173	182	TCAGCGATCGAAGAAAAACA	59.542	20	CATTCGGATCGGATGGTAGT	59.773	20	212	65	276	TCAGCGATCGAAGAAAAACA	59.542	20	GCGGGATCACAATACCATGT	60.613	20	269	65	333	CAGCGATCGAAGAAAAACAA	59.037	20	CATTCGGATCGGATGGTAGT	59.773	20	211	66	276
SA_SSR210	p1	(A)10	10	3478	3487	CAATTCCCTCTCCCCTTCTC	60.008	20	GAATTCAAATCCCCGCAATA	59.735	20	183	3353	3535	CCCCTTCTCCCAGTAGAACC	59.928	20	GAATTCAAATCCCCGCAATA	59.735	20	172	3364	3535	CAATTCCCTCTCCCCTTCTC	60.008	20	TAGAATTCAAATCCCCGCAA	60.395	20	185	3353	3537
SA_SSR211	p1	(A)10	10	266	275	AATGCCTTTCCAAATGTGCT	59.574	20	TCCAACTGAGGAAATTCAAGAG	58.435	22	150	176	325	GAATGCCTTTCCAAATGTGC	60.457	20	TCCAACTGAGGAAATTCAAGAG	58.435	22	151	175	325	AATGCCTTTCCAAATGTGCT	59.574	20	TCCAACTGAGGAAATTCAAGA	57.38	21	150	176	325
SA_SSR212	p1	(A)10	10	132	141	GCCGTGCATTCTTGAATTTT	60.081	20	CATCATGGAGTGTTTTGAGCA	59.707	21	146	31	176	CGACCATCGTGCATCTTATG	60.096	20	CATCATGGAGTGTTTTGAGCA	59.707	21	102	75	176	TATTTGCCGTGCATTCTTGA	60.215	20	CATCATGGAGTGTTTTGAGCA	59.707	21	151	26	176
SA_SSR213	p1	(A)10	10	114	123	ATTAGCAGAACAAGCGGGAA	59.845	20	TGTGCTGTTCTGGTTTTGTGA	60.331	21	154	65	218	CAAGCGGGAAAAGAAAAAGA	59.447	20	TCGACCACTTCATGGTTTCTC	60.104	21	280	75	354	ATTAGCAGAACAAGCGGGAA	59.845	20	TGTGCTGTTCTGGTTTTGTG	58.305	20	154	65	218
SA_SSR214	p1	(A)10	10	240	249	ACCATTCAAATCTCTTCGCC	59.129	20	TTCTCAAAAACAAAAACAAACACA	58.785	24	243	70	312	ACCATTCAAATCTCTTCGCC	59.129	20	TCTCAAAAACAAAAACAAACACA	57.472	23	242	70	311	ACCATTCAAATCTCTTCGCC	59.129	20	TCTCAAAAACAAAAACAAACACATT	59.077	25	242	70	311
SA_SSR215	p1	(A)10	10	291	300	GACTCTCCATTGTGGCCATT	59.934	20	TGCGAAATCTTCCCTCTGTT	59.813	20	167	202	368	GACTCTCCATTGTGGCCATT	59.934	20	TTGCGAAATCTTCCCTCTGT	59.813	20	168	202	369	GACTCTCCATTGTGGCCATT	59.934	20	TCATTTCTGTCATGGGTTGG	59.343	20	130	202	331
SA_SSR216	p1	(A)10	10	1527	1536	GCGAGTTGCCTATCCACTTC	59.843	20	GAAACATACCCCAATTCCCC	60.245	20	247	1463	1709	GAGCGAGTTGCCTATCCACT	59.459	20	GAAACATACCCCAATTCCCC	60.245	20	249	1461	1709	GCGAGTTGCCTATCCACTTC	59.843	20	TTGCCTCAAATAAGCAACCA	59.301	20	225	1463	1687
SA_SSR217	p1	(A)10	10	113	122	TCACTGCATTGATTGTTAGCTTC	59.42	23	CACACATTGTCCGCTTGTTT	59.615	20	193	23	215	TCACTGCATTGATTGTTAGCTTC	59.42	23	TGTCCGCTTGTTTTACTGGA	59.317	20	186	23	208	TCACTGCATTGATTGTTAGCTTCT	60.315	24	CACACATTGTCCGCTTGTTT	59.615	20	193	23	215
SA_SSR218	p1	(A)10	10	1554	1563	GAACCGAAAAGACGGTTCAA	60.088	20	AGTGGTTCAAGGTCCAATCG	59.966	20	250	1439	1688	GAACCGAAAAGACGGTTCAA	60.088	20	AACCGGAGAACCGAAAAGAT	59.94	20	271	1439	1709	CACAGAACCGAAAAGACGGT	60.149	20	AGTGGTTCAAGGTCCAATCG	59.966	20	254	1435	1688
SA_SSR219	p1	(A)10	10	69	78	TCCAAGAAGTTGAGAAAGGGTT	59.255	22	AAAATGCTCAGTGGATTCGC	60.221	20	265	6	270	GATCCAAGAAGTTGAGAAAGGG	59.213	22	AAAATGCTCAGTGGATTCGC	60.221	20	267	4	270	GATCCAAGAAGTTGAGAAAGGGT	59.995	23	AAAATGCTCAGTGGATTCGC	60.221	20	267	4	270
SA_SSR220	p1	(A)10	10	103	112	TCGGAACATAGTTCCAAGAGAA	58.834	22	TTGTGTTCCATTCCACTCTCC	59.958	21	148	10	157	CCAAGAGAAGCAAAAATCTGTGT	59.812	23	TTGTGTTCCATTCCACTCTCC	59.958	21	135	23	157	GGAACATAGTTCCAAGAGAAGCA	59.776	23	TTGTGTTCCATTCCACTCTCC	59.958	21	146	12	157
SA_SSR221	p1	(A)10	10	124	133	TGAAACCATGCACACCAAAT	59.823	20	CAATCATGCAAAACCGACTG	60.111	20	150	84	233	ATTGAAACCATGCACACCAA	59.823	20	CAATCATGCAAAACCGACTG	60.111	20	152	82	233	AATTGAAACCATGCACACCA	59.823	20	CAATCATGCAAAACCGACTG	60.111	20	153	81	233
SA_SSR222	p1	(A)10	10	224	233	CTGTTCAGGATCCTCCAGCTA	59.439	21	TGTTGAAGCCCATATCCAAA	58.965	20	190	200	389	CTGTTCAGGATCCTCCAGCTA	59.439	21	TTGTTGAAGCCCATATCCAA	58.965	20	191	200	390	TGTTCAGGATCCTCCAGCTA	58.387	20	TGTTGAAGCCCATATCCAAA	58.965	20	189	201	389
SA_SSR223	p1	(A)10	10	1546	1555	GCATATTTTGCTTTGCCCAT	59.935	20	AGCTTTCACCCTTGATTTGG	59.17	20	248	1337	1584	GCATATTTTGCTTTGCCCAT	59.935	20	GCTTTCACCCTTGATTTGGT	59.031	20	247	1337	1583	GCATATTTTGCTTTGCCCAT	59.935	20	AGCTTTCACCCTTGATTTGGT	59.99	21	248	1337	1584
SA_SSR224	p1	(A)10	10	995	1004	CTGGTCTTCCCTACCAACCA	59.959	20	TGATATGCCACATGCAACCT	59.955	20	104	927	1030	ATCAAGGCAGGCATACCATC	59.923	20	TGATATGCCACATGCAACCT	59.955	20	160	871	1030	AAGGCAGGCATACCATCTTG	60.096	20	TGATATGCCACATGCAACCT	59.955	20	157	874	1030
SA_SSR225	p1	(A)10	10	170	179	CATCTAGGGACCAGTGTCGAA	60.119	21	ATCCAAAAGCGTAACCCTCC	60.32	20	128	77	204	CATCTAGGGACCAGTGTCGAA	60.119	21	TCCAAAAGCGTAACCCTCC	60.059	19	127	77	203	CATCTAGGGACCAGTGTCGAA	60.119	21	CCAAAAGCGTAACCCTCCAT	61.217	20	126	77	202
SA_SSR226	p1	(A)10	10	316	325	GCCACTCATTCCCATACCAT	59.635	20	AACCAAGGGACATGTTTGGT	59.162	20	271	190	460	TTGCCACTCATTCCCATACC	60.723	20	AACCAAGGGACATGTTTGGT	59.162	20	273	188	460	CCCTGCAAATTAAGGGGATT	60.143	20	TCCAGAATAGGACAAACGGAA	59.555	21	272	79	350
SA_SSR227	p1	(A)10	10	189	198	GGTCCCCCAAGTTTTTCAAT	60.032	20	ACTGGTTCGCTCACCAAAAC	60.156	20	267	12	278	GGTCCCCCAAGTTTTTCAAT	60.032	20	GAAGATGGAGTACGCAGGGA	60.218	20	210	12	221	GGTCCCCCAAGTTTTTCAAT	60.032	20	GGCAAAATTAGAGGGAGGGA	60.391	20	242	12	253
SA_SSR228	p1	(A)10	10	66	75	AACTGTGGGCAAGACCAAAT	59.454	20	TCACCTCACACTCACTCCCTT	59.741	21	107	4	110	GGTTAACTGTGGGCAAGACC	59.454	20	TCACCTCACACTCACTCCCTT	59.741	21	111	0	110	AACTGTGGGCAAGACCAAAT	59.454	20	CCACTCATCACCTCACACTCA	59.721	21	114	4	117
SA_SSR229	p1	(A)10	10	331	340	GATTTTGATGCCATGCTCCT	60.043	20	TTGGTTCTCAGCCTCTCGAT	59.95	20	279	265	543	GATTTTGATGCCATGCTCCT	60.043	20	TTTGAACCCGGATTCCTATG	59.756	20	241	265	505	GATTTTGATGCCATGCTCCT	60.043	20	GGCCAGTTGCTTCCACTAAA	60.249	20	205	265	469
SA_SSR230	p1	(A)10	10	169	178	TTTCCCAGAAAACCAAGAGG	59.143	20	AAGTGGTGAGCCGATTAGGA	59.694	20	212	16	227	TTTCCCAGAAAACCAAGAGG	59.143	20	TGGCATCAGCTAAGTGGTGA	60.413	20	223	16	238	TTTCCCAGAAAACCAAGAGG	59.143	20	CAGCTAAGTGGTGAGCCGAT	60.419	20	217	16	232
SA_SSR231	p1	(A)10	10	344	353	AGGGAGCAAAATGCTGAAGA	59.955	20	AAAGCCGCAAGTCATCATCT	59.843	20	276	164	439	AAGAACATCCTCACGGCATC	60.081	20	AAAGCCGCAAGTCATCATCT	59.843	20	188	252	439	AAGAACATCCTCACGGCATC	60.081	20	TCCATTTCACCTCCAAGAGC	60.195	20	234	252	485
SA_SSR232	p1	(A)10	10	153	162	GCACAAAGATCCAGGTTCAAA	60.103	21	TTGCCAGTTGAAACACAAGG	59.734	20	201	79	279	GCACAAAGATCCAGGTTCAAA	60.103	21	TGCCAGTTGAAACACAAGGA	60.278	20	200	79	278	AGCACAAAGATCCAGGTTCAA	59.726	21	TTGCCAGTTGAAACACAAGG	59.734	20	202	78	279
SA_SSR233	p1	(A)10	10	1294	1303	AATCCTCCCTTCTCTTCCGA	60.147	20	TGATGATGGGCGTTACAATG	60.343	20	260	1229	1488	TTCTCTTCCGATCATTTGGC	60.155	20	TGATGATGGGCGTTACAATG	60.343	20	251	1238	1488	TCTCTTCCGATCATTTGGCT	59.773	20	TGATGATGGGCGTTACAATG	60.343	20	250	1239	1488
SA_SSR234	p1	(A)10	10	61	70	CCAAAAGCAAAAAGAAAGAAGC	59.556	22	TTGGTCTTCCTGGTTTGAATG	59.956	21	242	15	256	CCAAAAGCAAAAAGAAAGAAGC	59.556	22	TGGTCTTCCTGGTTTGAATG	58.541	20	241	15	255	CCAAAAGCAAAAAGAAAGAAGC	59.556	22	TGGTCTTCCTGGTTTGAATGA	60.48	21	241	15	255
SA_SSR235	p1	(A)10	10	56	65	CGAAGACAAACTCAGGAAGGA	59.458	21	GAAGTCAAAGCATCGCACAA	59.995	20	242	30	271	CGAAGACAAACTCAGGAAGGA	59.458	21	AAAGCATCGCACAATGAGTG	59.871	20	236	30	265	CGAAGACAAACTCAGGAAGGA	59.458	21	CAAAGCATCGCACAATGAGT	59.871	20	237	30	266
SA_SSR236	p1	(A)10	10	151	160	TCCACCAAAATTTTAAGCTATCG	59.545	23	AACATCTGGTGTTTGCTCCC	59.973	20	207	65	271	TCCACCAAAATTTTAAGCTATCG	59.545	23	GGTGTTTGCTCCCTTTGGTA	59.971	20	200	65	264	TCCACCAAAATTTTAAGCTATCG	59.545	23	CATCTGGTGTTTGCTCCCTT	60.111	20	205	65	269
SA_SSR237	p1	(A)10	10	99	108	TTGGCTACCCTTTTGCCTAA	59.715	20	AGCCATTTGAAAACACCTGC	60.118	20	183	1	183	TTGGCTACCCTTTTGCCTAA	59.715	20	TAGCAGCATTCTGCCTGATG	60.119	20	267	1	267	TTGGCTACCCTTTTGCCTAA	59.715	20	CATTTGAAAACACCTGCGTG	60.149	20	180	1	180
SA_SSR238	p1	(A)10	10	134	143	CCGCCAATCTCTTCCAAATA	60.031	20	CATGTGATTGCTGATCCCAC	59.925	20	167	34	200	CCGCCAATCTCTTCCAAATA	60.031	20	TCCCTCTGCCCATGAAATAC	59.894	20	138	34	171	CCGCCAATCTCTTCCAAATA	60.031	20	ATTGCTGATCCCACTCTGCT	59.834	20	161	34	194
SA_SSR239	p1	(A)10	10	295	304	GACTTCTCGGCAGCCACTAC	60.02	20	CACAGTACAGGGCGGTGAA	60.728	19	271	67	337	GGGTGCTGCATACTCCAAAT	59.962	20	CACAGTACAGGGCGGTGAA	60.728	19	238	100	337	TGACTGGGTGCTGCATACTC	59.862	20	CACAGTACAGGGCGGTGAA	60.728	19	243	95	337
SA_SSR240	p1	(A)10	10	168	177	ACATCGAATCGCCAAATGAC	60.874	20	TTTTGTGAGAATCTTCTGTTCATTG	59.695	25	107	105	211	CATCGAATCGCCAAATGAC	60.025	19	TTTTGTGAGAATCTTCTGTTCATTG	59.695	25	106	106	211	GACATCGAATCGCCAAATG	60.025	19	TTTTGTGAGAATCTTCTGTTCATTG	59.695	25	108	104	211
SA_SSR241	p1	(A)10	10	978	987	ACCCAGATGCGATTTACAGC	60.103	20	GGAATGAAATTTGGGGGACT	59.996	20	270	747	1016	GCCATTGCTTCTGCATGTTA	59.839	20	GGAATGAAATTTGGGGGACT	59.996	20	237	780	1016	CACCATTCATTTGGTTGTGC	59.823	20	GGAATGAAATTTGGGGGACT	59.996	20	185	832	1016
SA_SSR242	p1	(A)10	10	670	679	AGCAAATCAACCTGCCAAAC	60.118	20	GCGGGCTATCCAAATTTCTT	60.408	20	264	572	835	ACCACACGCATAGCAAATCA	60.142	20	GCGGGCTATCCAAATTTCTT	60.408	20	275	561	835	ACCTGCCAAACCAATTCATC	59.797	20	GCGGGCTATCCAAATTTCTT	60.408	20	255	581	835
SA_SSR243	p1	(A)10	10	248	257	CCCTTCAAGGTGATCACACAA	60.938	21	GCAGTTTTCTCCACAACCGT	60.156	20	207	143	349	CCCTTCAAGGTGATCACACAA	60.938	21	AGCAGTTTTCTCCACAACCG	60.291	20	208	143	350	CCCTTCAAGGTGATCACACAA	60.938	21	CAACCCTGTTGGCACCTTAC	60.41	20	235	143	377
SA_SSR244	p1	(A)10	10	223	232	ATGCCTTCCTTCATCATTCG	60.036	20	TGCACAAACTGGACTTTCACA	60.331	21	225	42	266	TAACAACAAAGCACCGACCA	60.149	20	TGCACAAACTGGACTTTCACA	60.331	21	259	8	266	GCCTTCCTTCATCATTCGAG	59.773	20	TGCACAAACTGGACTTTCACA	60.331	21	223	44	266
SA_SSR245	p1	(A)10	10	116	125	AATCCCATGGTATGTGGGTG	60.317	20	AGCATTGTCCTGTATTGCCC	59.962	20	264	82	345	AATCCCATGGTATGTGGGTG	60.317	20	CCTGTATTGCCCATTCTGCT	60.096	20	256	82	337	GTATGTGGGTGGGATGGAAA	60.439	20	AGCATTGTCCTGTATTGCCC	59.962	20	255	91	345
SA_SSR246	p1	(A)10	10	499	508	CCGTGTTATGTTTGATGCGT	59.469	20	TTCGATCGATAGAGAGAGATTGG	59.828	23	233	331	563	ACCGTGTTATGTTTGATGCG	59.469	20	TTCGATCGATAGAGAGAGATTGG	59.828	23	234	330	563	CCGTGTTATGTTTGATGCGT	59.469	20	TCGATCGATAGAGAGAGATTGG	58.504	22	232	331	562
SA_SSR247	p1	(A)10	10	638	647	AAAGGGATCAATTTGGGACT	57.436	20	GCTTTCGATTTCGTCAGCTC	60.103	20	196	607	802	AAAGGGATCAATTTGGGACT	57.436	20	TAGTGGGCTTTCGATTTCGT	59.708	20	202	607	808	AAACTAAAGGGATCAATTTGGGA	60.064	23	GCTTTCGATTTCGTCAGCTC	60.103	20	201	602	802
SA_SSR248	p1	(A)10	10	2945	2954	ATTGGGTTCCAATGAAGGTG	59.647	20	TCCCTTATCAATGCCTCCAG	60.029	20	126	2887	3012	TGTAAGTCGTAGCCCCGTTT	59.632	20	TCCCTTATCAATGCCTCCAG	60.029	20	204	2809	3012	TTGTAAGTCGTAGCCCCGTT	59.632	20	TCCCTTATCAATGCCTCCAG	60.029	20	205	2808	3012
SA_SSR249	p1	(A)10	10	1718	1727	CCTTCCATTGAAACAGGCAC	60.495	20	AGAGGACCACTGACAATGCC	60.12	20	181	1676	1856	CCTTCCATTGAAACAGGCAC	60.495	20	TGACAATGCCTTTGCTGTGT	60.31	20	171	1676	1846	AAGCCTTCCATTGAAACAGG	59.17	20	GGACCACTGACAATGCCTTT	59.973	20	181	1673	1853
SA_SSR250	p1	(A)10	10	220	229	GCATGAGTGCCATTGCTAGA	59.979	20	TTCCACCATTTAAAACCCCA	60.024	20	258	20	277	GAGCATGAGTGCCATTGCTA	59.979	20	TTCCACCATTTAAAACCCCA	60.024	20	260	18	277	GCATGAGTGCCATTGCTAGA	59.979	20	CCAAATCCACCACATTTTCC	60.029	20	274	20	293
SA_SSR251	p1	(A)10	10	157	166	ACTGCCACCAAAATATTCGC	59.967	20	CATCGTGCTGATGCAATCTC	60.386	20	265	20	284	ACTGCCACCAAAATATTCGC	59.967	20	TCATCGTGCTGATGCAATCT	60.386	20	266	20	285	CTGCCACCAAAATATTCGCT	60.096	20	CATCGTGCTGATGCAATCTC	60.386	20	264	21	284
SA_SSR252	p1	(A)10	10	158	167	TACTTCCCTGAATTTGGTGC	57.67	20	CGGGGACAAATTGTGAGTG	59.944	19	103	96	198	GTACTTCCCTGAATTTGGTGC	58.567	21	CGGGGACAAATTGTGAGTG	59.944	19	104	95	198	AGTACTTCCCTGAATTTGGTGC	59.526	22	CGGGGACAAATTGTGAGTG	59.944	19	105	94	198
SA_SSR253	p1	(A)10	10	151	160	CTACGAGCCCAATGCAAGTA	58.942	20	GGCCAAGAAATTGGAAGTGA	60.051	20	219	67	285	TTTCAGCACAAGGTAGGTTGG	60.154	21	GGCCAAGAAATTGGAAGTGA	60.051	20	257	29	285	TCAGCACAAGGTAGGTTGGTC	60.164	21	GGCCAAGAAATTGGAAGTGA	60.051	20	255	31	285
SA_SSR254	p1	(A)10	10	1450	1459	GGCTTTTGCCACTAAAGCTG	60.018	20	AACCAGTCCAAAATTGCAGG	59.971	20	228	1376	1603	TGCAGGTTGTAATGGGTTCA	59.964	20	AACCAGTCCAAAATTGCAGG	59.971	20	256	1348	1603	CCCACCTCAAGATTCTCCAA	60.042	20	AACCAGTCCAAAATTGCAGG	59.971	20	180	1424	1603
SA_SSR255	p1	(A)10	10	169	178	ACCCCCTCCTTTGACTGTCT	59.968	20	TTGAACTCGTTGTGCATGAAG	59.896	21	148	79	226	CAGTACAATGTGCACCCACC	59.88	20	TTGAACTCGTTGTGCATGAAG	59.896	21	165	62	226	CCAGTACAATGTGCACCCAC	59.88	20	TTGAACTCGTTGTGCATGAAG	59.896	21	166	61	226
SA_SSR256	p1	(A)10	10	608	617	CAACAACGCGAACTCTTCAA	60.027	20	GCATTGGAGGAATCAATTCAA	59.893	21	224	437	660	AAAACCCGTGATCAATCGAG	59.933	20	GCATTGGAGGAATCAATTCAA	59.893	21	261	400	660	AGACCAACAACGCGAACTCT	59.914	20	GCATTGGAGGAATCAATTCAA	59.893	21	228	433	660
SA_SSR257	p1	(A)10	10	178	187	GAACAAGTTTGGTGAGTGGTGA	60.051	22	TCTTACACCCCTTGGTTCTG	57.644	20	222	9	230	TTAGAACAAAAGTGGGCCTG	57.879	20	TCTTACACCCCTTGGTTCTG	57.644	20	151	80	230	GAACAAGTTTGGTGAGTGGTGA	60.051	22	TCTTACACCCCTTGGTTCTGT	58.562	21	222	9	230
SA_SSR258	p1	(A)10	10	71	80	ATGGAAGGTAATGGGCAATG	59.645	20	TGGTTGGGTTAGGTTGGGTA	60.081	20	156	35	190	ATGGAAGGTAATGGGCAATG	59.645	20	GTGGTTGGGTTAGGTTGGGT	60.892	20	157	35	191	TGGAAGGTAATGGGCAATGA	61.227	20	TGGTTGGGTTAGGTTGGGTA	60.081	20	155	36	190
SA_SSR259	p1	(A)10	10	205	214	AGGAGGGTGGTGTAGCAATG	59.989	20	GCCTATTGTCTGGCACAGGT	60.142	20	275	58	332	CAGGAGGGTGGTGTAGCAAT	59.989	20	GCCTATTGTCTGGCACAGGT	60.142	20	276	57	332	ACACAGGAGGGTGGTGTAGC	60.033	20	GCCTATTGTCTGGCACAGGT	60.142	20	279	54	332
SA_SSR260	p1	(A)10	10	1537	1546	CATTTTGCTAGCTGATGCCA	59.976	20	AAGCTTTTAATAGGATGGTGCTG	58.895	23	149	1438	1586	GAAGGGAACTTTGCAATGGA	60.051	20	AAGCTTTTAATAGGATGGTGCTG	58.895	23	244	1343	1586	CACCTTGCAAAGATGGGAGT	60.111	20	AAGCTTTTAATAGGATGGTGCTG	58.895	23	223	1364	1586
SA_SSR261	p1	(A)10	10	673	682	TGATCAACAAGCTGGTTTCAA	59.307	21	GTCTTTGTTCCACAGGTCCC	59.405	20	277	596	872	TGATCAACAAGCTGGTTTCAAT	59.615	22	GTCTTTGTTCCACAGGTCCC	59.405	20	277	596	872	TGATCAACAAGCTGGTTTCAA	59.307	21	CTTTGTTCCACAGGTCCCC	60.347	19	275	596	870
SA_SSR262	p1	(A)10	10	656	665	ACTCTTGAATGCCCCTGCTA	59.836	20	TGGTGACATTGGATTGGCTA	59.924	20	268	559	826	TCTCACTCTTGAATGCCCCT	59.803	20	TGGTGACATTGGATTGGCTA	59.924	20	272	555	826	TCTTGAATGCCCCTGCTAAT	59.668	20	TGGTGACATTGGATTGGCTA	59.924	20	266	561	826
SA_SSR263	p1	(A)10	10	265	274	TGGGAGGTTGAGAATCAAGG	60.042	20	GGTTTCAATTGGGTATGTTACAA	57.862	23	218	114	331	TCGTTGGGAGGTTGAGAATC	60.05	20	GGTTTCAATTGGGTATGTTACAA	57.862	23	222	110	331	AGCCGTGGGATACTCTGATG	60.096	20	GGTTTCAATTGGGTATGTTACAA	57.862	23	136	196	331
SA_SSR264	p1	(A)10	10	83	92	AAGGGCACTGGTTAGCAAGA	59.875	20	TCATCAGGTTCATTGGCTCA	60.201	20	229	59	287	CCTAAGGGCACTGGTTAGCA	60.262	20	TCAGGTTCATTGGCTCATCA	60.201	20	229	56	284	CCTAAGGGCACTGGTTAGCA	60.262	20	TCATCAGGTTCATTGGCTCA	60.201	20	232	56	287
SA_SSR265	p1	(A)10	10	838	847	TTCATCTAATCCCTCGGCAC	60.036	20	CCTAAGCAAAAACCACCTTCA	59.254	21	222	652	873	TTCATCTAATCCCTCGGCAC	60.036	20	TTGCAAAACCTCCAAAATGT	58.12	20	266	652	917	CTTCATCTAATCCCTCGGCA	60.17	20	CCTAAGCAAAAACCACCTTCA	59.254	21	223	651	873
SA_SSR266	p1	(A)10	10	57	66	CACTATTTCCTTCACAATCTTTAAGC	58.909	26	GGGTGTTGTTTGATTTGTTTTC	58.378	22	126	27	152	TTTTTCACTATTTCCTTCACAATCTTT	59.856	27	GGGTGTTGTTTGATTTGTTTTC	58.378	22	131	22	152	CACTATTTCCTTCACAATCTTTAAGC	58.909	26	GGGTGTTGTTTGATTTGTTTTCT	59.317	23	126	27	152
SA_SSR267	p1	(A)10	10	182	191	GAAAACAAATCAAACAACACCC	58.378	22	TGCAACATTTAAGAATGAAGTTGTG	60.428	25	215	131	345	GAAAACAAATCAAACAACACCCT	59.317	23	TGCAACATTTAAGAATGAAGTTGTG	60.428	25	215	131	345	AGAAAACAAATCAAACAACACCC	59.317	23	TGCAACATTTAAGAATGAAGTTGTG	60.428	25	216	130	345
SA_SSR268	p1	(A)10	10	172	181	GTTCACACAGCCGTGTCCTA	59.751	20	CACACGAGTTGAGCCTGAAA	60.025	20	262	149	410	AGCATCATTTCCCAAACTGC	60.081	20	TCTGGCCCTTATCGTCTGTC	60.218	20	179	28	206	AGCATCATTTCCCAAACTGC	60.081	20	TGGCCCTTATCGTCTGTCTT	59.694	20	177	28	204
SA_SSR269	p1	(A)10	10	171	180	TGAATCTTCGATTTAAGGGGC	60.395	21	CTTTCGATTCCATTCGGTTG	60.439	20	172	34	205	TGAATCTTCGATTTAAGGGGC	60.395	21	ACCTTTCGATTCCATTCGGT	60.693	20	174	34	207	TTCGATTTAAGGGGCTAATGAA	59.935	22	CTTTCGATTCCATTCGGTTG	60.439	20	166	40	205
SA_SSR270	p1	(A)10	10	56	65	GGATACGGGGATACGACCAT	60.797	20	TGTTGGCTATTGTATAAACGTGAGA	59.969	25	178	33	210	GGATACGGGGATACGACCAT	60.797	20	GAAGAGGAGATTGAATCACTTAGCA	60.262	25	237	33	269	GGATACGGGGATACGACCAT	60.797	20	TTGTTGGCTATTGTATAAACGTGA	58.681	24	179	33	211
SA_SSR271	p1	(A)10	10	32	41	CGTCCGTATATTGCTTTCCTTT	59.541	22	TTCATCCAAAAGTCCTTGGC	60.051	20	215	5	219	CGTCCGTATATTGCTTTCCTTT	59.541	22	TTCCCTGCAAAACAAACACA	60.127	20	122	5	126	CGTCCGTATATTGCTTTCCTTT	59.541	22	CCTTGGCAATGGAAATATGG	60.146	20	202	5	206
SA_SSR272	p1	(A)10	10	101	110	GGCATTTGCCTCCTACTTCA	60.214	20	GGTTGTTCTGCCTCTGCTTC	59.997	20	189	10	198	GGCATTTGCCTCCTACTTCA	60.214	20	GAATAAGCGACGAATCCCAA	60.038	20	268	10	277	GGCATTTGCCTCCTACTTCA	60.214	20	TCTGCCTCTGCTTCGTTTTT	60.132	20	183	10	192
SA_SSR273	p1	(A)10	10	71	80	TCTAAAGAATGCTAAAGATGACACA	57.398	25	TCCACCTCTTCTGCATGGAT	60.622	20	280	42	321	TCTAAAGAATGCTAAAGATGACACAC	58.188	26	TCCACCTCTTCTGCATGGAT	60.622	20	280	42	321	CCAAACTCTAAAGAATGCTAAAGATGA	60.484	27	TGTTGTGGAATTCTTCCCTTG	59.956	21	226	36	261
SA_SSR274	p1	(A)10	10	971	980	CTAAAAACGGGGCAAAATCA	59.937	20	ATTTACTCTTCCATCCACTTTCTC	57.097	24	246	762	1007	TAAAAACGGGGCAAAATCAA	60.287	20	ATTTACTCTTCCATCCACTTTCTC	57.097	24	245	763	1007	TGACTAAAAACGGGGCAAAA	60.46	20	ATTTACTCTTCCATCCACTTTCTC	57.097	24	249	759	1007
SA_SSR275	p1	(A)10	10	146	155	GCTAACCTAATGGCAAAAGGG	59.977	21	GACTGCCAAAGTGCACTGAA	60.032	20	175	64	238	TGGCAAAAGGGATATAGGACA	59.42	21	GACTGCCAAAGTGCACTGAA	60.032	20	165	74	238	GCTAACCTAATGGCAAAAGGG	59.977	21	CCAAAGTGCACTGAACCCAT	60.954	20	170	64	233
SA_SSR276	p1	(A)10	10	220	229	TGGTCATTGGTCATGTGTGA	59.325	20	TCCGCTTCAACACAATTCAA	60.234	20	271	25	295	TGGTCATTGGTCATGTGTGA	59.325	20	TTCCGCTTCAACACAATTCA	60.234	20	272	25	296	TGGTCATTGGTCATGTGTGA	59.325	20	TGACATGTGTCGGTTTCGTC	60.58	20	240	25	264
SA_SSR277	p1	(A)10	10	323	332	CAGTGGCTAATCCGTGTCCT	60.134	20	GAAAGTGTCTGGCCTTGTCC	59.703	20	150	220	369	CCTAAGCAGTGGCTAATCCG	59.861	20	GAAAGTGTCTGGCCTTGTCC	59.703	20	156	214	369	AAGCAGTGGCTAATCCGTGT	59.763	20	GAAAGTGTCTGGCCTTGTCC	59.703	20	153	217	369
SA_SSR278	p1	(A)10	10	1652	1661	CCATGTTGATCGGCTTTTCT	60.074	20	GCACCTGGGATCCATAACAT	59.635	20	268	1455	1722	CTTCCATGTTGATCGGCTTT	60.074	20	GCACCTGGGATCCATAACAT	59.635	20	271	1452	1722	CCATGTTGATCGGCTTTTCT	60.074	20	TTGCACCTGGGATCCATAAC	60.723	20	270	1455	1724
SA_SSR279	p1	(A)10	10	137	146	CGAGTACCCCTTTACTCGCA	60.262	20	GAGCTTCCTGACTGACCAAGA	59.589	21	220	5	224	CGAGTACCCCTTTACTCGCA	60.262	20	GCTTCCTGACTGACCAAGAAA	59.463	21	218	5	222	CGAGTACCCCTTTACTCGCA	60.262	20	AGCTTCCTGACTGACCAAGAA	59.076	21	219	5	223
SA_SSR280	p1	(A)10	10	96	105	TGAGTCATGAGAGCCAAGATG	58.972	21	CCTTGGGTTGAAATGACTGTG	60.395	21	189	37	225	CTTCAGGTTGTCAAATGGCT	57.797	20	CCTTGGGTTGAAATGACTGTG	60.395	21	221	5	225	ACTTCAGGTTGTCAAATGGCT	58.709	21	CCTTGGGTTGAAATGACTGTG	60.395	21	222	4	225
SA_SSR281	p1	(A)10	10	279	288	GCAAAATGCATTAGACGCAA	59.848	20	TGGTTCTTGCTTTCCTTGCT	59.993	20	210	210	419	ACCAGGTCATGGTCCTCAAA	60.363	20	CTTGCTTTCCTTGCTCCAAC	59.993	20	230	185	414	ACCAGGTCATGGTCCTCAAA	60.363	20	TGGTTCTTGCTTTCCTTGCT	59.993	20	235	185	419
SA_SSR282	p1	(A)10	10	109	118	TTTTGGTTCACCATAAGCGT	58.147	20	CGAAGGTTTTCTCTGCCTTG	59.986	20	109	53	161	TGGTTCACCATAAGCGTAACA	59.097	21	CGAAGGTTTTCTCTGCCTTG	59.986	20	106	56	161	TTGGTTCACCATAAGCGTAACA	60.409	22	CGAAGGTTTTCTCTGCCTTG	59.986	20	107	55	161
SA_SSR283	p1	(A)10	10	57	66	AACAAAAGTATAGCCACTACATTACCA	58.69	27	TGTTGAAGACTTGAAGCCCC	60.232	20	121	27	147	AACAAAAGTATAGCCACTACATTACCA	58.69	27	TTGAAGACTTGAAGCCCCTG	60.366	20	119	27	145	ACAAAAGTATAGCCACTACATTACCA	57.544	26	TGTTGAAGACTTGAAGCCCC	60.232	20	120	28	147
SA_SSR284	p1	(A)10	10	177	186	AAGGCCAATTTTCATTGCAG	60.074	20	TAAATTAGGGGCGCATTTTG	59.927	20	124	109	232	GGGGCTTCAAGTCTTCAACA	60.232	20	GCCAAAATTCGTTCCAGAAA	60.053	20	278	128	405	GGGGCTTCAAGTCTTCAACA	60.232	20	TAAATTAGGGGCGCATTTTG	59.927	20	105	128	232
SA_SSR285	p1	(A)10	10	162	171	AACAAAACTGGAGCTGGCAT	59.74	20	TTGATTAATGATGTCTAAGTGGATGA	58.988	26	181	87	267	AACAAAACTGGAGCTGGCAT	59.74	20	CTTGATTAATGATGTCTAAGTGGATGA	59.826	27	182	87	268	AACAAAACTGGAGCTGGCAT	59.74	20	TCTTGATTAATGATGTCTAAGTGGATG	59.826	27	183	87	269
SA_SSR286	p1	(A)10	10	159	168	GGAACCAGCTAAGGAACTTGC	60.256	21	TTGTGCATTCAAATTTTAGTGATG	59.088	24	175	39	213	GGAACCAGCTAAGGAACTTGC	60.256	21	TGCATTCAAATTTTAGTGATGAAGA	60.019	25	172	39	210	GGAACCAGCTAAGGAACTTGC	60.256	21	GTTGTGCATTCAAATTTTAGTGATG	59.835	25	176	39	214
SA_SSR287	p1	(A)10	10	211	220	CTTCAATTCCCACGGCTAAA	60.067	20	TCGTTTGCTACCTCTGTTTCC	59.369	21	274	11	284	CTTCAATTCCCACGGCTAAA	60.067	20	GAACCTCGTTTGCTACCTCTG	58.994	21	279	11	289	CTTCAATTCCCACGGCTAAA	60.067	20	TGAACCTCGTTTGCTACCTCT	58.994	21	280	11	290
SA_SSR288	p1	(A)10	10	97	106	TGGTCACACCTATTTTTGGACTT	59.791	23	TCGCTTTTGTTTGTTTTCTTTTT	59.38	23	195	0	194	TGGTCACACCTATTTTTGGACTT	59.791	23	TTCGCTTTTGTTTGTTTTCTTTT	59.38	23	196	0	195	TGGTCACACCTATTTTTGGACTT	59.791	23	TCGCTTTTGTTTGTTTTCTTTT	58.164	22	195	0	194
SA_SSR289	p1	(A)10	10	101	110	TGCCAGGAGACATGGTGTAA	60.112	20	AGTAGCACACTGGAATGCCC	60.142	20	277	21	297	TTGCCAGGAGACATGGTGTA	60.112	20	AGTAGCACACTGGAATGCCC	60.142	20	278	20	297	TGCCAGGAGACATGGTGTAA	60.112	20	AGCAACCCATGGTATGGAAA	60.192	20	218	21	238
SA_SSR290	p1	(A)10	10	26	35	GGAAAGAAGAGTGTTTATGCCAA	59.659	23	AGGCTTTGAAAAAGATCGCA	59.96	20	121	0	120	GGAAAGAAGAGTGTTTATGCCAA	59.659	23	CAGGCTTTGAAAAAGATCGC	59.96	20	122	0	121	GGAAAGAAGAGTGTTTATGCCAA	59.659	23	ACAGTAGCCTTCCCTGCAAA	59.875	20	241	0	240
SA_SSR291	p1	(A)10	10	209	218	TCAAAATATCATTGGATGCCAG	59.795	22	GCAATGCATGATTGGTGATAA	59.396	21	122	122	243	TCAAAATATCATTGGATGCCAG	59.795	22	GGCAATGCATGATTGGTGAT	61.698	20	123	122	244	TGGTTTTATGCTGACATCCACT	59.499	22	GCAATGCATGATTGGTGATAA	59.396	21	204	40	243
SA_SSR292	p1	(A)10	10	201	210	CCCAGGCAACAAGACAGTTT	60.149	20	CTTCCCAAACGTGATTCCAT	59.79	20	209	96	304	TAGGGCAACTGGATGGAAAG	60.066	20	ACTTCCCAAACGTGATTCCA	60.353	20	276	30	305	CCCAGGCAACAAGACAGTTT	60.149	20	CCCAAACGTGATTCCATCTC	60.317	20	206	96	301
SA_SSR293	p1	(A)10	10	319	328	ACTGAATTTCTTTGGCCCCT	59.94	20	ACCGAAGCTTGAAGGCAGTA	60.015	20	126	237	362	CAACCAAGGTAGGAGGCAAA	60.103	20	ACCGAAGCTTGAAGGCAGTA	60.015	20	265	98	362	ACTGAATTTCTTTGGCCCCT	59.94	20	GATCCGCTGGGTAACAAGAA	60.074	20	175	237	411
SA_SSR294	p1	(A)10	10	729	738	ATTTGAAACCCCTTCCAGGT	59.668	20	TGCTGGTGTGTGCTAGTCATT	59.38	21	279	682	960	ATTTGAAACCCCTTCCAGGT	59.668	20	TTGCTGGTGTGTGCTAGTCAT	59.38	21	280	682	961	CCTTCCAGGTGGAACTTCACT	60.529	21	TTGTTGTTGTTGCTGGTGTG	59.187	20	279	692	970
SA_SSR295	p1	(A)10	10	97	106	GAGAGGGTAAAATTGCAAGAAAAA	60.01	24	TTCCATAGTGGCTGTTGTGC	59.722	20	121	54	174	GAGAGGGTAAAATTGCAAGAAAAA	60.01	24	ACGAAGCAGCTTTCACATCA	59.596	20	146	54	199	GAGAGGGTAAAATTGCAAGAAAA	58.851	23	TTCCATAGTGGCTGTTGTGC	59.722	20	121	54	174
SA_SSR296	p1	(A)10	10	268	277	ATCCACAACAAGCAGAGGCT	59.874	20	CAGCAGTTGAAGCTGCAGAG	60.072	20	277	195	471	CACAACAAGCAGAGGCTGAA	60.175	20	CAGCAGTTGAAGCTGCAGAG	60.072	20	274	198	471	ATCCACAACAAGCAGAGGCT	59.874	20	AAGCTGCAGAGGTTGGATTC	59.434	20	268	195	462
SA_SSR297	p1	(A)10	10	82	91	AAAAGTGGTAAGATCGTATGGGA	58.941	23	TTCCCAGAAATGAAGCGAGT	59.813	20	249	40	288	AAAAGTGGTAAGATCGTATGGGA	58.941	23	TCCGAAATTCGAGGAGAAAA	59.756	20	205	40	244	AAAAAGTGGTAAGATCGTATGGGA	60.126	24	TTCCCAGAAATGAAGCGAGT	59.813	20	250	39	288
SA_SSR298	p1	(A)10	10	187	196	ATCCGACGGTGTGTAAGGAG	59.989	20	ATAGGCATTGTGATGGAGGG	59.773	20	272	14	285	CCACGACAAATGGACCTTCT	59.966	20	ATAGGCATTGTGATGGAGGG	59.773	20	171	115	285	TAGCATCCACGACAAATGGA	60.073	20	ATAGGCATTGTGATGGAGGG	59.773	20	177	109	285
SA_SSR299	p1	(A)10	10	55	64	CCAAAAGAACTTCCACGTTTG	59.635	21	GAACACAGCACCCATCATTG	59.967	20	142	26	167	CCAAAAGAACTTCCACGTTTG	59.635	21	GGTATCGCACATCGTAGCAA	59.718	20	236	26	261	TTCTCCAAAAGAACTTCCACG	59.341	21	GAACACAGCACCCATCATTG	59.967	20	146	22	167
SA_SSR300	p1	(A)10	10	66	75	TCTTCAGCCTATGTAGGGAATCA	60.102	23	TTCCATGGGGAACTTTTCAA	60.28	20	183	14	196	TCTTCAGCCTATGTAGGGAATCA	60.102	23	TTTCCATGGGGAACTTTTCA	60.28	20	184	14	197	GATTTCCTCAATTCTTCAGCC	57.861	21	TTCCATGGGGAACTTTTCAA	60.28	20	195	2	196
SA_SSR301	p1	(A)10	10	150	159	GGCATTCCATTCGATACTTCTT	59.468	22	AGCATCCGTTAAGGCAGGTA	59.73	20	211	1	211	GGCATTCCATTCGATACTTCTT	59.468	22	TAGCATCCGTTAAGGCAGGT	59.73	20	212	1	212	GGCATTCCATTCGATACTTCTT	59.468	22	AAAACAAAGGTACGGCAGGA	59.609	20	243	1	243
SA_SSR302	p1	(A)10	10	144	153	AGAGATCCGTGCCATCTCAT	59.642	20	TCAAATGCAAAGCTGAACAA	58.046	20	150	50	199	GAGATCCGTGCCATCTCATC	60.598	20	TCAAATGCAAAGCTGAACAA	58.046	20	149	51	199	AGAGATCCGTGCCATCTCAT	59.642	20	AATCAAATGCAAAGCTGAACAA	59.764	22	152	50	201
SA_SSR303	p1	(A)10	10	1023	1032	AGCATGAGTTACCAGGCGTT	59.763	20	GCCATTTTTCCTTTGGCTTT	60.42	20	265	904	1168	AGCATGAGTTACCAGGCGTT	59.763	20	CATTTTTCCTTTGGCTTTGG	59.559	20	263	904	1166	AGCATGAGTTACCAGGCGTT	59.763	20	CCATTTTTCCTTTGGCTTTG	59.559	20	264	904	1167
SA_SSR304	p1	(A)10	10	120	129	AAATCATGGGAGGGTGTTGA	60.173	20	TAATGGGTTCCAGTTCTGCC	59.933	20	174	3	176	GAAATCATGGGAGGGTGTTG	60.173	20	TAATGGGTTCCAGTTCTGCC	59.933	20	175	2	176	AAATCATGGGAGGGTGTTGA	60.173	20	GTTCCAGTTCTGCCGTTCAT	60.119	20	168	3	170
SA_SSR305	p1	(A)10	10	204	213	GGTTGTGGCAGAACTGGTTT	60.012	20	CTTTGGTTGCTTCTAAGCCG	60.011	20	156	120	275	GGTTGTGGCAGAACTGGTTT	60.012	20	TATTGTGGCAGGAAACGTCA	60.111	20	181	120	300	GGTTGTGGCAGAACTGGTTT	60.012	20	ATCGCGATTCCCTGATATTG	59.885	20	196	120	315
SA_SSR306	p1	(A)10	10	124	133	AAAACCAAAGCCAAAACCAA	59.469	20	TTGATAACTTGAACGCGCAG	60.014	20	223	18	240	AACCAAAACCAAAGCCAAAA	59.469	20	TTGATAACTTGAACGCGCAG	60.014	20	227	14	240	AAACCAAAACCAAAGCCAAA	59.469	20	TTGATAACTTGAACGCGCAG	60.014	20	228	13	240
SA_SSR307	p1	(A)10	10	187	196	GGGATCAAACCAACGTGAAA	60.734	20	TGCTTTACATAAATCACTTGCAGA	59.004	24	247	0	246	GGGATCAAACCAACGTGAAA	60.734	20	TGCTTTACATAAATCACTTGCAGAA	60.189	25	247	0	246	GGGATCAAACCAACGTGAAA	60.734	20	TTGCTTTACATAAATCACTTGCAGA	60.189	25	248	0	247
SA_SSR308	p1	(A)10	10	1323	1332	GCCTCAAAGCACTTTTCCTG	59.993	20	ATGAAGATGGATGGCGACTC	60.042	20	264	1223	1486	CAGCCTCAAAGCACTTTTCC	59.993	20	ATGAAGATGGATGGCGACTC	60.042	20	266	1221	1486	GCCTCAAAGCACTTTTCCTG	59.993	20	AAGATGGATGGCGACTCAAC	60.081	20	261	1223	1483
SA_SSR309	p1	(A)10	10	295	304	TTCAAATCCTGGCAAAGGAG	60.184	20	TCCAGCATAACAAATGCGTC	59.694	20	215	232	446	AAGGGAAGGAGTTGGAGGTC	59.534	20	TCCAGCATAACAAATGCGTC	59.694	20	240	207	446	CAAGGGAAGGAGTTGGAGGT	60.48	20	TCCAGCATAACAAATGCGTC	59.694	20	241	206	446
SA_SSR310	p1	(A)10	10	178	187	CCTCAGCTGGCCTAACAAAA	60.378	20	GACAGTAGCAAGGAGCTGGG	60.012	20	225	100	324	CCTCAGCTGGCCTAACAAAA	60.378	20	GGACAGTAGCAAGGAGCTGG	60.012	20	226	100	325	ACTTATCCTTCCCCCTCAGC	59.536	20	GGACAGTAGCAAGGAGCTGG	60.012	20	239	87	325
SA_SSR311	p1	(A)10	10	1052	1061	CGGGTTCGAGTCTTGGATT	60.058	19	CAGCACTCCATCATGACCAC	60.121	20	167	939	1105	CGGGTTCGAGTCTTGGATT	60.058	19	ACAGCACTCCATCATGACCA	60.121	20	168	939	1106	AGGATGCTTAGGTGCCTGAT	58.769	20	CAGCACTCCATCATGACCAC	60.121	20	122	984	1105
SA_SSR312	p1	(A)10	10	67	76	TGTTTATGAGTTTTTATGTGTCGGA	59.829	25	GCTTTGATGCTTTTCCATGA	58.846	20	256	31	286	TGTTTATGAGTTTTTATGTGTCGGA	59.829	25	GATGCTTTGATGCTTTTCCA	58.846	20	259	31	289	TGTTTATGAGTTTTTATGTGTCGGA	59.829	25	TGATGCTTTGATGCTTTTCC	58.846	20	260	31	290
SA_SSR313	p1	(A)10	10	790	799	CAAGCACCTCATCAGAAAACC	59.726	21	TGATGAGCAAGCATATTCGG	59.792	20	259	766	1024	CAAGCACCTCATCAGAAAACC	59.726	21	CTAGCGCAAAGTGATGAGCA	60.302	20	270	766	1035	CTCCGGTGACTGTCCTTTGT	60.151	20	GCAATTTTAGCTTCCAATCCA	59.202	21	227	702	928
SA_SSR314	p1	(A)10	10	454	463	GGAGGAATCGTCAACCATGT	59.786	20	TGCAGTTCCTCCTTCTCCAC	60.386	20	216	344	559	GGAGGAATCGTCAACCATGT	59.786	20	TTGCAGTTCCTCCTTCTCCA	60.913	20	217	344	560	GGAATCGTCAACCATGTCGT	60.79	20	TGCAGTTCCTCCTTCTCCAC	60.386	20	213	347	559
SA_SSR315	p1	(A)10	10	185	194	AAAGTGATGTCCTCGGTTGG	59.966	20	TGCATAGGTCGCTCTGTTTG	60.011	20	213	105	317	AAAGTGATGTCCTCGGTTGG	59.966	20	TGTCCTTCTAATTGCCCCAG	60.066	20	278	105	382	AAAGTGATGTCCTCGGTTGG	59.966	20	CTGTTTGCCTTGACCCTAGC	59.875	20	236	105	340
SA_SSR316	p1	(A)10	10	787	796	TGGCTACGATGTCGTTTCAC	59.722	20	GTTCCATTCATGTGTGCCAG	59.967	20	276	593	868	TGGCTACGATGTCGTTTCAC	59.722	20	AGTTCCATTCATGTGTGCCA	59.967	20	277	593	869	TGGCTACGATGTCGTTTCAC	59.722	20	CAGTTCCATTCATGTGTGCC	59.967	20	278	593	870
SA_SSR317	p1	(A)10	10	244	253	CAACGACGAGCACAAAAGTG	60.485	20	CAAATTGTCTCAGATCATGGCT	59.198	22	212	83	294	AACGACGAGCACAAAAGTGA	59.49	20	CAAATTGTCTCAGATCATGGCT	59.198	22	211	84	294	TCAACGACGAGCACAAAAGT	59.49	20	CAAATTGTCTCAGATCATGGCT	59.198	22	213	82	294
SA_SSR318	p1	(A)10	10	1473	1482	GGGATCGTCGTTTGCTGTAT	59.962	20	ATACTTCACCCTAGCCACGC	59.222	20	154	1384	1537	GCTGAAGGAAGCTGGTTGAG	60.134	20	ATACTTCACCCTAGCCACGC	59.222	20	190	1348	1537	AGCTGAAGGAAGCTGGTTGA	60.134	20	ATACTTCACCCTAGCCACGC	59.222	20	191	1347	1537
SA_SSR319	p1	(A)10	10	1318	1327	GCAAGAGAAGAGGGTGGTTG	59.844	20	TTGGCTAAGTGTGGCTCTGA	59.591	20	260	1263	1522	TCCAGCAAGAGAAGAGGGTG	60.523	20	TTGGCTAAGTGTGGCTCTGA	59.591	20	264	1259	1522	CAGCAAGAGAAGAGGGTGGT	59.45	20	TTGGCTAAGTGTGGCTCTGA	59.591	20	262	1261	1522
SA_SSR320	p1	(A)10	10	133	142	TGGCAACCAGTTGGATTAAA	59.013	20	GGCCAACTCCACCTTTTACA	59.971	20	247	64	310	TGGCAACCAGTTGGATTAAA	59.013	20	GCACGATCTAAGGTCAGGGA	60.218	20	168	64	231	TGGCAACCAGTTGGATTAAA	59.013	20	CTTTATTGGCCGAAGAGTGG	59.702	20	207	64	270
SA_SSR321	p1	(A)10	10	457	466	CGATTCCCAGTTCCCTAACA	59.926	20	TGACGAAATAGGCAGAAGGG	60.206	20	262	276	537	TTCGATTCCCAGTTCCCTAA	59.5	20	TGACGAAATAGGCAGAAGGG	60.206	20	264	274	537	CGATTCCCAGTTCCCTAACA	59.926	20	GACGAAATAGGCAGAAGGGA	59.269	20	261	276	536
SA_SSR322	p1	(A)10	10	1042	1051	GTATTGCATTGGCCTTCACC	60.339	20	GGAGGCAATATGCATGGTTT	59.791	20	220	990	1209	GTATTGCATTGGCCTTCACC	60.339	20	GGCAATATGCATGGTTTGGT	60.594	20	217	990	1206	GTATTGCATTGGCCTTCACC	60.339	20	AGGCAATATGCATGGTTTGG	60.721	20	218	990	1207
SA_SSR323	p1	(A)10	10	438	447	TGTTGCTGTTTGGCAGTAGC	60.058	20	AAAAGCCTCTCCACTTGCCT	60.382	20	256	224	479	TGTTGCTGTTTGGCAGTAGC	60.058	20	TGAAAAGCCTCTCCACTTGC	60.517	20	258	224	481	TGTTGGTGCATTTATGTGGG	60.234	20	AAAAGCCTCTCCACTTGCCT	60.382	20	170	310	479
SA_SSR324	p1	(A)10	10	74	83	TTCATTTTCACTCGGTCGTG	59.691	20	CCTTCCCAGATCCTTGTTGA	60.042	20	256	39	294	TTCATTTTCACTCGGTCGTG	59.691	20	CATCTTCCAACCTTCCCAGA	60.042	20	266	39	304	GGCAGAGGTTTGGTGATTTC	59.532	20	CCTTCCCAGATCCTTGTTGA	60.042	20	273	22	294
SA_SSR325	p1	(A)10	10	1003	1012	TGGGTTCAGGTATCCCTTGT	59.259	20	TGTCACCTCCATGAAGCAAC	59.682	20	165	954	1118	TGGGTTCAGGTATCCCTTGT	59.259	20	CACCTCCATGAAGCAACTCC	60.656	20	162	954	1115	TGGGTTCAGGTATCCCTTGT	59.259	20	CCTCCATGAAGCAACTCCTG	60.791	20	160	954	1113
SA_SSR326	p1	(A)10	10	1336	1345	CGTGGTGTCCAATTTGAGTG	60.001	20	AATGCGCGAATCCAAATAAG	60.061	20	174	1269	1442	CGTGGTGTCCAATTTGAGTG	60.001	20	TGCGCGAATCCAAATAAGAT	60.557	20	172	1269	1440	CGTGGTGTCCAATTTGAGTG	60.001	20	ATGCGCGAATCCAAATAAGA	60.557	20	173	1269	1441
SA_SSR327	p1	(A)10	10	638	647	GGCAACAATCAAAATCAGCA	59.67	20	AGGGCCTTCCCCTAACTTTT	60.302	20	248	465	712	TGGCAACAATCAAAATCAGC	59.67	20	AGGGCCTTCCCCTAACTTTT	60.302	20	249	464	712	TCATTTTCATTTGGCATTGG	59.353	20	AGGGCCTTCCCCTAACTTTT	60.302	20	266	447	712
SA_SSR328	p1	(A)10	10	45	54	GCAGTGTCCATCAAAACAGCTA	60.313	22	GGGCCTTTGTTTTTCTACCA	59.064	20	239	6	244	GCAGTGTCCATCAAAACAGCTA	60.313	22	AGGGCCTTTGTTTTTCTACCA	59.987	21	240	6	245	GCAGTGTCCATCAAAACAGCTA	60.313	22	CAGGGCCTTTGTTTTTCTACC	59.987	21	241	6	246
SA_SSR329	p1	(A)10	10	433	442	AGGAGATGGAGAGGTTGGGT	59.929	20	CCCTTCCAGATCTCCTCCTC	60.149	20	233	253	485	AGGAGATGGAGAGGTTGGGT	59.929	20	TCCCTTCCAGATCTCCTCCT	60.149	20	234	253	486	GGTATGAAGGCTGACAGGGA	60.073	20	CCCTTCCAGATCTCCTCCTC	60.149	20	216	270	485
SA_SSR330	p1	(A)10	10	284	293	TGGCTGAGATTTAAATGGGC	60.038	20	AAGCGAGAGAGCTTGCTGAC	60.043	20	210	242	451	TGGCTGAGATTTAAATGGGC	60.038	20	TTGCTGACGTAGATGTTGCC	59.871	20	150	242	391	TGGCTGAGATTTAAATGGGC	60.038	20	TTATCAAGAGTCGTGCGGTG	59.864	20	171	242	412
SA_SSR331	p1	(A)10	10	178	187	CCATATGGACAAAACACTCCC	59.16	21	GTTCCTGCAGAATCGTGGTT	60.119	20	257	131	387	CCATATGGACAAAACACTCCC	59.16	21	GAATCGTGGTTGTGAGGGAT	59.786	20	248	131	378	ACCATATGGACAAAACACTCCC	59.983	22	GTTCCTGCAGAATCGTGGTT	60.119	20	258	130	387
SA_SSR332	p1	(A)10	10	300	309	CCCGTGTCCTATTTGTGCTT	59.993	20	AGCTTGGGAGGGAAAGAGAG	59.95	20	192	206	397	CCCGTGTCCTATTTGTGCTT	59.993	20	AGAGCTTGGGAGGGAAAGAG	59.95	20	194	206	399	CCCGTGTCCTATTTGTGCTT	59.993	20	GCTTGGGAGGGAAAGAGAGT	59.817	20	191	206	396
SA_SSR333	p1	(A)10	10	1124	1133	TGATAATGCTTTGGTGGGGT	60.192	20	CCCATAGAAACACATCAGGCA	60.899	21	252	930	1181	TGATAATGCTTTGGTGGGGT	60.192	20	CCCATAGAAACACATCAGGC	58.019	20	252	930	1181	ATAATGCTTTGGTGGGGTTG	59.685	20	CCCATAGAAACACATCAGGCA	60.899	21	250	932	1181
SA_SSR334	p1	(A)10	10	89	98	TAGCCTTGGGGCAGAAGATA	59.801	20	TTTTCCCCCTTATTTTCTTGGT	60.051	22	152	56	207	GTAGCCTTGGGGCAGAAGAT	60.599	20	TTTTCCCCCTTATTTTCTTGG	59.319	21	153	55	207	TAGCCTTGGGGCAGAAGATA	59.801	20	TTTCCCCCTTATTTTCTTGGT	58.851	21	151	56	206
SA_SSR335	p1	(A)10	10	794	803	TTCTCTTCTCCAGGAACCGA	59.92	20	AACTCGATTCACGAACACCC	59.973	20	200	714	913	TTCTCCAGGAACCGATGAAG	60.187	20	AACTCGATTCACGAACACCC	59.973	20	195	719	913	CTTCTCCAGGAACCGATGAA	60.187	20	AACTCGATTCACGAACACCC	59.973	20	196	718	913
SA_SSR336	p1	(A)10	10	513	522	TATGCTGGGACTGCAAAGTG	59.864	20	TTGGAGATGGTTGTTTCTTGC	60.103	21	192	355	546	ATCAAGCAAAGAAGGGCAAA	59.823	20	TTGGAGATGGTTGTTTCTTGC	60.103	21	120	427	546	GACGATCAAGCAAAGAAGGG	59.813	20	TTGGAGATGGTTGTTTCTTGC	60.103	21	124	423	546
SA_SSR337	p1	(A)10	10	120	129	TGGCATTTGCCAAAAATACA	59.936	20	CATGATGCGTATGTCCCTTG	59.948	20	210	21	230	TGGCATTTGCCAAAAATACA	59.936	20	TGATGCGTATGTCCCTTGAA	60.073	20	208	21	228	TGGCATTTGCCAAAAATACA	59.936	20	CTTTTGCTTTTGTGCTTCCC	59.861	20	188	21	208
SA_SSR338	p1	(A)10	10	166	175	TGGAAATAGTTTATGAAATTCCTCCT	59.691	26	GACTGCGTTCGTGTAAATGC	59.351	20	153	68	220	TGGAAATAGTTTATGAAATTCCTCCT	59.691	26	ACTGCGTTCGTGTAAATGCC	61.091	20	152	68	219	TGGAAATAGTTTATGAAATTCCTCCT	59.691	26	GCGTTCGTGTAAATGCCTTA	58.844	20	149	68	216
SA_SSR339	p1	(A)10	10	452	461	GAAAAACCAAATCAACTTGGACA	60.243	23	TCTCATTTTCGACGTTCCAT	58.145	20	229	290	518	GAAAAACCAAATCAACTTGGACA	60.243	23	ATCTCATTTTCGACGTTCCA	58.145	20	230	290	519	AAAAACCAAATCAACTTGGACA	58.515	22	TCTCATTTTCGACGTTCCAT	58.145	20	228	291	518
SA_SSR340	p1	(A)10	10	613	622	GCAAGGAAAGCTCAAAGCAG	60.27	20	ATTGAGTGTGGGGCATTTTC	59.797	20	239	432	670	AGCAAGGAAAGCTCAAAGCA	60.27	20	ATTGAGTGTGGGGCATTTTC	59.797	20	240	431	670	GCAAGGAAAGCTCAAAGCAG	60.27	20	ACATTGAGTGTGGGGCATTT	60.24	20	241	432	672
SA_SSR341	p1	(A)10	10	283	292	CCTCAAGTGCAACACAAAGG	59.335	20	CGGTGCTTTCACTTTTGCTA	59.108	20	204	175	378	TGCAACACAAAGGTTGATTGA	60.142	21	CGGTGCTTTCACTTTTGCTA	59.108	20	197	182	378	CCTCAAGTGCAACACAAAGGT	60.2	21	CGGTGCTTTCACTTTTGCTA	59.108	20	204	175	378
SA_SSR342	p1	(A)10	10	178	187	GCCAATTCAGCTTTGGCTAT	59.324	20	TGGGTCGGGTTTCTCTACTG	60.103	20	238	94	331	TTGACTCTGGAACCTGGTGG	61.101	20	TGGGTCGGGTTTCTCTACTG	60.103	20	257	75	331	CCTGTTGAAGATGATGCCAA	59.648	20	CTCAGGTGTGAAGGTGGTTG	59.148	20	239	3	241
SA_SSR343	p1	(A)10	10	587	596	AGGCCGGACTCTAGTCGTTT	60.268	20	TCCTGCTAGGGTGAGAGAGC	59.703	20	271	432	702	AGGCCGGACTCTAGTCGTTT	60.268	20	GCTCCTGCTAGGGTGAGAGA	59.703	20	273	432	704	AGGCCGGACTCTAGTCGTTT	60.268	20	TAGAGGCTCCTGCTAGGGTG	59.592	20	278	432	709
SA_SSR344	p1	(A)10	10	327	336	GAAAACCCAAGCACGGTAAA	59.975	20	CTCGGAAACCTGCTTGAATC	59.813	20	234	295	528	GAAAACCCAAGCACGGTAAA	59.975	20	GGAAACCTGCTTGAATCGAA	60.192	20	231	295	525	GAAAACCCAAGCACGGTAAA	59.975	20	TATTTCTTCCTTCGTTGCGG	60.202	20	126	295	420
SA_SSR345	p1	(A)10	10	152	161	TGCCAAACACAAACTAGCAGA	59.521	21	TGACTTCTTAGCAGACCTCTTGT	57.444	23	116	75	190	TGAGAAGCAACAATGGAATGA	59.262	21	TGACTTCTTAGCAGACCTCTTGT	57.444	23	160	31	190	TGCCAAACACAAACTAGCAGA	59.521	21	ATGACTTCTTAGCAGACCTCTTGT	57.822	24	117	75	191
SA_SSR346	p1	(A)10	10	92	101	GGCCATGGGTCGTTTTTATT	60.912	20	CACCGGCTTTAATCACGAAA	60.989	20	222	31	252	GCCATGGGTCGTTTTTATTT	58.809	20	CACCGGCTTTAATCACGAAA	60.989	20	221	32	252	GGCCATGGGTCGTTTTTATT	60.912	20	CACCGGCTTTAATCACGAA	59.673	19	222	31	252
SA_SSR347	p1	(A)10	10	91	100	TGCCAGCAAAGTTCAAAATG	59.849	20	CGAAAAATTGCGTTGAAGAA	58.933	20	275	50	324	TGCCAGCAAAGTTCAAAATG	59.849	20	CGAAAAATTGCGTTGAAGAAA	60.225	21	275	50	324	TGCCAGCAAAGTTCAAAATG	59.849	20	ACGAAAAATTGCGTTGAAGAA	59.75	21	276	50	325
SA_SSR348	p1	(A)10	10	345	354	ACTCAGCTCCTTACAGCCGA	60.156	20	TTCATTTGGAGGGGTTTGAG	59.903	20	248	227	474	GCCGAGGGACTTCCTCTACT	59.84	20	TTCATTTGGAGGGGTTTGAG	59.903	20	233	242	474	ACTCAGCTCCTTACAGCCGA	60.156	20	GTTCATTTGGAGGGGTTTGA	59.767	20	249	227	475
SA_SSR349	p1	(A)10	10	109	118	TGAAATGCCAATGCAAAAGA	60.193	20	TGGTGAGAGGTATGGCTTAGG	59.205	21	170	24	193	TGAAATGCCAATGCAAAAGA	60.193	20	GGTGAGAGGTATGGCTTAGGAA	59.615	22	169	24	192	TGAAATGCCAATGCAAAAGA	60.193	20	ATGGTGAGAGGTATGGCTTAGG	59.504	22	171	24	194
SA_SSR350	p1	(A)10	10	26	35	CTCCAAATCACAATCAGCCC	60.461	20	GTGACGACGACGACTCTGAC	59.447	20	119	1	119	CTCCAAATCACAATCAGCCC	60.461	20	GTGGTGACGACGACGACTCT	61.368	20	122	1	122	CTCCAAATCACAATCAGCCC	60.461	20	GACTCTGACGGAGCACGAC	59.546	19	108	1	108
SA_SSR351	p1	(A)10	10	587	596	TAGGGTTGAGTCCCATCCTG	59.92	20	TGAAACCACAAACAACTCCG	59.585	20	152	526	677	GGTTGAGTCCCATCCTGTTG	60.363	20	TGAAACCACAAACAACTCCG	59.585	20	149	529	677	AGGGTTGAGTCCCATCCTGT	60.77	20	TGAAACCACAAACAACTCCG	59.585	20	151	527	677
SA_SSR352	p1	(A)10	10	1703	1712	CATGTCGTTGTTGGAGAAAAA	58.661	21	TTTTTGGATCCATTTGCGA	59.997	19	207	1540	1746	CATGTCGTTGTTGGAGAAAAA	58.661	21	TTTTGGATCCATTTGCGATA	58.958	20	206	1540	1745	ACATGTCGTTGTTGGAGAAAAA	59.517	22	TTTTTGGATCCATTTGCGA	59.997	19	208	1539	1746
SA_SSR353	p1	(A)10	10	111	120	TTGCCGTTTTGTTGACTTATG	58.736	21	CTCTTTGCCTTCAGCTCCTG	60.269	20	202	19	220	CCGTTTTGTTGACTTATGTTGC	59.558	22	CTCTTTGCCTTCAGCTCCTG	60.269	20	199	22	220	GCCGTTTTGTTGACTTATGTTG	59.558	22	CTCTTTGCCTTCAGCTCCTG	60.269	20	200	21	220
SA_SSR354	p1	(A)10	10	57	66	AACAGAAATGGTGGCAAAGAA	59.601	21	TGGAAATGTAAGAGGTCCCG	59.926	20	134	32	165	AACAGAAATGGTGGCAAAGAA	59.601	21	CCGAAAATGGAGAGGTGAGA	60.187	20	117	32	148	AACAGAAATGGTGGCAAAGAA	59.601	21	TTACAAACAACTGTTCGCCG	59.769	20	278	32	309
SA_SSR355	p1	(A)10	10	73	82	TCCGATCATCACTCCAAACA	60.048	20	ACAAGCCAAAACCAAAGTGG	60.008	20	135	14	148	TTTGTTTGTGGTTCCGATCA	59.941	20	ACAAGCCAAAACCAAAGTGG	60.008	20	147	2	148	ACTCCAAACACCCCACTCAC	59.859	20	ACAAGCCAAAACCAAAGTGG	60.008	20	125	24	148
SA_SSR356	p1	(A)10	10	219	228	CGTAACCGCTTAATCCAACC	59.474	20	GGTGGAAGGGATGTCTTACTGA	60.361	22	148	125	272	CGTAACCGCTTAATCCAACC	59.474	20	GGTGGAAGGGATGTCTTACTG	58.511	21	148	125	272	CGTAACCGCTTAATCCAACC	59.474	20	AGGTGGAAGGGATGTCTTACTG	59.502	22	149	125	273
SA_SSR357	p1	(A)10	10	432	441	TGTGGTGAAGGTCCTTGTTG	59.565	20	TGTCAGAAATGGTGGTGCAT	59.967	20	130	377	506	TGTGGTGAAGGTCCTTGTTG	59.565	20	GTGTGGAATAGGGGCAAAGA	59.933	20	101	377	477	TGTGGTGAAGGTCCTTGTTG	59.565	20	GCGATGAAGGTCCTTGTTGT	60.119	20	147	377	523
SA_SSR358	p1	(A)10	10	77	86	CAGTTGGCATGTCCTCTTGA	59.831	20	AGCAGCAGAGCCAGACTAGG	59.914	20	199	15	213	CAGTTGGCATGTCCTCTTGA	59.831	20	GTGTGATAGCAGCAGAGCCA	60.168	20	206	15	220	CAGTTGGCATGTCCTCTTGA	59.831	20	GCAGCAGAGCCAGACTAGGT	59.775	20	198	15	212
SA_SSR359	p1	(A)10	10	29	38	CCAAAATCGAAAATCCAAACA	59.797	21	TTGACGGAACAGAGATGCAG	59.984	20	111	4	114	CAAACCAAAATCGAAAATCCA	59.797	21	TTGACGGAACAGAGATGCAG	59.984	20	115	0	114	CCAAAATCGAAAATCCAAACA	59.797	21	GTTCATGATGGCTACGGGAT	59.78	20	233	4	236
SA_SSR360	p1	(A)10	10	61	70	TCAGCCTTTTAGAAAAATCAGAATC	59.357	25	TTAATTTGGGGCCTTTTCTTT	59.015	21	219	14	232	TCAGCCTTTTAGAAAAATCAGAATC	59.357	25	AATTTGGGGCCTTTTCTTTA	57.747	20	217	14	230	TCAGCCTTTTAGAAAAATCAGAATC	59.357	25	TAATTTGGGGCCTTTTCTTT	57.747	20	218	14	231
SA_SSR361	p1	(A)10	10	55	64	CATCAAACATTTGACCTCACG	59.036	21	TTTTGTTGTGGAGTTGCTGC	59.888	20	207	24	230	CATCAAACATTTGACCTCACG	59.036	21	TGCTACGTGTTGTGGTCGAT	60.183	20	147	24	170	CATCAAACATTTGACCTCACG	59.036	21	GTTGTGGAGTTGCTGCTTTG	59.49	20	203	24	226
SA_SSR362	p1	(A)10	10	1422	1431	TTGGAATTGGTTGCCTTTGT	60.344	20	AGCCAAGGCTAGGCATTGTA	59.867	20	204	1389	1592	TTGGAATTGGTTGCCTTTGT	60.344	20	AATAGAGGGCGGAGGGTAAC	59.442	20	173	1389	1561	GGAATTGGTTGCCTTTGTCA	60.874	20	AGCCAAGGCTAGGCATTGTA	59.867	20	202	1391	1592
SA_SSR363	p1	(A)10	10	875	884	CCACAATCGCTACCGCTAAT	60.117	20	TTAGAGGCACATGGAGTCCC	60.073	20	221	808	1028	CCACAATCGCTACCGCTAAT	60.117	20	GGGTTTAGAGGCACATGGAG	59.55	20	225	808	1032	CCACAATCGCTACCGCTAAT	60.117	20	CATGGAGTCCCTTCCAAACA	60.892	20	212	808	1019
SA_SSR364	p1	(A)10	10	101	110	TGCTAAAGATGCTGCTAAGGC	59.777	21	TGAGGAATGCTAGGGACACA	59.241	20	234	7	240	TGCTAAAGATGCTGCTAAGGC	59.777	21	ACAAGAAGCCACATCATCCA	59.09	20	181	7	187	TGCTAAAGATGCTGCTAAGGC	59.777	21	AATGCTAGGGACACACCCTC	59.018	20	229	7	235
SA_SSR365	p1	(A)10	10	237	246	TGATTCCTTAACCAGTGCCC	59.933	20	GAAGCTGTCGAAGTTGGGAG	59.989	20	218	184	401	TGATTCCTTAACCAGTGCCC	59.933	20	TTCAGGGAAGCTGTCGAAGT	59.989	20	224	184	407	TGATTCCTTAACCAGTGCCC	59.933	20	AGGAAATTTCATGCCACAGC	60.081	20	200	184	383
SA_SSR366	p1	(A)10	10	70	79	AAACGGGTTCCAAAGGGTAT	59.571	20	CTTTTGGAAGCTGGTGGTGT	60.149	20	238	6	243	AAACGGGTTCCAAAGGGTAT	59.571	20	CTCCATCTGCGGCTTAGTGT	60.419	20	204	6	209	AAACGGGTTCCAAAGGGTAT	59.571	20	GTGTCAAGCTTGTCCCTGCT	60.453	20	222	6	227
SA_SSR367	p1	(A)10	10	144	153	TTCAATCCTTTTCCCTCCCT	59.875	20	CCAGAATTTGTGCACTGGAG	59.288	20	147	65	211	TTTCAATCCTTTTCCCTCCC	60.237	20	CCAGAATTTGTGCACTGGAG	59.288	20	148	64	211	TTCAATCCTTTTCCCTCCCT	59.875	20	ACCAGAATTTGTGCACTGGA	59.139	20	148	65	212
SA_SSR368	p1	(A)10	10	214	223	AATTAGATGTGGTGGTCAGCG	60.008	21	GTCCTTTGTTTCGACATCCG	60.495	20	143	190	332	CTATGAGCCCCACATGATGC	61.443	20	TGCTTGCGAGAATTGACAAG	60.134	20	224	54	277	TATGAGCCCCACATGATGC	60.461	19	TGCTTGCGAGAATTGACAAG	60.134	20	223	55	277
SA_SSR369	p1	(A)10	10	57	66	CGTCGTGAGGTCCTCTTCTC	59.986	20	ATTGAATTGTGATGGGGCTG	60.723	20	142	21	162	CGTCGTGAGGTCCTCTTCTC	59.986	20	CATTGAATTGTGATGGGGCT	60.723	20	143	21	163	TCGTCGTGAGGTCCTCTTCT	59.986	20	ATTGAATTGTGATGGGGCTG	60.723	20	143	20	162
SA_SSR370	p1	(A)10	10	193	202	TCAAACTGCATAAACGTGGG	59.585	20	GGGGATTCCGCTACTTTTTC	59.909	20	166	158	323	TCAAACTGCATAAACGTGGG	59.585	20	CCGCTACTTTTTCAACAGCC	59.883	20	159	158	316	GAAATTTGTGAATGGTGGCA	59.375	20	CAGAGGTCCTGCTGAAAAGG	59.982	20	182	58	239
SA_SSR371	p1	(A)10	10	251	260	TGCTAGGCCAGAGACTCGTT	60.156	20	GGACTAACTTGTCCCACGCT	59.212	20	181	126	306	TTGCTAGGCCAGAGACTCGT	60.156	20	GGACTAACTTGTCCCACGCT	59.212	20	182	125	306	CTTGCTAGGCCAGAGACTCG	60.291	20	GGACTAACTTGTCCCACGCT	59.212	20	183	124	306
SA_SSR372	p1	(A)10	10	81	90	TCCACCATGTTAATCTTCAATTAC	57.169	24	TGTTTCCCGGTGAGATCAGT	60.51	20	138	26	163	TCCACCATGTTAATCTTCAATTAC	57.169	24	GTGTTTCCCGGTGAGATCAG	60.51	20	139	26	164	TCCACCATGTTAATCTTCAATTACT	58.108	25	TGTTTCCCGGTGAGATCAGT	60.51	20	138	26	163
SA_SSR373	p1	(A)10	10	76	85	TCCTAGTAGAACATCATTTCAAAAAC	57.223	26	GCATTTATTTCCCGCTTTCA	60.04	20	102	22	123	TCCTAGTAGAACATCATTTCAAAAAC	57.223	26	TGCATTTATTTCCCGCTTTC	60.04	20	103	22	124	GTCCTAGTAGAACATCATTTCAAAAA	57.223	26	GCATTTATTTCCCGCTTTCA	60.04	20	103	21	123
SA_SSR374	p1	(A)10	10	89	98	CACGAAAATCACAAAATGGG	58.866	20	CTTCTCCAACTCTTCCCCGT	60.619	20	200	6	205	CACGAAAATCACAAAATGGGT	59.716	21	CTTCTCCAACTCTTCCCCGT	60.619	20	200	6	205	CACGAAAATCACAAAATGGG	58.866	20	ACTCTTCCCCGTTGTTCGTT	60.912	20	192	6	197
SA_SSR375	p1	(A)10	10	192	201	ACAAGGCTTTTTCGCTGCTA	60.152	20	AATTAATCACCCCACCTCCC	59.881	20	173	56	228	ACAAGGCTTTTTCGCTGCTA	60.152	20	GGGCTTCAATTTTTCCATCA	59.878	20	198	56	253	AAGAGATGGGGATGGGAGAG	60.412	20	GGGCTTCAATTTTTCCATCA	59.878	20	136	118	253
SA_SSR376	p1	(A)10	10	50	59	TGTGATAGTTAATCAGCACCAAAA	58.744	24	GGAGCAAGGTAGGTTGCAGA	60.397	20	233	15	247	TGTGATAGTTAATCAGCACCAAAA	58.744	24	AGGAGCAAGGTAGGTTGCAG	59.496	20	234	15	248	TGTGATAGTTAATCAGCACCAAAA	58.744	24	CTTTGTTAGGTTTCGTGGGG	59.466	20	170	15	184
SA_SSR377	p1	(A)10	10	362	371	GCTCATCCCATGGACTTGTT	59.934	20	GGCTGTCAGTGCAACACACT	59.948	20	160	245	404	GCTCATCCCATGGACTTGTT	59.934	20	AGGCTGTCAGTGCAACACAC	59.948	20	161	245	405	GCTCATCCCATGGACTTGTT	59.934	20	GTTATGCTGGGTCAGGCTGT	60.142	20	174	245	418
SA_SSR378	p1	(A)10	10	546	555	GGGACTCATTAGCATGACCC	59.366	20	TCATTGCGGTCACTAAACTCA	59.332	21	280	469	748	GGACTCATTAGCATGACCCAA	59.947	21	TCATTGCGGTCACTAAACTCA	59.332	21	279	470	748	TGCTAACAAGTGTCCAAAGGA	58.418	21	GGTTTGAATTCATTGCGGTC	60.318	20	251	507	757
SA_SSR379	p1	(A)10	10	211	220	GTTTTAGGGAACCAGGAGCC	59.94	20	ATCTCCTGTAGCCGATGCAC	60.249	20	186	85	270	TTAGGGAACCAGGAGCCTTT	60.068	20	ATCTCCTGTAGCCGATGCAC	60.249	20	183	88	270	TTTAGGGAACCAGGAGCCTT	60.068	20	ATCTCCTGTAGCCGATGCAC	60.249	20	184	87	270
SA_SSR380	p1	(A)10	10	1628	1637	TTTGCCTTTTCTGAGGAGTG	58.077	20	TCGCGGTTTGCTCTATATCC	60.196	20	274	1517	1790	GGCAGGGATGTCTACAAGGA	60.073	20	AAGCCAATTCTTCTAGTGCTGC	60.048	22	228	1435	1662	AGATGGCAATTCCTTTGTGC	60.081	20	AAGCCAATTCTTCTAGTGCTGC	60.048	22	249	1414	1662
SA_SSR381	p1	(A)10	10	144	153	TGCACACGGATCAGAAGATT	59.245	20	CCATTGTCAAATGTCAACCC	58.67	20	196	53	248	TGCACACGGATCAGAAGATT	59.245	20	TCCATTGTCAAATGTCAACCC	60.609	21	197	53	249	TGCACACGGATCAGAAGATT	59.245	20	CATTGTCAAATGTCAACCCAA	59.282	21	195	53	247
SA_SSR382	p1	(A)10	10	467	476	AGAGGCTGGACCAACTTGAA	59.844	20	TTCAAGGTCCTGCCTAAAGGT	60.116	21	210	306	515	AGAGGCTGGACCAACTTGAA	59.844	20	TCAAGGTCCTGCCTAAAGGT	58.789	20	209	306	514	GAGGCTGGACCAACTTGAAC	59.703	20	TTCAAGGTCCTGCCTAAAGGT	60.116	21	209	307	515
SA_SSR383	p1	(A)10	10	170	179	CTGTCTCATTATCGAACAGGGA	59.195	22	AAAGCATGAATGGGAGGTTG	59.933	20	196	49	244	CTGTCTCATTATCGAACAGGGA	59.195	22	CAAAGCATGAATGGGAGGTT	59.933	20	197	49	245	TGTCTCATTATCGAACAGGGA	58.159	21	AAAGCATGAATGGGAGGTTG	59.933	20	195	50	244
SA_SSR384	p1	(A)10	10	24	33	GGACAACCGCACACAGTTC	60.154	19	ATGGGATAACCCTTGAACCC	59.881	20	254	2	255	AGGACAACCGCACACAGTTC	61.176	20	ATGGGATAACCCTTGAACCC	59.881	20	255	1	255	GAGGACAACCGCACACAGTT	61.176	20	ATGGGATAACCCTTGAACCC	59.881	20	256	0	255
SA_SSR385	p1	(A)10	10	85	94	AAACCACATGGATTTCATTTCA	59.182	22	GTTATGGGGGTGCCTAGGAT	60.039	20	143	11	153	CACATGGATTTCATTTCATTCC	59.138	22	GTTATGGGGGTGCCTAGGAT	60.039	20	139	15	153	CCACATGGATTTCATTTCATTC	59.138	22	GTTATGGGGGTGCCTAGGAT	60.039	20	140	14	153
SA_SSR386	p1	(A)10	10	321	330	CGAGCTCAGAAATTTACCCA	57.972	20	GTCCCATGGCTAGTAAGGCA	60.096	20	138	275	412	CGAGCTCAGAAATTTACCCA	57.972	20	TGTCCCATGGCTAGTAAGGC	60.096	20	139	275	413	AACGAGCTCAGAAATTTACCCA	60.129	22	GTCCCATGGCTAGTAAGGCA	60.096	20	140	273	412
SA_SSR387	p1	(A)10	10	92	101	CTTACCATGGTCACTGCTGC	59.318	20	TTGCAAAGTTTTGGAATGTTG	58.711	21	259	5	263	CTTACCATGGTCACTGCTGC	59.318	20	CTTGCAAAGTTTTGGAATGTTG	59.663	22	260	5	264	CTTACCATGGTCACTGCTGC	59.318	20	GCAAAGTTTTGGAATGTTGTTG	59.536	22	257	5	261
SA_SSR388	p1	(A)10	10	452	461	TAGGGTTTTGTCGTGTTCCC	59.83	20	ACCGTTAGGACCTTGCATTG	59.993	20	192	363	554	TAGGGTTTTGTCGTGTTCCC	59.83	20	CACCGTTAGGACCTTGCATT	59.993	20	193	363	555	ACAAGAGGAGGGGGAAGAGA	60.186	20	ACCGTTAGGACCTTGCATTG	59.993	20	168	387	554
SA_SSR389	p1	(A)10	10	2349	2358	CCCCTGATTTCCTCTCTCCT	59.63	20	ATGGCTCTTCTGTGGCTTGT	59.874	20	275	2190	2464	CCCCTGATTTCCTCTCTCCT	59.63	20	ATCATGGCTCTTCTGTGGCT	59.834	20	278	2190	2467	ACCCCTGATTTCCTCTCTCC	59.492	20	ATGGCTCTTCTGTGGCTTGT	59.874	20	276	2189	2464
SA_SSR390	p1	(A)10	10	92	101	CACCATATGGCCAATAGAACAA	59.72	22	GTGGGAGATTCTCATGGCTT	59.094	20	164	46	209	TGACAACTGAGCACGAAACTT	58.564	21	GTGGGAGATTCTCATGGCTT	59.094	20	207	3	209	CACCATATGGCCAATAGAACA	58.374	21	GTGGGAGATTCTCATGGCTT	59.094	20	164	46	209
SA_SSR391	p1	(A)10	10	176	185	TTCTCCAGCAATTTTGACATTTT	59.997	23	TTCCAGAAGCCCAAGGTATG	60.066	20	213	128	340	TTCTCCAGCAATTTTGACATTTT	59.997	23	CATTCCAGAAGCCCAAGGTA	60.066	20	215	128	342	TTTCTCCAGCAATTTTGACATTT	59.997	23	TTCCAGAAGCCCAAGGTATG	60.066	20	214	127	340
SA_SSR392	p1	(A)10	10	149	158	AAATTGCTCACACTCTGGGG	60.111	20	GCGATGAGCAGGAAGAAAGA	60.624	20	243	108	350	AAATTGCTCACACTCTGGGG	60.111	20	GCCTAGGCACCTTCATGTCT	59.313	20	157	108	264	AAATTGCTCACACTCTGGGG	60.111	20	AGCCTAGGCACCTTCATGTC	59.313	20	158	108	265
SA_SSR393	p1	(A)10	10	34	43	AAAAATTAGAGGGTTGATATGCAG	57.906	24	GCTTGTGACGCATTCTTTGA	59.995	20	136	4	139	AAAAATTAGAGGGTTGATATGCAG	57.906	24	TAAATGAGCGATGGCTTGTG	59.833	20	149	4	152	AAAAATTAGAGGGTTGATATGCAG	57.906	24	TCCCTGTGTCTCATGACTGG	59.659	20	101	4	104
SA_SSR394	p1	(A)10	10	724	733	AGCTGCAGAAAGGAGAGCAC	59.898	20	TCCACCTTCAACCCACTGTT	60.399	20	190	607	796	AGCTGCAGAAAGGAGAGCAC	59.898	20	TTCCACCTTCAACCCACTGT	60.399	20	191	607	797	GAAAAGCTGTTGTTGGGTGG	60.529	20	TTCCACCTTCAACCCACTGT	60.399	20	258	540	797
SA_SSR395	p1	(A)10	10	339	348	ATGGGAGACACAGTGGGAAG	59.962	20	CAATTTGTTTGTGTATGTCTCGG	59.433	23	156	224	379	AAGATGGGAGACACAGTGGG	59.962	20	CAATTTGTTTGTGTATGTCTCGG	59.433	23	159	221	379	AGACACAGTGGGAAGGCAAT	59.579	20	CAATTTGTTTGTGTATGTCTCGG	59.433	23	151	229	379
SA_SSR396	p1	(A)10	10	2638	2647	GTCAAGAGATGCAATGGGGT	59.934	20	TGTTTTCCATCAAGCTTCCA	59.247	20	238	2459	2696	CAAGAGATGCAATGGGGTTT	59.933	20	TGTTTTCCATCAAGCTTCCA	59.247	20	236	2461	2696	GTCAAGAGATGCAATGGGGT	59.934	20	TGTTTTCCATCAAGCTTCCAC	60.103	21	238	2459	2696
SA_SSR397	p1	(A)10	10	304	313	TCCTTTCCTCTTCCTCGGTT	60.183	20	GTACCGAGTCCTCTGCTTCG	60.012	20	169	275	443	CCCCTTCAACCTTACCACCT	60.218	20	GTACCGAGTCCTCTGCTTCG	60.012	20	228	216	443	TCCTTTCCTCTTCCTCGGTT	60.183	20	CTGCAGATTCCGAGTTCCTC	59.95	20	215	275	489
SA_SSR398	p1	(A)10	10	127	136	GTGCTGGGTTCTTTTGCTTC	59.859	20	TTAGGCATTTAGAGAAGCTTGG	57.875	22	166	51	216	GCTGGGTTCTTTTGCTTCAA	60.365	20	TTAGGCATTTAGAGAAGCTTGG	57.875	22	164	53	216	GTGCTGGGTTCTTTTGCTTC	59.859	20	ATTAGGCATTTAGAGAAGCTTGG	58.211	23	167	51	217
SA_SSR399	p1	(A)10	10	79	88	GGGGTGTCACTCTACCTATCC	57.444	21	GGGTCTTTGAGGATGGGATT	60.133	20	273	0	272	GGGGTGTCACTCTACCTATCCT	58.484	22	AATGTAAATGGGCTGCTGCT	59.736	20	172	0	171	GGGGTGTCACTCTACCTATCCT	58.484	22	ACCCTCAGAATCCCAAAAGG	60.298	20	195	0	194
SA_SSR400	p1	(A)10	10	1527	1536	TCCTCGGCTTTAAAACGAAA	59.826	20	TCCTCTCCCTTTTCCCATCT	60.008	20	224	1431	1654	TCCTCGGCTTTAAAACGAAA	59.826	20	CTCCTCTCCCTTTTCCCATC	60.008	20	225	1431	1655	TCCTCGGCTTTAAAACGAAA	59.826	20	CCCTATTCGCCACAGAACAT	59.955	20	198	1431	1628
SA_SSR401	p1	(A)10	10	165	174	GGAGGTGCAGAGAAAGGTTG	59.844	20	CCCACCTTAACGGCATAGAG	59.587	20	251	131	381	GGAGGTGCAGAGAAAGGTTG	59.844	20	CGGCATAGAGAAGCAGCAAT	60.511	20	241	131	371	GGAGGTGCAGAGAAAGGTTG	59.844	20	TTCTTCTTGCTTCCACCACA	59.415	20	272	131	402
SA_SSR402	p1	(A)10	10	373	382	TTACAGAAAGGGGAGGGGTT	59.799	20	CATCCAACTTTCTCCCTCCA	60.042	20	220	216	435	GAAAGGGGAGGGGTTAAAGA	59.393	20	ACCCATCCAACTTTCTCCCT	59.795	20	218	221	438	TTACAGAAAGGGGAGGGGTT	59.799	20	CCATCCAACTTTCTCCCTCC	60.822	20	221	216	436
SA_SSR403	p1	(A)10	10	183	192	GGACAAGGCATTTCAAAAACA	59.967	21	GACGTGGGATCTCAACACAA	59.525	20	203	53	255	GGACAAGGCATTTCAAAAACA	59.967	21	TTGACGTGGGATCTCAACAC	59.525	20	205	53	257	GGACAAGGCATTTCAAAAACA	59.967	21	GTTGACGTGGGATCTCAACA	59.525	20	206	53	258
SA_SSR404	p1	(A)10	10	486	495	GGTGATAATGTCCACCGAGG	60.195	20	ACCTGGGCATGCTTCATATC	59.923	20	188	446	633	GGTGATAATGTCCACCGAGG	60.195	20	TATGTACTTGCTCTGCCCCC	60.096	20	162	446	607	GGTGATAATGTCCACCGAGG	60.195	20	CTGCCCCCGTTTCCTATATT	60.164	20	150	446	595
SA_SSR405	p1	(A)10	10	34	43	CGATCCTTCAATACAATAAAGAAAAA	59.09	26	TGGACTTGAAGCATGGACAA	60.24	20	219	0	218	CGATCCTTCAATACAATAAAGAAAAA	59.09	26	TTGGACTTGAAGCATGGACA	60.24	20	220	0	219	CGATCCTTCAATACAATAAAGAAAA	57.959	25	TGGACTTGAAGCATGGACAA	60.24	20	219	0	218
SA_SSR406	p1	(A)10	10	51	60	GACGCCCACAACAAAACTCT	60.156	20	GTGCTAAGAGTGGTCTCGGC	60.02	20	244	7	250	GACGCCCACAACAAAACTCT	60.156	20	GGTGCTAAGAGTGGTCTCGG	59.867	20	245	7	251	GACGCCCACAACAAAACTCT	60.156	20	CGGGTGCTAAGAGTGGTCTC	59.867	20	247	7	253
SA_SSR407	p1	(A)10	10	2780	2789	ACCATAGGAACAGGCGAATG	59.955	20	TAGTAGCAGTTGCTGGGGCT	60.037	20	206	2678	2883	TCTCAGGTTCACACCAACCA	60.129	20	TAGTAGCAGTTGCTGGGGCT	60.037	20	184	2700	2883	CAGGCGAATGTTTCTCAGGT	60.255	20	TAGTAGCAGTTGCTGGGGCT	60.037	20	196	2688	2883
SA_SSR408	p1	(A)10	10	291	300	TCAAATGGGCAAATCAATCA	59.867	20	GCCTAAGCCCTTTGAATTTG	58.831	20	148	178	325	TCAAATGGGCAAATCAATCA	59.867	20	AGCCTAAGCCCTTTGAATTTG	59.745	21	149	178	326	TCAAATGGGCAAATCAATCA	59.867	20	GCCTAAGCCCTTTGAATTTGA	60.552	21	148	178	325
SA_SSR409	p1	(A)10	10	146	155	ATTAGGCATCGGCGAAATC	60.016	19	GCAATTTGATCGCGTGTATG	60.103	20	188	57	244	TTATTCACATTAGGCATCGGC	59.942	21	GCAATTTGATCGCGTGTATG	60.103	20	196	49	244	AATATGTCAAGGCCAAAACCC	60.068	21	GCAATTTGATCGCGTGTATG	60.103	20	223	22	244
SA_SSR410	p1	(A)10	10	132	141	CTTACCACTCGGATGAACCA	58.569	20	GGTCCTGGAACCATCAAGAA	59.903	20	202	13	214	TCTTACCACTCGGATGAACCA	60.501	21	GGTCCTGGAACCATCAAGAA	59.903	20	203	12	214	CTTACCACTCGGATGAACCA	58.569	20	GTGGTCCTGGAACCATCAAG	60.363	20	204	13	216
SA_SSR411	p1	(A)10	10	263	272	CATCCACCTCCAAGTTCCAT	59.779	20	TCAGGATTTTACACCCGAGA	58.145	20	107	225	331	TTGAACACCAGCAGGAATTG	59.691	20	TCAGGATTTTACACCCGAGA	58.145	20	140	192	331	ACATCCACCTCCAAGTTCCA	60.363	20	TCAGGATTTTACACCCGAGA	58.145	20	108	224	331
SA_SSR412	p1	(A)10	10	437	446	CATGGAAAGCTGACAGCAAA	59.988	20	TCAGCAAAAGGCTTGGTTTT	59.861	20	128	411	538	CATGGAAAGCTGACAGCAAA	59.988	20	TTCAGCAAAAGGCTTGGTTT	59.861	20	129	411	539	AAAACGAAGATAGAGGCGCA	59.982	20	TCAGCAAAAGGCTTGGTTTT	59.861	20	146	393	538
SA_SSR413	p1	(A)10	10	918	927	TTGGCCTATTTCTTGCGTGT	60.637	20	CAAAAGAACCCACTGCCAAT	59.971	20	229	879	1107	TGGCCTATTTCTTGCGTGTA	59.325	20	CAAAAGAACCCACTGCCAAT	59.971	20	228	880	1107	GAAATCATAGGACAGGGGGC	60.662	20	TTTCGAAACCAAAGAATGCC	60.053	20	168	795	962
SA_SSR414	p1	(A)10	10	559	568	CCCTACCTTTCCCATGGATT	60.011	20	AAAATGGTTTTCCTTCAAGCTG	59.646	22	183	411	593	ATGTCCACCCCTACCTTTCC	60.052	20	AAAATGGTTTTCCTTCAAGCTG	59.646	22	191	403	593	CCCTACCTTTCCCATGGATT	60.011	20	AAATGGTTTTCCTTCAAGCTG	58.365	21	182	411	592
SA_SSR415	p1	(A)10	10	126	135	CACCAGCTGACACAGAAACAA	59.93	21	TTAACACCTACCACGCCACA	60.027	20	248	38	285	CACCAGCTGACACAGAAACAA	59.93	21	ACCAAAACCCAAAAAGACCC	60.068	20	179	38	216	CACCAGCTGACACAGAAACAA	59.93	21	CAAAACCCAAAAAGACCCAA	59.811	20	177	38	214
SA_SSR416	p1	(A)10	10	1258	1267	TGAACTTGAGGCAGTGCAGA	60.745	20	CCATTAGCCAATCCCAGCTA	60.053	20	239	1154	1392	TGAACTTGAGGCAGTGCAGA	60.745	20	TAGCCATTAGCCAATCCCAG	60.053	20	242	1154	1395	TGAACTTGAGGCAGTGCAGA	60.745	20	GTAGCCATTAGCCAATCCCA	59.923	20	243	1154	1396
SA_SSR417	p1	(A)10	10	188	197	AATAGAGGGAGCGTGGGTTT	59.962	20	GCTCTCAAATCTGTCTCCGC	60.104	20	153	131	283	AATAGAGGGAGCGTGGGTTT	59.962	20	TCAAATCTGTCTCCGCAAGA	59.522	20	149	131	279	AATAGAGGGAGCGTGGGTTT	59.962	20	TCTCAAATCTGTCTCCGCAA	59.522	20	151	131	281
SA_SSR418	p1	(A)10	10	905	914	TGAAATCTCGATGCATTTGAAC	60.081	22	GCCTGCATTTTGGTTTCCTA	60.074	20	262	737	998	TGAAATCTCGATGCATTTGAAC	60.081	22	TAGCCTGCATTTTGGTTTCC	60.074	20	264	737	1000	TGAAATCTCGATGCATTTGAAC	60.081	22	CCCTCTTCATTGTAGCCTGC	59.836	20	276	737	1012
SA_SSR419	p1	(A)10	10	32	41	TTGTATTTTCTCAATCTCACCTTTTTA	58.818	27	TTCACAATCAATTGGCAAAA	57.606	20	197	0	196	TGTATTTTCTCAATCTCACCTTTTTA	57.674	26	TTCACAATCAATTGGCAAAA	57.606	20	196	1	196	TTGTATTTTCTCAATCTCACCTTTTT	58.773	26	TTCACAATCAATTGGCAAAATA	58.087	22	197	0	196
SA_SSR420	p1	(A)10	10	1497	1506	TCTGCGTGGTCCAATCACTA	60.263	20	TACGTAAGCAGGGCATTTCC	60.096	20	243	1399	1641	CTGCGTGGTCCAATCACTAA	59.716	20	TACGTAAGCAGGGCATTTCC	60.096	20	242	1400	1641	TATCTGCGTGGTCCAATCAC	59.527	20	TACGTAAGCAGGGCATTTCC	60.096	20	245	1397	1641
SA_SSR421	p1	(A)10	10	96	105	GACTGGAACAGATTCCCACC	59.359	20	TGCAGGGTAAATAGGACCCA	60.323	20	237	3	239	AGACCCCATGTGTGGAAGTT	59.279	20	TGCAGGGTAAATAGGACCCA	60.323	20	212	28	239	TTGACTGGAACAGATTCCCA	59.059	20	TGCAGGGTAAATAGGACCCA	60.323	20	239	1	239
SA_SSR422	p1	(A)10	10	195	204	GCATAGAGGCTGGCATGAAT	60.207	20	ATTGGTGATTCGGTTGGTGT	60.096	20	238	163	400	GCATAGAGGCTGGCATGAAT	60.207	20	TGTGTCCCACTCAAGTTCCA	60.129	20	279	163	441	GCATAGAGGCTGGCATGAAT	60.207	20	CGGTTGGTGTTTTGGCTTAT	59.861	20	228	163	390
SA_SSR423	p1	(A)10	10	66	75	ATGATTTGGTCCCTCCATGT	59.068	20	AACACACCCTCAAAACCAGC	60.012	20	216	23	238	ATGATTTGGTCCCTCCATGT	59.068	20	ACAATGAAGGTGCTGAGGCT	59.874	20	196	23	218	ATGATTTGGTCCCTCCATGT	59.068	20	TCACAATTAAGGCGGCTTTC	60.209	20	127	23	149
SA_SSR424	p1	(A)10	10	1192	1201	ACGACCACGGAAATCGATAG	59.955	20	GCCTTTCATGGGTTTTCAGA	60.051	20	232	1017	1248	ACGACCACGGAAATCGATAG	59.955	20	TTTGCCTTTCATGGGTTTTC	59.916	20	235	1017	1251	ATTCAACGACCACGGAAATC	59.797	20	GCCTTTCATGGGTTTTCAGA	60.051	20	237	1012	1248
SA_SSR425	p1	(A)10	10	62	71	AAGGCCGTAGCAATCAATAGAA	60.115	22	CTGCATCAGATGTTAGCCGA	59.972	20	183	0	182	GGCCGTAGCAATCAATAGAA	57.871	20	CTGCATCAGATGTTAGCCGA	59.972	20	181	2	182	AGGCCGTAGCAATCAATAGAA	58.867	21	CTGCATCAGATGTTAGCCGA	59.972	20	182	1	182
SA_SSR426	p1	(A)10	10	87	96	CCGAGCTTGATTTTCTCCTG	59.948	20	CGACACAATTACCCAAACCC	60.088	20	170	28	197	GGATGTTAGCCAATAGCCGA	60.06	20	CGACACAATTACCCAAACCC	60.088	20	186	12	197	CGAGCTTGATTTTCTCCTGC	60.096	20	CGACACAATTACCCAAACCC	60.088	20	169	29	197
SA_SSR427	p1	(A)10	10	670	679	TCCTTCGGAAACTTGATGCT	59.813	20	TCTCTACTGCCTCAGTGCCA	59.726	20	254	489	742	CTCCTTCGGAAACTTGATGC	59.813	20	TCTCTACTGCCTCAGTGCCA	59.726	20	255	488	742	CACTCATCCTCCTTCGGAAA	60.187	20	TCTCTACTGCCTCAGTGCCA	59.726	20	263	480	742
SA_SSR428	p1	(A)10	10	837	846	TTTGGGTGAGGCTTGAAGAT	59.67	20	TGGTGCTCATGAAGCATTTT	59.276	20	122	753	874	TTTGGGTGAGGCTTGAAGAT	59.67	20	GCTTTCAATTCTTGGGCAAT	59.162	20	164	753	916	TTTGGGTGAGGCTTGAAGAT	59.67	20	CACCTCCATCATAGTAGGGCA	59.963	21	272	753	1024
SA_SSR429	p1	(A)10	10	178	187	GACATTACCCCAGATGGGAA	59.605	20	CTGATGGTTTAGGTGCGGTT	59.993	20	120	115	234	TACCCCAGATGGGAATCATC	59.563	20	CTGATGGTTTAGGTGCGGTT	59.993	20	115	120	234	GACATTACCCCAGATGGGAA	59.605	20	GATGGTTTAGGTGCGGTTGT	59.859	20	118	115	232
SA_SSR430	p1	(A)10	10	288	297	TGCAACTCACACCCTTTCAT	59.139	20	CCAAAAACCCCTTAACAGGA	58.922	20	250	121	370	ATGCAACTCACACCCTTTCA	59.139	20	CCAAAAACCCCTTAACAGGA	58.922	20	251	120	370	CTCAAGCGTCTGTTTTTGGC	60.944	20	CCAAAAACCCCTTAACAGGA	58.922	20	164	207	370
SA_SSR431	p1	(A)10	10	157	166	TCGAATTCTCTTCCTAAGGCAT	59.355	22	ACAGGGAACACCAAGAGTGC	60.159	20	106	92	197	TCTCGAATTCTCTTCCTAAGGC	59.114	22	ACAGGGAACACCAAGAGTGC	60.159	20	108	90	197	TCGAATTCTCTTCCTAAGGCAT	59.355	22	AGGGAACACCAAGAGTGCAT	59.579	20	104	92	195
SA_SSR432	p1	(A)10	10	185	194	AATCACAACAGATCCGCAAA	59.127	20	TTCCTCTAGTTGGGAGCCAT	58.741	20	170	162	331	AATCACAACAGATCCGCAAA	59.127	20	ATTCCTCTAGTTGGGAGCCA	58.741	20	171	162	332	TGAGAAAATTGGGACCATGA	58.897	20	TTCTGGAGCAAAGGAAATGAA	59.809	21	202	47	248
SA_SSR433	p1	(A)10	10	140	149	TTCAGGGATGGACCTTTCAG	60.042	20	GATGGAGCATTGGGTTGTCT	59.934	20	116	94	209	TCCTTTCACAGGGGATTCAG	60.042	20	GATGGAGCATTGGGTTGTCT	59.934	20	131	79	209	TTCAGGGATGGACCTTTCAG	60.042	20	CTCTTGATGGAGCATTGGGT	60.073	20	121	94	214
SA_SSR434	p1	(A)10	10	324	333	TTATGCAGATACGCCAGGTG	59.712	20	TCCTCCAACCTTTGTCCAAC	59.943	20	140	301	440	TTATGCAGATACGCCAGGTG	59.712	20	GTTCCTCCAACCTTTGTCCA	59.943	20	142	301	442	TTATGCAGATACGCCAGGTG	59.712	20	CCAACCTTTGTCCAACCTTC	59.425	20	136	301	436
SA_SSR435	p1	(A)10	10	248	257	AAATGTGCCAAACACAACCA	59.864	20	TTATCTGCGGTAACATGGCA	60.096	20	179	203	381	CAAATGTGCCAAACACAACC	59.864	20	TTATCTGCGGTAACATGGCA	60.096	20	180	202	381	AAGCACACAAATGTGCCAAA	60.157	20	TTATCTGCGGTAACATGGCA	60.096	20	187	195	381
SA_SSR436	p1	(A)10	10	144	153	ACACCACTACTTGACCCGGA	60.422	20	TGCCTTAGTTGTGCTGCTTG	60.195	20	102	98	199	ACCACTACTTGACCCGGAAA	59.449	20	TGCCTTAGTTGTGCTGCTTG	60.195	20	100	100	199	ACACCACTACTTGACCCGGA	60.422	20	GGTGCCTTAGTTGTGCTGCT	60.462	20	104	98	201
SA_SSR437	p1	(A)10	10	467	476	TGTGATCGGTCCAAGTGGTA	59.96	20	CTGACCAGTCACTTGGGGAT	59.962	20	256	281	536	ATGTGATCGGTCCAAGTGGT	60.246	20	CTGACCAGTCACTTGGGGAT	59.962	20	257	280	536	TAACGAGCTTGGACCCCTTA	59.702	20	CTGACCAGTCACTTGGGGAT	59.962	20	238	299	536
SA_SSR438	p1	(A)10	10	145	154	CATTACAAGCAGCAAAGGCA	60.014	20	TGGGAGTAGAAAGTAAACATGTCA	57.88	24	171	29	199	CATTACAAGCAGCAAAGGCA	60.014	20	CTGGGAGTAGAAAGTAAACATGTCA	58.814	25	172	29	200	CATTACAAGCAGCAAAGGCA	60.014	20	ACTGGGAGTAGAAAGTAAACATGTCA	59.557	26	173	29	201
SA_SSR439	p1	(A)10	10	232	241	GGACCTGTTATCATTCCCGA	59.75	20	GCTTGAACCTTCTGCTGAAGTAA	60.069	23	138	139	276	GGACCTGTTATCATTCCCGAT	60.032	21	GCTTGAACCTTCTGCTGAAGTAA	60.069	23	138	139	276	GGGACCTGTTATCATTCCCG	61.46	20	GCTTGAACCTTCTGCTGAAGTAA	60.069	23	139	138	276
SA_SSR440	p1	(A)10	10	134	143	GGAAGAAAGCAAATGGAGCA	60.331	20	CATTAGCAGTTGGTGTCCCA	59.566	20	177	3	179	TGGAAGAAAGCAAATGGAGC	60.331	20	CATTAGCAGTTGGTGTCCCA	59.566	20	178	2	179	GGAAGAAAGCAAATGGAGCA	60.331	20	TGGAAGTCAAAAGGGTAGGG	59.024	20	230	3	232
SA_SSR441	p1	(A)10	10	297	306	CTATCGCCCCGAATACTTGA	60.053	20	AATTGGCCTTTTCAATGACG	59.938	20	191	253	443	TCTATCGCCCCGAATACTTG	60.053	20	AATTGGCCTTTTCAATGACG	59.938	20	192	252	443	CTATCGCCCCGAATACTTGA	60.053	20	TTCCACACGAGACATGCAAT	60.12	20	105	253	357
SA_SSR442	p1	(A)10	10	116	125	ATCTTTTATGCGTGGTTCGC	60.103	20	TCAAATCATCACTCAGTTCAAACA	59.654	24	157	16	172	ATCTTTTATGCGTGGTTCGC	60.103	20	TCACGATTATCAAATCATCACTCA	59.479	24	166	16	181	TTTGTGGGTAAATCGTTCCC	59.662	20	TCAAATCATCACTCAGTTCAAACA	59.654	24	100	73	172
SA_SSR443	p1	(A)10	10	110	119	GTAACAAGTGGCTGGTGGGT	59.891	20	TGAGATCTGGATCATTGATAAGG	58.149	23	253	48	300	GGCTGGTGGGTTGAATAAAA	59.801	20	TGAGATCTGGATCATTGATAAGG	58.149	23	244	57	300	GTAACAAGTGGCTGGTGGGT	59.891	20	GTGAGATCTGGATCATTGATAAGG	58.984	24	254	48	301
SA_SSR444	p1	(A)10	10	124	133	AAACTGCATTCACTCCGTCC	60.119	20	AAGAACGCAATTTGGGAATG	59.938	20	145	92	236	AAACTGCATTCACTCCGTCC	60.119	20	AGTTCGTCTCCTCCTCCCTC	59.807	20	265	92	356	AAACTGCATTCACTCCGTCC	60.119	20	GAGTTCGTCTCCTCCTCCCT	59.807	20	266	92	357
SA_SSR445	p1	(A)10	10	197	206	TTGCCAAAGAATGGCTTCAT	60.585	20	GCTGCAAGAGAGATTGCACA	60.296	20	270	122	391	GCTTCATTCAGTTGTGTGGC	59.297	20	GCTGCAAGAGAGATTGCACA	60.296	20	257	135	391	GGCTTCATTCAGTTGTGTGG	59.139	20	GCTGCAAGAGAGATTGCACA	60.296	20	258	134	391
SA_SSR446	p1	(A)10	10	2977	2986	ACCGGCTGAAGAAAGTCTCA	59.989	20	GGGAGGGTAGGGGACAGATA	60.147	20	214	2948	3161	ACCGGCTGAAGAAAGTCTCA	59.989	20	GATTTTGGTTGGTGAAGGGA	59.767	20	230	2948	3177	GCATCCACTTCCTTGTTGGT	59.973	20	TGATTGTGGGCTCAATTCTG	59.648	20	239	2781	3019
SA_SSR447	p1	(A)10	10	37	46	CCCAAGGCTTAGCCAAAAA	60.188	19	TGCATGTATTGGCTTGTTCTG	59.744	21	194	8	201	CCCAAGGCTTAGCCAAAAA	60.188	19	ATGCATGTATTGGCTTGTTCTG	60.025	22	195	8	202	CCCAAGGCTTAGCCAAAAA	60.188	19	TGCATGTATTGGCTTGTTCTGT	60.564	22	194	8	201
SA_SSR448	p1	(A)10	10	319	328	AATTTACATGCACAGCAGCG	59.902	20	TTGCCTCTGGAGATATGGCT	59.797	20	204	286	489	ACAAATGAATGTGTGGCTGC	59.577	20	CACATGAGGCTATGCCAGAA	59.823	20	107	246	352	ACAAATGAATGTGTGGCTGC	59.577	20	TTGCCTCTGGAGATATGGCT	59.797	20	244	246	489
SA_SSR449	p1	(A)10	10	163	172	CCCAGCTTACAAGTCCACCA	61.084	20	TTAACATGGGAAGCTGGGAA	60.439	20	261	1	261	CCAGCTTACAAGTCCACCAA	58.773	20	TTAACATGGGAAGCTGGGAA	60.439	20	260	2	261	CCAGCTTACAAGTCCACCAA	58.773	20	TTTAACATGGGAAGCTGGGA	60.439	20	261	2	262
SA_SSR450	p1	(A)10	10	141	150	TATCCCACAACCACAAAACG	59.293	20	TATCATCAAATGCGGATGGA	59.851	20	103	114	216	GGTTGTATCCCACAACCACA	59.112	20	TATCATCAAATGCGGATGGA	59.851	20	108	109	216	GGTTGTATCCCACAACCACA	59.112	20	AAATGCGGATGGAGTAGCTG	60.235	20	101	109	209
SA_SSR451	p1	(A)10	10	161	170	GCATGTGCAAGTGCTGATCT	60.024	20	AAACCAAAGCCAAATGTAAGTCA	59.926	23	189	24	212	GCATGTGCAAGTGCTGATCT	60.024	20	AACCAAAGCCAAATGTAAGTCA	58.676	22	188	24	211	CACATGAAAGGCAAACGAAA	59.706	20	AAACCAAAGCCAAATGTAAGTCA	59.926	23	119	94	212
SA_SSR452	p1	(A)10	10	261	270	TGGAATGCACAAAAACGAGA	60.234	20	TGGTTCCCGCATTTTTAAGT	59.451	20	274	95	368	ACGAAAAACTCCTCTGGGCT	60.247	20	TGGTTCCCGCATTTTTAAGT	59.451	20	248	121	368	TGCACAAAAACGAGACCAAA	60.271	20	TGGTTCCCGCATTTTTAAGT	59.451	20	269	100	368
SA_SSR453	p1	(A)10	10	666	675	GTTTGAAGCTTGGTGAAGCC	59.859	20	TGGTTTTGGTGATGGTTCAA	59.792	20	177	598	774	GTTTGAAGCTTGGTGAAGCC	59.859	20	TCCTTGGTTTTGGTGATGGT	60.21	20	181	598	778	GTTTGAAGCTTGGTGAAGCC	59.859	20	ACCGTAAGTTCTCCTTGGCA	59.734	20	158	598	755
SA_SSR454	p1	(A)10	10	114	123	GTTAGTGCAAGTGTGCAACGA	59.966	21	TTGGGCCACTTGAACTTTTT	59.587	20	176	35	210	GGCTGCGAAATGATTTGTGT	61.043	20	TTGGGCCACTTGAACTTTTT	59.587	20	194	17	210	GGCTGCGAAATGATTTGTG	60.213	19	TTGGGCCACTTGAACTTTTT	59.587	20	194	17	210
SA_SSR455	p1	(A)10	10	83	92	GAAGGTTCCAACTCGGATCA	60.05	20	GATTCCAGTCTTCGATTGCC	59.635	20	185	60	244	GAAGGTTCCAACTCGGATCA	60.05	20	ATTCCAGTCTTCGATTGCCA	60.603	20	184	60	243	GAAGGTTCCAACTCGGATCA	60.05	20	CCAGTCTTCGATTGCCAATAA	60.081	21	181	60	240
SA_SSR456	p1	(A)10	10	285	294	ACCTTGTCTGATCGTCGTCC	60.12	20	TTTGAATAAAATAATTAAACGCAGG	57.982	25	112	231	342	CTTGTCTGATCGTCGTCCAA	59.831	20	TTTGAATAAAATAATTAAACGCAGG	57.982	25	110	233	342	TGAACCTTGTCTGATCGTCG	59.831	20	TTTGAATAAAATAATTAAACGCAGG	57.982	25	115	228	342
SA_SSR457	p1	(A)10	10	1101	1110	TTGAGTTGGTTGCTGCAAAA	60.415	20	GGGGCAAGGGTTCAAGTAGA	61.37	20	232	1036	1267	TTGAGTTGGTTGCTGCAAAA	60.415	20	GGGGCAAGGGTTCAAGTAG	59.536	19	232	1036	1267	TTGAGTTGGTTGCTGCAAAA	60.415	20	GGGCAAGGGTTCAAGTAGATT	59.473	21	231	1036	1266
SA_SSR458	p1	(A)10	10	102	111	CCGTATCCTTGGTTTTGGAC	59.288	20	TGAGATTGTGAAGAAGAATGTAATCTC	59.275	27	167	1	167	ACCGTATCCTTGGTTTTGGA	59.288	20	TGAGATTGTGAAGAAGAATGTAATCTC	59.275	27	168	0	167	TTGTTTCATCACCAGGCTGT	59.139	20	TGAGATTGTGAAGAAGAATGTAATCTC	59.275	27	125	43	167
SA_SSR459	p1	(A)10	10	504	513	AAACTTGGAGGGCAACTATCAA	60.001	22	GTGGCTTCTTTTCCGTTTTG	59.724	20	170	408	577	GGAGGGCAACTATCAACTTGTC	60.004	22	GTGGCTTCTTTTCCGTTTTG	59.724	20	164	414	577	TTGGAGGGCAACTATCAACTT	58.707	21	GTGGCTTCTTTTCCGTTTTG	59.724	20	166	412	577
SA_SSR460	p1	(A)10	10	366	375	AGGTCCTTCCGTCCATTTTT	59.805	20	GAGAAGGTGTTGCAGGAAGC	59.997	20	147	269	415	TTAACGGTTTGACTGCGTTG	59.769	20	GAGAAGGTGTTGCAGGAAGC	59.997	20	128	288	415	TAACGGTTTGACTGCGTTGA	60.293	20	GAGAAGGTGTTGCAGGAAGC	59.997	20	127	289	415
SA_SSR461	p1	(A)10	10	51	60	AAAAATGCAAGATGCCGTT	58.228	19	TGTCGTTGAGGGAAAAATCC	59.91	20	276	29	304	AAAAATGCAAGATGCCGTT	58.228	19	CATGCCTAAGAAGAGTGGGC	59.836	20	165	29	193	AAAAATGCAAGATGCCGTT	58.228	19	GCATGCCTAAGAAGAGTGGG	59.836	20	166	29	194
SA_SSR462	p1	(A)10	10	113	122	CAACCCAATCCAGGTCCTTA	59.784	20	ATCACCTGTCCTCCCTTGTG	59.962	20	224	63	286	CAACCCAATCCAGGTCCTTA	59.784	20	CATCACCTGTCCTCCCTTGT	59.962	20	225	63	287	CAACCCAATCCAGGTCCTTA	59.784	20	TTCTGGTCCACAAACCATCA	59.935	20	240	63	302
SA_SSR463	p1	(A)10	10	125	134	AAAGAAATGAAAACAAATTTACTTCTG	57.77	27	GAGACATTGACCTCAAATTTTTAAT	57.03	25	140	82	221	AAAGAAATGAAAACAAATTTACTTCTG	57.77	27	AGAGACATTGACCTCAAATTTTTAAT	57.918	26	141	82	222	AAAGAAATGAAAACAAATTTACTTCTG	57.77	27	GATTAGACATACAGAGACATTGACCTC	58.728	27	153	82	234
SA_SSR464	p1	(A)10	10	363	372	TCCTGAGAAGGGCTGAAGAA	60.065	20	GCATATAATAATGCACAATTCATTTCA	60.331	27	240	170	409	GGCTTTGACAGGCAACTGAT	60.263	20	GCATATAATAATGCACAATTCATTTCA	60.331	27	196	214	409	GTAGGCTGGCAACAGGATTC	59.7	20	GCATATAATAATGCACAATTCATTTCA	60.331	27	108	302	409
SA_SSR465	p1	(A)10	10	165	174	TTCTCTCACCATGCCAACAG	59.831	20	TGCTTCTGAGGAAGGGGTAA	59.807	20	138	132	269	TTCTCTCACCATGCCAACAG	59.831	20	TTGCTTCTGAGGAAGGGGTA	59.807	20	139	132	270	TTCTCTCACCATGCCAACAG	59.831	20	CAAAACCACAGAAAGGTGCC	60.529	20	224	132	355
SA_SSR466	p1	(A)10	10	150	159	CTGCAAAAGCACTCCTCAAA	59.195	20	GTGGAGAAAGGAAGGCATGA	60.195	20	206	65	270	CTGCAAAAGCACTCCTCAAA	59.195	20	TTGTGGAGAAAGGAAGGCAT	59.67	20	208	65	272	CTGCAAAAGCACTCCTCAAA	59.195	20	ATTGTGGAGAAAGGAAGGCA	59.67	20	209	65	273
SA_SSR467	p1	(A)10	10	149	158	GGGATGCAGGTATCCTTTGA	59.894	20	GGCAGTAGCTGTTTTGCTTTG	60.068	21	214	9	222	TCTGGGATGCAGGTATCCTT	59.508	20	GGCAGTAGCTGTTTTGCTTTG	60.068	21	217	6	222	TGGGATGCAGGTATCCTTTG	60.853	20	GGCAGTAGCTGTTTTGCTTTG	60.068	21	215	8	222
SA_SSR468	p1	(A)10	10	40	49	AAACCAACTCAACCTATGGCA	59.485	21	ATGCTTACCGCACTTGATGA	59.301	20	105	7	111	CAAACCAACTCAACCTATGGC	59.485	21	ATGCTTACCGCACTTGATGA	59.301	20	106	6	111	AAACCAACTCAACCTATGGCA	59.485	21	GCTTACCGCACTTGATGAAA	58.92	20	103	7	109
SA_SSR469	p1	(A)10	10	313	322	AAACCTGGCAGACGTCGTAG	60.312	20	CACACCCTAAAAATAAAGAAGGGA	59.79	24	156	201	356	TGGCAGACGTCGTAGAAGAA	59.591	20	CACACCCTAAAAATAAAGAAGGGA	59.79	24	151	206	356	AAAACCTGGCAGACGTCGTA	60.689	20	CACACCCTAAAAATAAAGAAGGGA	59.79	24	157	200	356
SA_SSR470	p1	(A)10	10	112	121	GCGCAGGAGCATTCTAGTGA	61.626	20	TTTTGTTTTGTAGGCCGAGG	60.103	20	173	0	172	GCGCAGGAGCATTCTAGTGA	61.626	20	AGGCCGAGGGTAATACTGCT	60.117	20	162	0	161	CGCAGGAGCATTCTAGTGAGA	60.684	21	TTTTGTTTTGTAGGCCGAGG	60.103	20	172	1	172
SA_SSR471	p1	(A)10	10	1379	1388	CAATGCCTGCTGAAGTTTGA	59.988	20	TGCAGTGTCTTAGGTCAGTGTTG	60.397	23	189	1239	1427	ATGCAATATGAGGAGGCACC	59.923	20	TGCAGTGTCTTAGGTCAGTGTTG	60.397	23	271	1157	1427	TTTGTGGCATTATGTGGTGG	60.234	20	TGCAGTGTCTTAGGTCAGTGTTG	60.397	23	126	1302	1427
SA_SSR472	p1	(A)10	10	501	510	CCTGCTTTTGTCACTCCCTC	59.844	20	CAATATCCAGCAGCAAGGGT	60.096	20	230	436	665	CCTGCTTTTGTCACTCCCTC	59.844	20	TTCCGGGTCGTGTATGATTT	60.192	20	211	436	646	CCTGCTTTTGTCACTCCCTC	59.844	20	GTGTATGATTTGGCGGGTTC	60.199	20	202	436	637
SA_SSR473	p1	(A)10	10	613	622	CTCTGAGGGTACCAAGGCTG	59.861	20	AAAAGAGATCAACGAGACACCAA	60.158	23	147	506	652	CTCTGAGGGTACCAAGGCTG	59.861	20	AAAGAGATCAACGAGACACCAA	58.84	22	146	506	651	CTCTGAGGGTACCAAGGCTG	59.861	20	AAAAGAGATCAACGAGACACCA	58.84	22	147	506	652
SA_SSR474	p1	(A)10	10	135	144	CAACATTTGCAACAAAATCG	57.694	20	TGGTCAAAATCCAGCAGTTG	59.691	20	134	110	243	GCAACATTTGCAACAAAATCG	61.396	21	TGGTCAAAATCCAGCAGTTG	59.691	20	135	109	243	AAGCAACATTTGCAACAAAATC	59.169	22	TGGTCAAAATCCAGCAGTTG	59.691	20	137	107	243
SA_SSR475	p1	(A)10	10	1759	1768	AAATTTTCTTCGAGCACCCA	59.685	20	CCACATTGTCTGTTGTTGGC	60.008	20	262	1729	1990	CGATTTTAGCCGTCCTTCAA	60.202	20	CGAATCCATTGGTGTGTTTG	59.816	20	273	1633	1905	CGATTTTAGCCGTCCTTCAA	60.202	20	TGACGAATCCATTGGTGTGT	59.812	20	276	1633	1908
SA_SSR476	p1	(A)10	10	137	146	CAAAAATTGGGTGGGAAGTG	60.198	20	TGCTTCTGTTTTGGCTTCCT	59.993	20	268	39	306	CAAAAATTGGGTGGGAAGTG	60.198	20	TTGCTTCTGTTTTGGCTTCC	60.365	20	269	39	307	AAAAATTGGGTGGGAAGTGA	59.264	20	TGCTTCTGTTTTGGCTTCCT	59.993	20	267	40	306
SA_SSR477	p1	(A)10	10	44	53	TTTTGGGTTCATGAGTGTGG	59.389	20	GAGGGTATCCTTGTTGCGAA	60.074	20	177	16	192	TTTTGGGTTCATGAGTGTGG	59.389	20	AAACCCGTAGGGTTGGTCTC	60.225	20	157	16	172	TTTTGGGTTCATGAGTGTGG	59.389	20	TTGATGGGAGGGTATCCTTG	59.744	20	184	16	199
SA_SSR478	p1	(A)10	10	28	37	AGAATAATAACAATGGTACGCTCA	57.071	24	CTGCAGGCTCGTTAGTCTCC	60.156	20	252	1	252	AGAATAATAACAATGGTACGCTCA	57.071	24	AGGCTCGTTAGTCTCCCTCC	59.84	20	248	1	248	AGAATAATAACAATGGTACGCTCA	57.071	24	ACGAGGCTTGTCTTCAATGG	60.255	20	109	1	109
SA_SSR479	p1	(A)10	10	199	208	CACTTTCTCCTCCTCCCCTT	59.671	20	TGACGACAGAGGCACTTGAC	60.03	20	230	172	401	TTTCTCCTCCTCCCCTTTTC	59.623	20	TGACGACAGAGGCACTTGAC	60.03	20	227	175	401	TTTCTCCTCCTCCCCTTTTC	59.623	20	CGGAGGAGAGAGGTGATCTG	59.937	20	265	175	439
SA_SSR480	p1	(A)10	10	46	55	TCCACATCTGCGTCTGAAAA	60.39	20	GCAAATGGGAACTGTGCTTT	60.118	20	235	9	243	TCCACATCTGCGTCTGAAAA	60.39	20	TACCACACACACTTCCTCGC	59.751	20	130	9	138	ATCCACATCTGCGTCTGAAA	59.245	20	GCAAATGGGAACTGTGCTTT	60.118	20	236	8	243
SA_SSR481	p1	(A)10	10	91	100	CCGCATTTTCTTTAGCATGG	60.58	20	GCGCTTCAGCAGATGTATCA	60.127	20	239	18	256	AGCATGGTACTCCACTCGGA	60.678	20	GCGCTTCAGCAGATGTATCA	60.127	20	226	31	256	CCGCATTTTCTTTAGCATGG	60.58	20	CAAGCGCTTCAGCAGATGTA	60.302	20	242	18	259
SA_SSR482	p1	(A)10	10	476	485	CGCCCACAACAATTAGTCAA	59.585	20	GACAGACAACGTTAAAACCGC	59.668	21	214	343	556	CGCCCACAACAATTAGTCAA	59.585	20	GGACAGACAACGTTAAAACCG	59.526	21	215	343	557	TCAAATAAAAGACGCCCACA	59.157	20	GACAGACAACGTTAAAACCGC	59.668	21	226	331	556
SA_SSR483	p1	(A)10	10	56	65	CAGCACAAACCAGAAGAAAACA	60.318	22	TCGATTGGGGAAACTATGGA	60.266	20	247	19	265	CAGCACAAACCAGAAGAAAACA	60.318	22	ACGGTCTGAGCTTGGTGTTC	60.307	20	194	19	212	GCACAAACCAGAAGAAAACAGA	59.401	22	AACGGTCTGAGCTTGGTGTT	59.769	20	193	21	213
SA_SSR484	p1	(A)10	10	316	325	CAAGCAAAACAACAGCCAAA	59.888	20	TGAAAGCCATGGATAAAGGC	60.038	20	275	286	560	CAAGCAAAACAACAGCCAAA	59.888	20	AAAGGCCGAAGTGGTAGTGA	59.734	20	261	286	546	CAAGCAAAACAACAGCCAAA	59.888	20	GCAATGGGAATTCTTGATGG	60.274	20	128	286	413
SA_SSR485	p1	(A)10	10	1896	1905	GCAGACTGGTTTATAGCCCG	59.73	20	TACCCAAAACCGTCCATGAT	60.051	20	227	1843	2069	GGAACCATGACGACATGACA	60.388	20	TACCCAAAACCGTCCATGAT	60.051	20	277	1793	2069	GCAGACTGGTTTATAGCCCG	59.73	20	TTTTTACCCAAAACCGTCCA	60.194	20	231	1843	2073
SA_SSR486	p1	(A)10	10	260	269	TTGTTTGGGTTATCAAAGTTGC	59.033	22	CGAGACGCACGGGTATAACT	60.154	20	146	224	369	TGTTTGGGTTATCAAAGTTGCTT	59.926	23	CGAGACGCACGGGTATAACT	60.154	20	145	225	369	TGTTTGGGTTATCAAAGTTGC	57.677	21	CGAGACGCACGGGTATAACT	60.154	20	145	225	369
SA_SSR487	p1	(A)10	10	126	135	GCGACCTAAACATGTGGGTA	58.502	20	CCCAAAATTCGTGAGCTTTC	59.685	20	119	83	201	ATTGCGACCTAAACATGTGG	58.502	20	CCCAAAATTCGTGAGCTTTC	59.685	20	122	80	201	TGCGACCTAAACATGTGGG	60.523	19	CCCAAAATTCGTGAGCTTTC	59.685	20	120	82	201
SA_SSR488	p1	(A)10	10	163	172	TCATTTGGGTGATGCAAAAA	59.907	20	ATATGGCAGTGGGGAAAGTG	59.813	20	195	10	204	TCATTTGGGTGATGCAAAAA	59.907	20	CATATGGCAGTGGGGAAAGT	59.813	20	196	10	205	TTCATTTGGGTGATGCAAAA	59.907	20	ATATGGCAGTGGGGAAAGTG	59.813	20	196	9	204
SA_SSR489	p1	(A)10	10	96	105	TCCTTCACTAAAGCATTTCCAA	58.875	22	CCTCTCAGGTAGCAACTCGG	60.005	20	104	66	169	TCCTTCACTAAAGCATTTCCAA	58.875	22	TCAGGTAGCAACTCGGCTCT	60.156	20	100	66	165	TCCTTCACTAAAGCATTTCCAA	58.875	22	CTCAGGTAGCAACTCGGCTC	60.156	20	101	66	166
SA_SSR490	p1	(A)10	10	1282	1291	TGAAATGGTGAAGCAGACCA	60.24	20	GGAGGGAGTAATATCATGGACG	59.688	22	269	1054	1322	GAAATGGTGAAGCAGACCAA	58.697	20	GGAGGGAGTAATATCATGGACG	59.688	22	268	1055	1322	CCTTCAATGAAATGGTGAAGC	59.56	21	GGAGGGAGTAATATCATGGACG	59.688	22	276	1047	1322
SA_SSR491	p1	(A)10	10	232	241	GAATCATCCACGGAAGCCTA	60.036	20	TCAGTTTTTGATTCTTCTTCTTGG	58.971	24	164	122	285	ATCATCCACGGAAGCCTATG	59.917	20	TCAGTTTTTGATTCTTCTTCTTGG	58.971	24	162	124	285	GAATCATCCACGGAAGCCTA	60.036	20	TTCAGTTTTTGATTCTTCTTCTTGG	60.145	25	165	122	286
SA_SSR492	p1	(A)10	10	53	62	ACCATTTGTCCCCAAATTCA	60.029	20	CACCATCGCCTTTTTCATTT	59.938	20	172	23	194	ACCATTTGTCCCCAAATTCA	60.029	20	CCATCTATCACCATCGCCTT	59.917	20	180	23	202	ACCATTTGTCCCCAAATTCA	60.029	20	TAATCACTGTTTCACCGCCA	60.111	20	236	23	258
SA_SSR493	p1	(A)10	10	246	255	ACCAAAACCCAGAAAATCCA	59.264	20	CTCCACTTGCATGAGCAAAA	59.988	20	259	140	398	ACCAAAACCCAGAAAATCCA	59.264	20	TTGCATGAGCAAAACGAGAG	60.134	20	253	140	392	ACCAAAACCCAGAAAATCCA	59.264	20	CTTGCATGAGCAAAACGAGA	60.134	20	254	140	393
SA_SSR494	p1	(A)10	10	181	190	CCTCAAGAAACGTACAACCAAA	59.174	22	TTCCCATCGAGGTAAGTTCG	60.066	20	104	110	213	ACCTCAAGAAACGTACAACCAAA	59.955	23	TTCCCATCGAGGTAAGTTCG	60.066	20	105	109	213	CCTCAAGAAACGTACAACCAA	57.801	21	TTCCCATCGAGGTAAGTTCG	60.066	20	104	110	213
SA_SSR495	p1	(A)10	10	152	161	AAACGAAGACAACACCAGGG	60.005	20	ACCCCCAGTAGACCCATTTC	60.052	20	131	54	184	GGGAAGTGCTGCGTTTTTAC	59.752	20	GATGCCAACACTCACCCTTT	59.973	20	216	125	340	AAACGAAGACAACACCAGGG	60.005	20	TCACCCTTTTCTTCCCTCAA	59.641	20	276	54	329
SA_SSR496	p1	(A)10	10	314	323	ATGCATGAAGCATTCACGTT	59.156	20	TGTTTGTTCTTTTTGGGTTCG	59.997	21	277	229	505	TGCATGAAGCATTCACGTTG	61.837	20	TGTTTGTTCTTTTTGGGTTCG	59.997	21	276	230	505	ATGCATGAAGCATTCACGTT	59.156	20	TTTGTTCTTTTTGGGTTCGTT	58.639	21	275	229	503
SA_SSR497	p1	(A)10	10	2117	2126	CTAGGAAAGTTTGCCGCTTG	60.011	20	ATGAAACCCACCAAGAAGGA	59.381	20	236	1921	2156	TTGGTGGGAGCAGTTATGTG	59.566	20	TGAAACCCACCAAGAAGGAA	60.465	20	201	1955	2155	GCTGCTCGTGTTTATGTTGC	59.498	20	TGAAACCCACCAAGAAGGAA	60.465	20	126	2030	2155
SA_SSR498	p1	(A)10	10	51	60	GGGCATTCAAATTGGAGAAC	59.368	20	GGATCCAATCCCCTTTGATT	59.959	20	182	12	193	GGGCATTCAAATTGGAGAAC	59.368	20	TACACGTGCCATTCAATGCT	60.142	20	123	12	134	GGGCATTCAAATTGGAGAAC	59.368	20	GCTTTTAGGATCCAATCCCC	59.74	20	189	12	200
SA_SSR499	p1	(A)10	10	391	400	TTCGTGAGGTGGAGAGATCC	60.199	20	TTAGGTAGCTTTGCTGCATTG	58.277	21	212	213	424	GCCATCAAAAGCATTTCCAG	60.585	20	TTAGGTAGCTTTGCTGCATTG	58.277	21	280	145	424	TTCGTGAGGTGGAGAGATCC	60.199	20	ATTAGGTAGCTTTGCTGCATTG	58.614	22	213	213	425
SA_SSR500	p1	(A)10	10	978	987	TGCTGTTGCTGCAAATAATCA	60.405	21	TGCCTTTTGAGCTTTGTTCA	59.585	20	235	861	1095	TGCTGTTGCTGCAAATAATCA	60.405	21	GAGTTGGGTCCTTCACCTGT	59	20	280	861	1140	TTGCTGTTGCTGCAAATAATC	58.974	21	TGCCTTTTGAGCTTTGTTCA	59.585	20	236	860	1095
SA_SSR501	p1	(A)10	10	426	435	GTTTATGCACCACGTGCAAC	60.042	20	TGGTGTTAACGACTTTCATGG	58.54	21	241	324	564	TATGCACCACGTGCAACTTT	60.18	20	TGGTGTTAACGACTTTCATGG	58.54	21	238	327	564	TTATGCACCACGTGCAACTT	60.18	20	TGGTGTTAACGACTTTCATGG	58.54	21	239	326	564
SA_SSR502	p1	(A)10	10	136	145	TGAAACCATGCACACCAAGT	60.008	20	CAATCATGCAAAACCGACTG	60.111	20	152	94	245	ACTGAAACCATGCACACCAA	60.008	20	CAATCATGCAAAACCGACTG	60.111	20	154	92	245	AACTGAAACCATGCACACCA	60.008	20	CAATCATGCAAAACCGACTG	60.111	20	155	91	245
SA_SSR503	p1	(A)10	10	309	318	ATTTGGGCCATTACATTCCA	60.016	20	ATATGGCTACTGGGCAATGG	59.807	20	251	100	350	ATTTGGGCCATTACATTCCA	60.016	20	CCATATGGCTACTGGGCAAT	59.807	20	253	100	352	GAGCCCAAAAACTGATCCAA	60.051	20	ATATGGCTACTGGGCAATGG	59.807	20	167	184	350
SA_SSR504	p1	(A)10	10	34	43	GAGAGTGAGTAAGAAAAGGAAGACTGA	60.003	27	GCTTTGCATCAAAAACGAAA	58.936	20	267	0	266	GAGAGTGAGTAAGAAAAGGAAGACTGA	60.003	27	GGCTTTGCATCAAAAACGAA	61.113	20	268	0	267	TGAGTAAGAAAAGGAAGACTGAAAA	57.925	25	GCTTTGCATCAAAAACGAAA	58.936	20	262	5	266
SA_SSR505	p1	(A)10	10	214	223	AACCACCATCGTATCTTCGC	59.962	20	AACACACGCTTAACCCCAAC	59.898	20	239	31	269	AACCACCATCGTATCTTCGC	59.962	20	TGGGTGGAATTCATCTGTGA	59.893	20	268	31	298	GGCAACCACCATCGTATCTT	59.82	20	AACACACGCTTAACCCCAAC	59.898	20	242	28	269
SA_SSR506	p1	(A)10	10	3274	3283	GAGGAGAGAGGGAGGATTGC	60.3	20	GATGCAGTGGCATTATCAGC	59.26	20	111	3211	3321	GAGGAGAGAGGGAGGATTGC	60.3	20	AAATGGTTTGATGCAGTGGC	60.905	20	120	3211	3330	AGGAGAGAGGGAGGATTGCT	59.396	20	GATGCAGTGGCATTATCAGC	59.26	20	110	3212	3321
SA_SSR507	p1	(A)10	10	964	973	ATGTTTCAGGGAGATGCCAG	60.073	20	GAAGAAGAATGTAAGCGCCG	59.982	20	236	875	1110	ATGTTTCAGGGAGATGCCAG	60.073	20	AGGAAATGGCAGAGCTGAGA	60.096	20	277	875	1151	ATGTTTCAGGGAGATGCCAG	60.073	20	GAATTGCCAAGTTAGAGGCG	59.845	20	187	875	1061
SA_SSR508	p1	(A)10	10	3085	3094	CTCCCTGGATGCATCAAAAC	60.461	20	TTTCACCCTGCTATATTGTGGA	59.474	22	211	3013	3223	CCTGGATGCATCAAAACAAA	59.518	20	TTTCACCCTGCTATATTGTGGA	59.474	22	208	3016	3223	CTCCCTGGATGCATCAAAAC	60.461	20	GACATTTGACCTGATCATTTGC	59.439	22	245	3013	3257
SA_SSR509	p1	(A)10	10	115	124	TTCAGATCGCTAAAATAGCAAAT	57.375	23	GGAGATAGGCATGGCACATT	59.923	20	162	70	231	ATTCAGATCGCTAAAATAGCAAA	57.375	23	GGAGATAGGCATGGCACATT	59.923	20	163	69	231	TTCAGATCGCTAAAATAGCAAAT	57.375	23	GGCATGGCACATTAATGACA	60.352	20	155	70	224
SA_SSR510	p1	(A)10	10	157	166	TCCGCCTTGGTTATTGTCTC	60.074	20	TCTCCAACTCTCAAATCGCA	59.522	20	208	20	227	TTCTCTACTTCAGCTCCGCC	59.717	20	TCTCCAACTCTCAAATCGCA	59.522	20	222	6	227	TCCGCCTTGGTTATTGTCTC	60.074	20	CTCCAACTCTCAAATCGCAAG	60.001	21	207	20	226
SA_SSR511	p1	(A)10	10	314	323	ACCATTGCCTTCCCCATTAT	60.399	20	TGAAGATTTTTGGTGGCTCA	59.247	20	214	145	358	TTTTTGCAAACCATTGCCTT	60.468	20	TGAAGATTTTTGGTGGCTCA	59.247	20	223	136	358	ATTTTTGCAAACCATTGCCT	59.456	20	TGAAGATTTTTGGTGGCTCA	59.247	20	224	135	358
SA_SSR512	p1	(A)10	10	112	121	GCTAAAGGCGACAATGAAAAA	59.376	21	GATGAAAGGGGGAGGACAAT	60.133	20	192	82	273	GCTAAAGGCGACAATGAAAAA	59.376	21	AATGATGAAAGGGGGAGGAC	60.133	20	195	82	276	GCTAAAGGCGACAATGAAAAA	59.376	21	AAGGGGGAGGACAATAGTGG	60.183	20	187	82	268
SA_SSR513	p1	(A)10	10	158	167	AAGGTCCCAAGCTATTTGAGAA	59.264	22	CATCGATTAAGTGTGGTCGC	59.152	20	139	68	206	AAGGTCCCAAGCTATTTGAGAA	59.264	22	CCATCGATTAAGTGTGGTCG	58.999	20	140	68	207	AAGGTCCCAAGCTATTTGAGAA	59.264	22	TGGTCGCTAAATTCGATTGC	61.105	20	126	68	193
SA_SSR514	p1	(A)10	10	187	196	TTTGCAGCAGAAAGATCCCT	59.955	20	TGTGACTGGACAGGCTAGGA	59.415	20	134	136	269	ACAAAAGGGAGGGGAAGAAA	59.912	20	TGTGACTGGACAGGCTAGGA	59.415	20	162	108	269	AACAAAAGGGAGGGGAAGAA	59.912	20	TGTGACTGGACAGGCTAGGA	59.415	20	163	107	269
SA_SSR515	p1	(A)10	10	145	154	AGTGAGGGGGTTCATGTGAG	59.962	20	TCGAAGTTAATTGGTTCGGG	59.931	20	214	62	275	GCGTGAGACTGAGGGAGAAG	60.135	20	TCGAAGTTAATTGGTTCGGG	59.931	20	190	86	275	AGCGTGAGACTGAGGGAGAA	60.135	20	TCGAAGTTAATTGGTTCGGG	59.931	20	191	85	275
SA_SSR516	p1	(A)10	10	215	224	TGTGTCACTGTTGATGCGAA	59.868	20	GTTTTTGACCCAAGCTGGAA	60.088	20	106	146	251	TTGTGTCACTGTTGATGCGA	59.868	20	GTTTTTGACCCAAGCTGGAA	60.088	20	107	145	251	CTTGCTCAGAATTTTTCGGG	59.817	20	GTTTTTGACCCAAGCTGGAA	60.088	20	190	62	251
SA_SSR517	p1	(A)10	10	323	332	TCTCCTGTTTCCTTTCACGG	60.224	20	TGGATTCATTGACACAAAAACTG	59.89	23	206	179	384	TCTAGAGAGCCCAGCTGCAT	60.263	20	TGGATTCATTGACACAAAAACTG	59.89	23	250	135	384	TCCTTTCACGGGTCCATTTA	60.301	20	TGGATTCATTGACACAAAAACTG	59.89	23	197	188	384
SA_SSR518	p1	(A)10	10	257	266	GAAACAAGTCAACGCTTCCC	59.717	20	ATGTTCCTTGCTGTTTTGGG	59.971	20	115	178	292	GAAACAAGTCAACGCTTCCC	59.717	20	CTCCTTTAACTTGGTGGGCA	60.103	20	196	178	373	TGGGCTAATAATGACCCCCT	60.522	20	ATGTTCCTTGCTGTTTTGGG	59.971	20	140	153	292
SA_SSR519	p1	(A)10	10	79	88	GGGCAAACAAGTTAAAATGATAGT	57.828	24	TAATTGATTGCTGCCACACC	59.548	20	217	0	216	GGGCAAACAAGTTAAAATGATAGTCT	60.176	26	TAATTGATTGCTGCCACACC	59.548	20	217	0	216	GGGCAAACAAGTTAAAATGATAGTCT	60.176	26	TGCCACTTTCACTCTTGCAT	59.445	20	251	0	250
SA_SSR520	p1	(A)10	10	140	149	CAAGCCTTGACAAAGGAGAAA	59.48	21	TCGTTGTAGTGAGGGGATTTG	59.978	21	276	88	363	CAAGCCTTGACAAAGGAGAA	58.077	20	TCGTTGTAGTGAGGGGATTTG	59.978	21	276	88	363	CAAGCCTTGACAAAGGAGAAA	59.48	21	TTGTAGTGAGGGGATTTGGAA	59.415	21	273	88	360
SA_SSR521	p1	(A)10	10	723	732	ATTTTCCCTTCACTTTCCCG	60.291	20	CGTTCACCGTTTCGGTTACT	60.03	20	229	674	902	ATTTTCCCTTCACTTTCCCG	60.291	20	TTCCCTTCGCCAGAGAGTAA	59.948	20	274	674	947	CTTCACTTTCCCGCAAAATC	59.685	20	CGTTCACCGTTTCGGTTACT	60.03	20	222	681	902
SA_SSR522	p1	(A)10	10	3940	3949	TGTGGGGCTATCCATCAAAT	60.155	20	AATCCAATTCGCCATCTCAG	60.036	20	233	3790	4022	ATGTGGGGCTATCCATCAAA	60.155	20	AATCCAATTCGCCATCTCAG	60.036	20	234	3789	4022	CGTTCAACCATTGAAACCCT	59.83	20	AATCCAATTCGCCATCTCAG	60.036	20	174	3849	4022
SA_SSR523	p1	(A)10	10	711	720	CCCTCATTTCAACTGTGCCT	60.111	20	AAAGAAAGAACTATATGGTGTGGTCC	60.065	26	133	619	751	CCCTCATTTCAACTGTGCCT	60.111	20	AAGAAAGAACTATATGGTGTGGTCC	58.93	25	132	619	750	TCATTTCAACTGTGCCTTGC	59.847	20	AAAGAAAGAACTATATGGTGTGGTCC	60.065	26	130	622	751
SA_SSR524	p1	(A)10	10	57	66	TTGCCTTCTCATCTGCATTG	59.948	20	TGTGATTTCATGGGTGTGCT	59.967	20	128	8	135	TTGCCTTCTCATCTGCATTG	59.948	20	TCATGGGTGTGCTTCAGTGT	60.162	20	121	8	128	TTGCCTTCTCATCTGCATTG	59.948	20	TTGTGATTTCATGGGTGTGC	60.376	20	129	8	136
SA_SSR525	p1	(A)10	10	117	126	TCGATTCCAGAACTTTCCCA	60.572	20	AGCAAGGCATCTAAGTCGGA	59.978	20	253	17	269	TCGATTCCAGAACTTTCCCA	60.572	20	TCTGCCTTAGGAGGAAGCAA	60.088	20	268	17	284	TCGATTCCAGAACTTTCCCA	60.572	20	GTCGGAATCAGAAGCTCTCG	60.096	20	239	17	255
SA_SSR526	p1	(A)10	10	273	282	CCGACTTGGACCGATTTTTA	59.931	20	TGTCCACAAGTCCACATCTCA	60.146	21	273	122	394	AACGTGTGTGCATTCTGCAT	60.192	20	TCATCATTGTCCACAAGTCCA	59.951	21	261	161	421	AACGTGTGTGCATTCTGCAT	60.192	20	TGTCCACAAGTCCACATCTCA	60.146	21	234	161	394
SA_SSR527	p1	(A)10	10	1931	1940	GTCACAGTCCCCACGAAAAT	59.827	20	GCATTGGTTAAGGAACCTGC	59.574	20	175	1857	2031	AGTCACAGTCCCCACGAAAA	60.545	20	GCATTGGTTAAGGAACCTGC	59.574	20	176	1856	2031	AAGTCACAGTCCCCACGAAA	60.545	20	GCATTGGTTAAGGAACCTGC	59.574	20	177	1855	2031
SA_SSR528	p1	(A)10	10	187	196	GGGTCATTGCAAAAAGGAGA	60.051	20	GGTAGGAGGAGAAGAAGCACTG	59.525	22	151	87	237	TGAGTATCCATCCTCCCAGG	59.879	20	GGTAGGAGGAGAAGAAGCACTG	59.525	22	105	133	237	GGGTCATTGCAAAAAGGAGA	60.051	20	GAAGCACTGAACTGACTCAAGC	59.285	22	138	87	224
SA_SSR529	p1	(A)10	10	490	499	CGGCCCCTTTTTCTCTTAGT	59.72	20	TTGCTCGATTTCTTCACACG	59.988	20	274	364	637	GACAACCCTTGCTCTGTTCC	59.703	20	TTGCTCGATTTCTTCACACG	59.988	20	248	390	637	GGACAACCCTTGCTCTGTTC	59.703	20	TTGCTCGATTTCTTCACACG	59.988	20	249	389	637
SA_SSR530	p1	(A)10	10	168	177	CCAAAAAGTTGCATGCTTCA	59.849	20	CGCTGATCGCAGTGTTTTTA	60.014	20	162	95	256	TCCCTTCCTTTGTTCAGCAC	60.232	20	CGCTGATCGCAGTGTTTTTA	60.014	20	189	68	256	TCCCTTCCTTTGTTCAGCAC	60.232	20	TTCCTTGAAGAGCGACGACT	60.134	20	165	68	232
SA_SSR531	p1	(A)10	10	831	840	GGGGTTAAGGGCATGAAGAG	60.817	20	TTTCCTTACAGACATGGGGG	59.784	20	258	796	1053	GGGGTTAAGGGCATGAAGAG	60.817	20	CCTTACAGACATGGGGGTTG	60.224	20	255	796	1050	GGGGTTAAGGGCATGAAGAG	60.817	20	TAACCATTGGTCAGTGCTCG	59.716	20	133	796	928
SA_SSR532	p1	(A)10	10	331	340	TTCACAACACCCCAGTGTAGA	59.045	21	TGGACTTTGGATGGGACAAT	60.173	20	125	251	375	TTCACAACACCCCAGTGTAGA	59.045	21	TTCCACCAAAAAGCGAGTTC	60.227	20	212	251	462	TTCACAACACCCCAGTGTAGA	59.045	21	TTTCCACCAAAAAGCGAGTT	59.724	20	213	251	463
SA_SSR533	p1	(A)10	10	72	81	TGGACAAAAAGCTTGTGTAAAAGA	60.192	24	GTATTGACGAGCGATTGCCT	60.243	20	122	6	127	GAGTTGGACAAAAAGCTTGTGTAA	59.744	24	GTATTGACGAGCGATTGCCT	60.243	20	126	2	127	TGGACAAAAAGCTTGTGTAAAAGA	60.192	24	GAGCGATTGCCTTCTGAGTT	59.579	20	114	6	119
SA_SSR534	p1	(A)10	10	208	217	CCTGCAAGCCACTCTTCTTC	60.134	20	AGGCCACTTGTCCTAGGGTT	59.994	20	250	82	331	CCTGCAAGCCACTCTTCTTC	60.134	20	GGAGGGTTTTTGGTGGGTAT	59.919	20	273	82	354	CCTGCAAGCCACTCTTCTTC	60.134	20	GCATTATTGGGTCAGAGGGA	59.894	20	161	82	242
SA_SSR535	p1	(A)10	10	57	66	TTGCATGGCTCACAACTCTC	59.992	20	CTCATGGTTACCCGAGCTGT	60.134	20	117	16	132	ATGGCTCACAACTCTCCACC	60.12	20	CTCATGGTTACCCGAGCTGT	60.134	20	113	20	132	TTGCATGGCTCACAACTCTC	59.992	20	GATCCGATGGTTCTCATGGT	59.744	20	129	16	144
SA_SSR536	p1	(A)10	10	55	64	CAATTGACAAAACACAAGTATAAATGG	59.99	27	CGGGGACATACAAGATCAGC	60.483	20	138	11	148	CAATTGACAAAACACAAGTATAAATGG	59.99	27	TCGGGGACATACAAGATCAG	58.515	20	139	11	149	AATTGACAAAACACAAGTATAAATGG	57.719	26	CGGGGACATACAAGATCAGC	60.483	20	137	12	148
SA_SSR537	p1	(A)10	10	115	124	CCCCTAAATAAAGACGACCCA	60.183	21	AAACAAACAGAGGGACTGAAATG	59.552	23	175	7	181	CCCCTAAATAAAGACGACCCA	60.183	21	GAAACAAACAGAGGGACTGAAA	58.344	22	176	7	182	CCCCTAAATAAAGACGACCCA	60.183	21	AGAAACAAACAGAGGGACTGAAA	59.309	23	177	7	183
SA_SSR538	p1	(A)10	10	75	84	TTTTCTGCATCCTTGAACCA	59.247	20	ATTGTCCCATATGCCGAGAG	59.917	20	243	19	261	TTTTCTGCATCCTTGAACCA	59.247	20	TCGTCTCAGGGTGTTCACTG	59.864	20	212	19	230	TTTTCTGCATCCTTGAACCA	59.247	20	TGACTTGCAGAGATTGTGGG	59.831	20	276	19	294
SA_SSR539	p1	(A)10	10	103	112	GTGGCCCAACAACAGAATAA	58.476	20	AAACGAAACCACCGACACAG	60.984	20	278	6	283	GTGGCCCAACAACAGAATAA	58.476	20	AAACGAAACCACCGACACA	59.992	19	278	6	283	GTGGCCCAACAACAGAATAA	58.476	20	CCTGCTCCACTTCCCTGTT	60.245	19	182	6	187
SA_SSR540	p1	(A)10	10	1004	1013	AGTTTGGTTCGGCAATTCAG	60.11	20	AGGCACACCTTGTTTAACGG	60.03	20	103	973	1075	AACCACCGCTTTCTCTTCAA	59.853	20	AGGCACACCTTGTTTAACGG	60.03	20	264	812	1075	AGCTCCGTCATAACTTCGGA	59.836	20	AGGCACACCTTGTTTAACGG	60.03	20	122	954	1075
SA_SSR541	p1	(A)10	10	125	134	AAGACCATGTGGACAGCCTC	60.12	20	ATTGCATTTCGTAAGGGCAC	59.967	20	195	35	229	GAAGACCATGTGGACAGCCT	60.12	20	ATTGCATTTCGTAAGGGCAC	59.967	20	196	34	229	TGTTTCCCATTTTCCGTAGG	59.795	20	ATTGCATTTCGTAAGGGCAC	59.967	20	145	85	229
SA_SSR542	p1	(A)10	10	113	122	GCAACACAAGAAAATCAAAATCA	59.156	23	GAGTATGCAATTGGGGTGCT	59.962	20	279	71	349	AGCAACACAAGAAAATCAAAATCA	60.043	24	GAGTATGCAATTGGGGTGCT	59.962	20	280	70	349	TGTGACACACCACAAATCATAGG	60.715	23	GGCACAGCTGTTGAAGACAC	59.472	20	208	2	209
SA_SSR543	p1	(A)10	10	1994	2003	CAAATTCCTCCATCGAGATCA	60.021	21	ATGGCAGAACCAATCCCATA	60.155	20	198	1918	2115	CAAATTCCTCCATCGAGATCA	60.021	21	TATGGCAGAACCAATCCCAT	60.155	20	199	1918	2116	CAAATTCCTCCATCGAGATCA	60.021	21	GGCAGAACCAATCCCATAAA	59.762	20	196	1918	2113
SA_SSR544	p1	(A)10	10	916	925	TTTGGTTTTACCGTCAAAAGG	59.017	21	GGTCATTCGTCACCAACTCA	59.525	20	279	864	1142	TTTGGTTTTACCGTCAAAAGG	59.017	21	TGGTCATTCGTCACCAACTC	59.525	20	280	864	1143	TGGTTTTACCGTCAAAAGGATT	59.752	22	GGTCATTCGTCACCAACTCA	59.525	20	277	866	1142
SA_SSR545	p1	(A)10	10	430	439	TCTTCCTGAGTATATCCCGCA	59.677	21	CGACGGAAACTGGTCAAAAT	59.971	20	271	340	610	CCCGCAATCTCTGATTTTACA	60.081	21	ATCGACGGAAACTGGTCAAA	60.495	20	258	355	612	TCTTCCTGAGTATATCCCGCA	59.677	21	ATCGACGGAAACTGGTCAAA	60.495	20	273	340	612
SA_SSR546	p1	(A)10	10	339	348	GCAGCTCTGCAACCTACAAA	59.224	20	TCAAGAGGGAGGGAATGATG	60.003	20	208	304	511	GCAGCTCTGCAACCTACAAA	59.224	20	AGGGAATGATGCAAACCAAG	59.933	20	199	304	502	GCAGCTCTGCAACCTACAAA	59.224	20	TTGAACCCGTAGGATGAAGG	59.926	20	266	304	569
SA_SSR547	p1	(A)10	10	442	451	TCAACAATTGAAGCCAACCA	60.088	20	CCCTTCTGAAAGGGAACACA	60.081	20	156	415	570	TCAACAATTGAAGCCAACCA	60.088	20	AAATTGTGCAGGTGAAAGGC	60.118	20	188	415	602	TCAACAATTGAAGCCAACCA	60.088	20	TCCGCTCCTTCTCTCAGTGT	60.135	20	209	415	623
SA_SSR548	p1	(A)10	10	1423	1432	TCCACATGAAATCCACCAAA	59.75	20	TCAAGCTAGCAAAGCAAGGA	58.942	20	280	1228	1507	TCCACATGAAATCCACCAAA	59.75	20	TCAAGCTAGCAAAGCAAGGAC	59.783	21	280	1228	1507	TCCACATGAAATCCACCAAA	59.75	20	AAGCTAGCAAAGCAAGGACC	58.745	20	278	1228	1505
SA_SSR549	p1	(A)10	10	119	128	ACAGCATCACAATGCTTCCA	60.272	20	TTGGTCCCCACTGATTCTTT	59.381	20	145	41	185	ACAGCATCACAATGCTTCCA	60.272	20	TTTGGTCCCCACTGATTCTT	59.381	20	146	41	186	CAGCATCACAATGCTTCCAT	59.679	20	TTGGTCCCCACTGATTCTTT	59.381	20	144	42	185
SA_SSR550	p1	(A)10	10	1527	1536	TTGTTTGGCAGCAGCAATAG	60.014	20	GGGTGGTGGCAGGAAATACT	61.134	20	230	1457	1686	TTGTTTGGCAGCAGCAATAG	60.014	20	AGGGTGGTGGCAGGAAATAC	61.134	20	231	1457	1687	TTGTTTGGCAGCAGCAATAG	60.014	20	GGGTGGTGGCAGGAAATAC	60.188	19	230	1457	1686
SA_SSR551	p1	(A)10	10	72	81	AAATCCAAGACAACAGGAACAAA	59.9	23	TAAGAAGCCGGCGTTTAAGA	59.979	20	249	46	294	AAATCCAAGACAACAGGAACAAA	59.9	23	GAAGGGGCTGTTCATTCAAA	60.051	20	176	46	221	AAATCCAAGACAACAGGAACAAA	59.9	23	TTCACACCCAGAAGAAAGGG	60.081	20	210	46	255
SA_SSR552	p1	(A)10	10	69	78	AAGAAGTGGCGGAGTTGTTG	60.291	20	AACCATGGAGACCTCCTTCA	59.505	20	153	23	175	AGAGGAAGAAGTGGCGGAGT	60.393	20	AACCATGGAGACCTCCTTCA	59.505	20	158	18	175	TCCGGAAAGAGGAAGAAGTG	59.401	20	AACCATGGAGACCTCCTTCA	59.505	20	165	11	175
SA_SSR553	p1	(A)10	10	259	268	TCATTCCGATGGAAATGTTG	59.325	20	AGCTCCACACTGAACCTTTGA	59.899	21	173	205	377	TCATTCCGATGGAAATGTTG	59.325	20	GCTCCACACTGAACCTTTGA	58.854	20	172	205	376	TCATTCCGATGGAAATGTTG	59.325	20	GCTCCACACTGAACCTTTGAA	60.284	21	172	205	376
SA_SSR554	p1	(A)10	10	109	118	TGTTACAATTCCCTCTGCGTC	60.125	21	TGGCTGTATGATCTTGGTCTTC	59.198	22	135	39	173	TACAATTCCCTCTGCGTCTG	58.874	20	TGGCTGTATGATCTTGGTCTTC	59.198	22	132	42	173	TGTTACAATTCCCTCTGCGTC	60.125	21	TTTTGGCTGTATGATCTTGGTC	59.091	22	138	39	176
SA_SSR555	p1	(A)10	10	194	203	CCGAACAAGATTTTGGCAAG	60.608	20	GAAATTGAGCAAGCAGGGTC	59.82	20	268	36	303	CCGAACAAGATTTTGGCAAG	60.608	20	AGCAAGCAGGGTCTGCTAAG	59.78	20	261	36	296	CGAACAAGATTTTGGCAAGC	60.752	20	GAAATTGAGCAAGCAGGGTC	59.82	20	267	37	303
SA_SSR556	p1	(A)10	10	109	118	CCAGCGCATTTGTCATTAAA	59.702	20	AAATGAGGAAAGTTGCCCCT	59.94	20	261	84	344	GTCCAGCGCATTTGTCATTA	59.694	20	AAATGAGGAAAGTTGCCCCT	59.94	20	263	82	344	CCAGCGCATTTGTCATTAAA	59.702	20	TGCCCCTCAACAATCAAAAT	60.309	20	248	84	331
SA_SSR557	p1	(A)10	10	283	292	CTCCCAAGCAAGACTACTTGAA	58.65	22	TTTCTGTCTGTGCTTGTGGC	60.032	20	230	221	450	TCCCAAGCAAGACTACTTGAA	57.622	21	TTTCTGTCTGTGCTTGTGGC	60.032	20	229	222	450	CTCCCAAGCAAGACTACTTGAA	58.65	22	GCTTGTGGCCTCATTTTGAT	60.081	20	219	221	439
SA_SSR558	p1	(A)10	10	359	368	TTGGTGAAAAGGGGAGTGAG	60.081	20	CATCTAACCATTCATTGTGGTAGC	59.799	24	152	295	446	AAAGGGGAGTGAGCACAAAA	59.711	20	CATCTAACCATTCATTGTGGTAGC	59.799	24	145	302	446	AAAAGGGGAGTGAGCACAAA	59.711	20	CATCTAACCATTCATTGTGGTAGC	59.799	24	146	301	446
SA_SSR559	p1	(A)10	10	953	962	TGTAGGTAGCACCTCGGGAT	59.574	20	TGAGGAAATGACAGAAGAGAATTATG	60.026	26	251	760	1010	ATGTAGGTAGCACCTCGGGA	59.574	20	TGAGGAAATGACAGAAGAGAATTATG	60.026	26	252	759	1010	ATCACCCAGGTGTACCCATC	59.511	20	TGAGGAAATGACAGAAGAGAATTATG	60.026	26	222	789	1010
SA_SSR560	p1	(A)10	10	127	136	ATAGGTGAATGAGTATCATCATAACAA	57.308	27	TCTCTCCAAAAATTAAAGGACCA	59.15	23	120	50	169	ATAGGTGAATGAGTATCATCATAACAA	57.308	27	TCTCCAAAAATTAAAGGACCAA	57.8	22	118	50	167	ATAGGTGAATGAGTATCATCATAACAA	57.308	27	CTCTCCAAAAATTAAAGGACCAA	58.723	23	119	50	168
SA_SSR561	p1	(A)10	10	167	176	TGATTTAGGTGCATTTTGCG	59.702	20	AGTTCCATTTTCCCCTTTCTT	58.126	21	110	91	200	TGATTTAGGTGCATTTTGCG	59.702	20	GTTCCATTTTCCCCTTTCTT	57.12	20	109	91	199	TTTAGGTGCATTTTGCGAGA	59.443	20	AGTTCCATTTTCCCCTTTCTT	58.126	21	107	94	200
SA_SSR562	p1	(A)10	10	295	304	TGCATGTGGGTTCTCTCTTG	59.831	20	TTGCATACGCTTTCAACTGC	60.021	20	235	100	334	TGCATGTGGGTTCTCTCTTG	59.831	20	ATACGCTTTCAACTGCCAGG	60.27	20	231	100	330	AATGATTCCTGTGCATGTGG	59.374	20	TTGCATACGCTTTCAACTGC	60.021	20	246	89	334
SA_SSR563	p1	(A)10	10	239	248	TGCTACTGCTCCCATTTGTG	59.864	20	TGATGCTCTACTCTCCTTCTGACA	60.568	24	250	85	334	GTTGAAGTGCTCAGCGACAA	60.183	20	TGATGCTCTACTCTCCTTCTGACA	60.568	24	154	181	334	TGAAGTGCTCAGCGACAAAG	60.324	20	TGATGCTCTACTCTCCTTCTGACA	60.568	24	152	183	334
SA_SSR564	p1	(A)10	10	130	139	CCTGGGCGATTTTTATTTGA	59.901	20	GGAAGCACCAAAGAATGTCC	59.532	20	179	9	187	AATTGTTTTGGTTTGGCTGG	59.839	20	GGAAGCACCAAAGAATGTCC	59.532	20	103	85	187	ATTGTTTTGGTTTGGCTGGA	60.344	20	GGAAGCACCAAAGAATGTCC	59.532	20	102	86	187
SA_SSR565	p1	(A)10	10	1976	1985	TCAGTATCAGCAGGGAGCAA	59.547	20	ATCACTTCACTGCCCCAGTT	59.579	20	159	1891	2049	TCAGTATCAGCAGGGAGCAA	59.547	20	GTGAATCACTTCACTGCCCC	60.52	20	163	1891	2053	CAGCAGGGAGCAATAAGTGA	59.024	20	CACCATTGAATTTGCACCTG	59.964	20	189	1898	2086
SA_SSR566	p1	(A)10	10	192	201	AACAGGGATACACACGCACA	60.032	20	TCCATAATGGTGTTGGTGGA	59.623	20	167	79	245	CACGCACACACAAATCACAG	59.778	20	TCCATAATGGTGTTGGTGGA	59.623	20	155	91	245	ACACGCACACACAAATCACA	59.622	20	TCCATAATGGTGTTGGTGGA	59.623	20	156	90	245
SA_SSR567	p1	(A)10	10	226	235	CAAGAAAACGGAGTGGGAGA	60.224	20	CTGCAAAGCTTGGGAAGAAG	60.125	20	270	143	412	AGACGCGGTGAAAGAAAAGA	59.993	20	TGAACCTTGGAGGAGCTTTG	60.366	20	252	91	342	GAGACGCGGTGAAAGAAAAG	59.993	20	TGAACCTTGGAGGAGCTTTG	60.366	20	253	90	342
SA_SSR568	p1	(A)10	10	153	162	CAAGCTCGCACAATCTTCAA	60.134	20	TCTTTTTCCATGGATTTACCAA	58.472	22	135	101	235	CAAGCTCGCACAATCTTCAA	60.134	20	TCTTTTTCCATGGATTTACCAAG	59.382	23	135	101	235	CAAGCTCGCACAATCTTCAA	60.134	20	TGGATTTACCAAGTAACCTCACC	59.295	23	125	101	225
SA_SSR569	p1	(A)10	10	70	79	CCCATCTCTCACCAACTCTTTT	59.616	22	GCCGGTCCAAGTGAGACTAA	60.255	20	124	17	140	CCCATCTCTCACCAACTCTTTT	59.616	22	TGATTGCATGAATGTGGGAT	59.738	20	145	17	161	AAAACCCATCTCTCACCAACTC	59.484	22	GCCGGTCCAAGTGAGACTAA	60.255	20	128	13	140
SA_SSR570	p1	(A)10	10	121	130	TGGAGCAAGAACAAAACTGAAA	59.898	22	ATGTTGCTCTTTGGGGACTG	60.111	20	137	64	200	TTGGAGCAAGAACAAAACTGAA	59.898	22	ATGTTGCTCTTTGGGGACTG	60.111	20	138	63	200	TGGAGCAAGAACAAAACTGAAA	59.898	22	TTGCTCTTTGGGGACTGACT	59.844	20	134	64	197
SA_SSR571	p1	(A)10	10	398	407	GGCAACAATAGTTGGGTTTCA	59.853	21	AAGGCATATTGACCAAAAACTCA	59.891	23	246	325	570	CAATAGTTGGGTTTCATTTCG	57.185	21	TGGCACAGCAGTAAGAACCA	60.449	20	280	330	609	CAATAGTTGGGTTTCATTTCGT	58.052	22	TGGCACAGCAGTAAGAACCA	60.449	20	280	330	609
SA_SSR572	p1	(A)10	10	100	109	TTTGATCCCTATATATGACACCGA	59.608	24	CGGCGAGGATCAAATAAAAA	60.033	20	101	57	157	TTGATCCCTATATATGACACCGA	58.349	23	CGGCGAGGATCAAATAAAAA	60.033	20	100	58	157	TTTGATCCCTATATATGACACCGA	59.608	24	ACGGCGAGGATCAAATAAAA	59.547	20	102	57	158
SA_SSR573	p1	(A)10	10	76	85	CCCTTTTGCTGCTATGTCCT	59.336	20	AAATCTGCTCCATTTGGGTG	59.933	20	144	1	144	CCCTTTTGCTGCTATGTCCT	59.336	20	ATCTGCTCCATTTGGGTGAA	60.461	20	142	1	142	CCCTTTTGCTGCTATGTCCT	59.336	20	AATCTGCTCCATTTGGGTGA	60.461	20	143	1	143
SA_SSR574	p1	(A)10	10	267	276	AAAGAACTTGCACTCCACCG	60.291	20	TGGGCCTAGATGATTTGCTT	59.668	20	216	97	312	AGTTCAGCAGTCCAAGCTCC	59.604	20	TGGGCCTAGATGATTTGCTT	59.668	20	176	137	312	CAGCAGTCCAAGCTCCACTT	60.589	20	TGGGCCTAGATGATTTGCTT	59.668	20	172	141	312
SA_SSR575	p1	(A)10	10	159	168	TGGTTTAATTCAAAGAGCCG	57.901	20	TTTCTCTTGCAAGTTCTTGCTCT	59.833	23	116	83	198	TGGTTTAATTCAAAGAGCCG	57.901	20	TTCTCTTGCAAGTTCTTGCTCT	58.536	22	115	83	197	ATGGTTTAATTCAAAGAGCCG	58.262	21	TTTCTCTTGCAAGTTCTTGCTCT	59.833	23	117	82	198
SA_SSR576	p1	(A)10	10	197	206	TCTTGACTCCCTTTGCTTCTG	59.601	21	CGCAAAAATCACTCCTCCTC	59.813	20	242	171	412	TTGACTCCCTTTGCTTCTGTC	59.463	21	CGCAAAAATCACTCCTCCTC	59.813	20	240	173	412	TCTTGACTCCCTTTGCTTCTG	59.601	21	GAATCCTCCTCCCTTCCACT	59.492	20	123	171	293
SA_SSR577	p1	(A)10	10	215	224	AATCGGGATGGGTGTCAATA	60.014	20	GTTGCTCCAGCCAAAGAGAT	59.434	20	277	94	370	CGGGATGGGTGTCAATATGT	60.461	20	GTTGCTCCAGCCAAAGAGAT	59.434	20	274	97	370	AATCGGGATGGGTGTCAATA	60.014	20	TGTTGCTCCAGCCAAAGAG	60.12	19	278	94	371
SA_SSR578	p1	(A)10	10	228	237	CCCAGGAACCTGCAAGATTA	60.066	20	TTGCTGGTAAAAAGGTTGAGC	59.393	21	147	164	310	TGTAGGTACTGCAAACGGCA	60.316	20	TTGCTGGTAAAAAGGTTGAGC	59.393	21	237	74	310	TACTGCAAACGGCAAGCATA	60.412	20	TTGCTGGTAAAAAGGTTGAGC	59.393	21	231	80	310
SA_SSR579	p1	(A)10	10	1199	1208	CCTGGCTACCTCAAGTCTGG	59.861	20	ATACATTTCACCCCGTGCAT	60.081	20	267	1003	1269	TCATTGGAAGAATTCCTGGC	60.014	20	GCATTGCACGGGTCATAAAT	60.731	20	265	989	1253	CCTGGCTACCTCAAGTCTGG	59.861	20	ACATACATTTCACCCCGTGC	60.646	20	269	1003	1271
SA_SSR580	p1	(A)10	10	244	253	TGAGGCTGCTTCTAGGGGTA	59.971	20	ACCTCGACAACTTCACGACC	60.159	20	263	170	432	TGAGGCTGCTTCTAGGGGTA	59.971	20	TCGTCGTTGGAGACTTGATG	59.831	20	195	170	364	TCCCACCATGAGAGACATGA	60.046	20	ACCTCGACAACTTCACGACC	60.159	20	226	207	432
SA_SSR581	p1	(A)10	10	835	844	TGGTTAGGCTGGTCAAAACC	59.971	20	CAAAAATCAACTATCAAGTCTCCAA	58.789	25	118	773	890	TTTTTCGGTTATGGGTCGAG	59.931	20	CAAAAATCAACTATCAAGTCTCCAA	58.789	25	154	737	890	GATTTGAAAATCGAACCGGA	59.878	20	CAAAAATCAACTATCAAGTCTCCAA	58.789	25	202	689	890
SA_SSR582	p1	(A)10	10	81	90	TAATCCCAATCCCACTGCTC	59.894	20	AAGATGCTGGTGCTGAAAGAG	59.63	21	136	55	190	TCTAATCCCAATCCCACTGC	59.894	20	AAGATGCTGGTGCTGAAAGAG	59.63	21	138	53	190	TAATCCCAATCCCACTGCTC	59.894	20	AAGATGCTGGTGCTGAAAGA	58.597	20	136	55	190
SA_SSR583	p1	(A)10	10	202	211	GCCGTGGAAGCAGAGATAAG	59.978	20	GATCCTGGATTTTTGCCTCA	60.014	20	151	122	272	GCCGTGGAAGCAGAGATAAG	59.978	20	ACCCACACATTGTCCACCTT	60.135	20	258	122	379	AATTTCTCAGTGGGTGGGTG	59.82	20	GATCCTGGATTTTTGCCTCA	60.014	20	268	5	272
SA_SSR584	p1	(A)10	10	67	76	CAACAACCAAGAATCACCACA	59.45	21	GCACATCCCATCTGTGTTTG	59.967	20	261	35	295	CAACAACCAAGAATCACCACA	59.45	21	TGCACATCCCATCTGTGTTT	59.967	20	262	35	296	CAACAACCAAGAATCACCACA	59.45	21	ACCTCCAATTGACGATCTGC	60.081	20	279	35	313
SA_SSR585	p1	(A)10	10	247	256	TCTTCACTTGCTCACATGCC	59.992	20	GTACCGTTTTAGGACGAGCG	59.769	20	279	95	373	TCTTCACTTGCTCACATGCC	59.992	20	CGACGTTGGGTGCTAATACA	59.609	20	261	95	355	TCTTCACTTGCTCACATGCC	59.992	20	CGTAACCAACTCCCGAACTC	59.592	20	232	95	326
SA_SSR586	p1	(A)10	10	100	109	CTTCATGGTTTCCTCCCTCA	60.042	20	AATGCCAGCCTGTTGTTCAT	60.526	20	112	58	169	GCTTCCTGTGCAGTCCAACT	60.453	20	TCATGTTAAACCCCGTGTCA	59.816	20	152	2	153	AGCTTCCTGTGCAGTCCAAC	60.453	20	TCATGTTAAACCCCGTGTCA	59.816	20	153	1	153
SA_SSR587	p1	(A)10	10	145	154	CGAAAACTGTCAAGAGGAACC	58.826	21	TTTAGCGATGTTGAATTTGTGTT	58.733	23	123	91	213	ACGAAAACTGTCAAGAGGAACC	59.66	22	TTTAGCGATGTTGAATTTGTGTT	58.733	23	124	90	213	AACTGTCAAGAGGAACCACTCC	59.645	22	TTTAGCGATGTTGAATTTGTGTT	58.733	23	119	95	213
SA_SSR588	p1	(A)10	10	127	136	CTTCGTCCGCTCAAAATCAT	60.214	20	GCGGCAGAGAAGAGTGAGAC	60.292	20	273	1	273	CTTCGTCCGCTCAAAATCAT	60.214	20	AGCGGCAGAGAAGAGTGAGA	60.431	20	274	1	274	TCTTCTCTCTCTCGGTCTCCC	60.081	21	AAATCGAAAAGGCAGGTGTG	60.11	20	271	69	339
SA_SSR589	p1	(A)10	10	166	175	CCGCCTAGTTGTCTCACCAT	60.134	20	TTCTTGTGCATGTGACCCTC	59.682	20	251	10	260	TGCATCCAGACAGCACAGAT	60.436	20	TGGGAGATGGATTGATGGTT	60.135	20	190	102	291	TGCATCCAGACAGCACAGAT	60.436	20	TTGGGAGATGGATTGATGGT	60.135	20	191	102	292
SA_SSR590	p1	(A)10	10	96	105	CATGCGAGCTACCAAAACATT	60.145	21	TTCGTGGATACCATCGTTCA	59.924	20	244	12	255	CATGCGAGCTACCAAAACAT	58.799	20	TTCGTGGATACCATCGTTCA	59.924	20	244	12	255	CATGCGAGCTACCAAAACATT	60.145	21	TCAGTGCAACCTTCGATCAC	59.837	20	227	12	238
SA_SSR591	p1	(A)10	10	1963	1972	CAGTGGGAGTGAAGCTGTGA	60.022	20	TTTCTTCGTCGCTCCTTTGT	59.993	20	188	1850	2037	TGTGAATGGTGGAGACTGGA	60.088	20	CCTTGCACTACTCTCCCTCG	60.005	20	219	1777	1995	TGTGAATGGTGGAGACTGGA	60.088	20	TTTCTTCGTCGCTCCTTTGT	59.993	20	261	1777	2037
SA_SSR592	p1	(A)10	10	426	435	TTGTGCCCTCCTAAACTAGCTC	59.913	22	CGGTTTGAATTGGATTGGAT	59.622	20	131	342	472	TGTGCCCTCCTAAACTAGCTC	58.616	21	CGGTTTGAATTGGATTGGAT	59.622	20	130	343	472	TTGTGCCCTCCTAAACTAGCTC	59.913	22	ATGCGGTTTGAATTGGATTG	60.701	20	134	342	475
SA_SSR593	p1	(A)10	10	225	234	AGGAGGAGCTGAAGAGGACC	59.952	20	TTCTTTGTTGCTGCTTGCAC	60.18	20	189	183	371	AGGAGGAGCTGAAGAGGACC	59.952	20	TGTTCTTTGTTGCTGCTTGC	60.18	20	191	183	373	CAAGGAGGAGCTGAAGAGGA	59.673	20	TTCTTTGTTGCTGCTTGCAC	60.18	20	191	181	371
SA_SSR594	p1	(A)10	10	76	85	TGCCATTTCAAATAGGTCCA	58.965	20	GCATCTCTGGTTTGGGAAAA	60.051	20	149	26	174	TCACAAATCATTGCCATTTCA	59.922	21	GCATCTCTGGTTTGGGAAAA	60.051	20	160	15	174	TGCCATTTCAAATAGGTCCA	58.965	20	GAGCATCTCTGGTTTGGGAA	60.195	20	151	26	176
SA_SSR595	p1	(A)10	10	107	116	TGGCTGTGCTTTTCCTAACC	60.249	20	GGAGAAGGTGTTGAAGGCTG	59.844	20	189	71	259	TGCAGGTGAACCTGACAAAA	60.278	20	GGAGAAGGTGTTGAAGGCTG	59.844	20	246	14	259	TGCAGGTGAACCTGACAAAA	60.278	20	AAGGAAGATGAACCAGCCAA	59.67	20	217	14	230
SA_SSR596	p1	(A)10	10	89	98	TCTGCATGCTGCTTTGATTC	60.104	20	TTTTATGAGCTGGGAGGTCG	60.206	20	278	37	314	TCTGCATGCTGCTTTGATTC	60.104	20	TGGGTGGAGGACTAGCTGTT	59.721	20	212	37	248	TCTGCATGCTGCTTTGATTC	60.104	20	GTTGGGTGGAGGACTAGCTG	59.721	20	214	37	250
SA_SSR597	p1	(A)10	10	1594	1603	AGGCGACCAGATCTGAAGAA	59.95	20	TGACCAATTTTCACTTGCACA	60.142	21	210	1449	1658	CCCTGACAACAAAAACACCA	59.435	20	GGTAGATCTGAATCGTGGGG	59.361	20	193	1556	1748	GCAGAAACAGACAGATCCGA	58.96	20	CTGAATCGTGGGGTTTTGTT	59.83	20	268	1474	1741
SA_SSR598	p1	(A)10	10	114	123	GCATAAAGGGTGGAAAAGCA	60.074	20	ATTATGGTCGTGGTTCGTGG	60.636	20	272	23	294	TGCATAAAGGGTGGAAAAGC	60.074	20	ATTATGGTCGTGGTTCGTGG	60.636	20	273	22	294	GCATAAAGGGTGGAAAAGCA	60.074	20	CGTGGTTCGTGGAGCATAAT	60.914	20	264	23	286
SA_SSR599	p1	(A)10	10	219	228	AATCATGCACCATTTGGCTT	60.339	20	TTGAACCCAATTTCAAAGCA	59.133	20	115	168	282	AAATCATGCACCATTTGGCT	60.339	20	TGAACCCAATTTCAAAGCAA	59.133	20	115	167	281	AAATCATGCACCATTTGGCT	60.339	20	TTGAACCCAATTTCAAAGCA	59.133	20	116	167	282
SA_SSR600	p1	(A)10	10	169	178	ACCACACACAGACCGATCAA	60.005	20	GTGTACCACGGGATTTGGAC	60.096	20	176	61	236	CTACCACCACACACAGACCG	60.064	20	GTGTACCACGGGATTTGGAC	60.096	20	181	56	236	GACCCACCCCCAAATAAAGT	59.919	20	GTGTACCACGGGATTTGGAC	60.096	20	155	82	236
SA_SSR601	p1	(A)10	10	258	267	ACGCGCTTCTCGATCACTAT	60.007	20	GGTGGATTGTCATTTGTAACGA	59.73	22	176	142	317	TGGACCCATCAACTCACAGA	60.088	20	GGTGGATTGTCATTTGTAACGA	59.73	22	157	161	317	ACGCGCTTCTCGATCACTAT	60.007	20	AAATGTGGTGGATTGTCATTTG	59.592	22	182	142	323
SA_SSR602	p1	(A)10	10	503	512	TGGTGTTATCAAATGCCGAA	59.93	20	TGCACTAGTGATTTGATTAGTTTGAA	59.311	26	260	337	596	TGGTGTTATCAAATGCCGAA	59.93	20	TGCACTAGTGATTTGATTAGTTTGA	58.093	25	260	337	596	TGGTGTTATCAAATGCCGAA	59.93	20	TGTTTATTTTTCTGCACTAGTGATTTG	60.007	27	272	337	608
SA_SSR603	p1	(A)10	10	174	183	TGGTCAATTCCTTATTGGCG	60.827	20	TGCAAGCATTAAAATAGGCAAA	59.764	22	162	65	226	TGGTCAATTCCTTATTGGCG	60.827	20	TTGCAAGCATTAAAATAGGCAA	59.764	22	163	65	227	TGGTCAATTCCTTATTGGCG	60.827	20	TTTGCAAGCATTAAAATAGGCA	59.764	22	164	65	228
SA_SSR604	p1	(A)10	10	369	378	TATGGTGTGCTGCCCATTTA	59.953	20	GGGGTCAATTATGCTGTTCTG	59.443	21	111	306	416	TATGGTGTGCTGCCCATTTA	59.953	20	TGAGGGGTCAATTATGCTGTT	59.443	21	114	306	419	TGTGCTGCCCATTTAAACAA	60.111	20	GGGGTCAATTATGCTGTTCTG	59.443	21	106	311	416
SA_SSR605	p1	(A)10	10	1562	1571	TCCTCTACAAACCATTCGAGC	59.326	21	AACGAGTCGCACACTAAGCA	59.664	20	274	1379	1652	TCCTCTACAAACCATTCGAGC	59.326	21	CAACGAGTCGCACACTAAGC	59.664	20	275	1379	1653	TCCTCTACAAACCATTCGAGC	59.326	21	CCAACGAGTCGCACACTAAG	59.51	20	276	1379	1654
SA_SSR606	p1	(A)10	10	1683	1692	GCTTAGTGTGCGACTCGTTG	59.664	20	TCCTGATAATGCGAAGCGAT	60.711	20	128	1634	1761	GCTTAGTGTGCGACTCGTTG	59.664	20	ATCCTGATAATGCGAAGCGA	60.711	20	129	1634	1762	GCTTAGTGTGCGACTCGTTG	59.664	20	GATCCTGATAATGCGAAGCG	60.711	20	130	1634	1763
SA_SSR607	p1	(A)10	10	2520	2529	CCAAAGAAACGGCTATTCCA	60.067	20	TCGTTGATATGACCGAATTGA	58.98	21	177	2410	2586	CCAAAGAAACGGCTATTCCA	60.067	20	CTCGTTGATATGACCGAATTGA	59.96	22	178	2410	2587	CCAAAGAAACGGCTATTCCA	60.067	20	CGTTGATATGACCGAATTGAAA	59.832	22	176	2410	2585
SA_SSR608	p1	(A)10	10	764	773	CAATCACACCAGCAATGTCC	59.967	20	GCAAAACCACAGTCAACATGA	59.606	21	229	670	898	GTCCCAAAGAAGGGACAGGT	60.349	20	GCAAAACCACAGTCAACATGA	59.606	21	213	686	898	TCCCAAAGAAGGGACAGGTA	59.521	20	GCAAAACCACAGTCAACATGA	59.606	21	212	687	898
SA_SSR609	p1	(A)10	10	1123	1132	AAGGCACACCATCATGAACA	59.967	20	GCCCCGTTCCTTTGTTTTAT	60.184	20	274	989	1262	ACCAAAAGGCACACCATCAT	60.24	20	GCCCCGTTCCTTTGTTTTAT	60.184	20	279	984	1262	CCGTGTAGCCACAGGACATA	59.591	20	GCCCCGTTCCTTTGTTTTAT	60.184	20	218	1045	1262
SA_SSR610	p1	(A)10	10	152	161	AGGTCGAAATGACGGAAAAA	59.546	20	GAAAGGTAGCGCTTGAGGTG	60.015	20	257	84	340	AAGGTCGAAATGACGGAAAA	59.546	20	GAAAGGTAGCGCTTGAGGTG	60.015	20	258	83	340	AGGTCGAAATGACGGAAAAA	59.546	20	GGTGGGGGTTTATGAGGAGT	60.052	20	241	84	324
SA_SSR611	p1	(A)10	10	250	259	CGGTGGAATATCATGTGCTG	59.948	20	AGGTGCTTTCACTGCCCTAA	59.875	20	265	34	298	CGGTGGAATATCATGTGCTG	59.948	20	AAGGTGCTTTCACTGCCCTA	59.875	20	266	34	299	CGGTGGAATATCATGTGCTG	59.948	20	GGTGCTTTCACTGCCCTAAC	59.74	20	264	34	297
SA_SSR612	p1	(A)10	10	54	63	TTGCAACCTTCATCCTGAAA	59.247	20	GGACACCCATTGATTTTTGG	60.029	20	238	4	241	TTTTGCAACCTTCATCCTGA	59.247	20	GGACACCCATTGATTTTTGG	60.029	20	240	2	241	TTGCAACCTTCATCCTGAAA	59.247	20	TGAAGTGTGATTTCCACCCA	59.935	20	261	4	264
SA_SSR613	p1	(A)10	10	53	62	CATGGTTGAAGCAGCCATTA	59.688	20	ATGGCCCATCTAACCTACCC	60.039	20	120	0	119	CATGGTTGAAGCAGCCATTA	59.688	20	TAACCTACCCCGAACCACAG	59.846	20	110	0	109	CATGGTTGAAGCAGCCATTA	59.688	20	CTAACCTACCCCGAACCACA	59.846	20	111	0	110
SA_SSR614	p1	(A)10	10	219	228	TGGAGATGATCCCACATTGA	59.85	20	CCGGGATCGAGATGATATTG	60.252	20	110	190	299	GTCCCAGCAATGAATTCCAC	60.326	20	CCGGGATCGAGATGATATTG	60.252	20	163	137	299	TGTACGTCCCAGCAATGAAT	59.002	20	CCGGGATCGAGATGATATTG	60.252	20	168	132	299
SA_SSR615	p1	(A)10	10	32	41	TGAGGTGGTTAAGGTCACCAA	60.395	21	TCACTCATAGCTGGTGGTGG	59.701	20	173	3	175	TGAGGTGGTTAAGGTCACCAA	60.395	21	ATATTGGTGGGACCAAGGGT	60.306	20	217	3	219	TGAGGTGGTTAAGGTCACCAA	60.395	21	TATATTGGTGGGACCAAGGG	59.5	20	218	3	220
SA_SSR616	p1	(A)10	10	65	74	CCTCAACAACAACCTCACCA	59.565	20	ATCTGTGAGGTTCAATCCCG	59.927	20	196	26	221	CCTCAACAACAACCTCACCA	59.565	20	TTTTGAGCAACCGTCATTCA	60.234	20	250	26	275	CCTCAACAACAACCTCACCA	59.565	20	TTGATTTTGAGCAACCGTCA	60.234	20	254	26	279
SA_SSR617	p1	(A)10	10	1788	1797	GCACCAAGCCACTACCAGAT	60.142	20	AGCTATGTGGGGTCCACAAC	59.851	20	210	1639	1848	ACGCAAGGGAGAAATGAGTG	60.255	20	CCACCAAATGGCTTTGCTAT	59.96	20	239	1695	1933	CACGCAAGGGAGAAATGAGT	60.255	20	CCACCAAATGGCTTTGCTAT	59.96	20	240	1694	1933
SA_SSR618	p1	(A)10	10	167	176	GCCAAACTGGAGGAGGAATA	59.126	20	TGGTTGAAACCAAAACAACA	57.479	20	180	45	224	TTACATGCCAAACTGGAGGA	59.123	20	TGGTTGAAACCAAAACAACA	57.479	20	186	39	224	GTTACATGCCAAACTGGAGGA	59.985	21	TGGTTGAAACCAAAACAACA	57.479	20	187	38	224
SA_SSR619	p1	(A)10	10	1700	1709	ATAGCCAAATGCCGAAAGAA	59.682	20	TTCCGAGTTAACTGGTTTTGC	59.257	21	272	1486	1757	AATAGCCAAATGCCGAAAGA	59.682	20	TTCCGAGTTAACTGGTTTTGC	59.257	21	273	1485	1757	ACAATAGCCAAATGCCGAAA	60.456	20	TTCCGAGTTAACTGGTTTTGC	59.257	21	275	1483	1757
SA_SSR620	p1	(A)10	10	658	667	AATTTCCATTGAGTGGAGCG	60.074	20	GTATGGGGTGGTATCGTGGT	59.41	20	222	544	765	TATTGCATTCGCTGCTCTTG	60.118	20	GTATGGGGTGGTATCGTGGT	59.41	20	246	520	765	CTTTGTGTACATGGGGGCTT	59.853	20	GTATGGGGTGGTATCGTGGT	59.41	20	131	635	765
SA_SSR621	p1	(A)10	10	130	139	AAGACATTTTCCTAATCTTCCCC	58.928	23	GCTTGTGCCTCTAACCAACC	59.74	20	153	86	238	AAAGACATTTTCCTAATCTTCCCC	60.077	24	GCTTGTGCCTCTAACCAACC	59.74	20	154	85	238	AAGACATTTTCCTAATCTTCCCCT	59.766	24	GCTTGTGCCTCTAACCAACC	59.74	20	153	86	238
SA_SSR622	p1	(A)10	10	69	78	GAAAAGGAAGCTGAAATCCAGA	59.835	22	CATGCTTGAATTGGTTGGTG	59.964	20	115	24	138	GAAAAGGAAGCTGAAATCCAGA	59.835	22	TTGAATTGGTTGGTGTCGAA	59.941	20	110	24	133	GAAAAGGAAGCTGAAATCCAGA	59.835	22	TTTGCTCATGCTTGAATTGG	59.809	20	121	24	144
SA_SSR623	p1	(A)10	10	46	55	AAAAACCATCATAAGGAAAAAGAG	57.15	24	TTGGTTATTCGGTTTCTGGC	59.938	20	226	4	229	AAAAACCATCATAAGGAAAAAGAGT	57.908	25	TTGGTTATTCGGTTTCTGGC	59.938	20	226	4	229	AAAAACCATCATAAGGAAAAAGAG	57.15	24	TGGTTATTCGGTTTCTGGCT	59.569	20	225	4	228
SA_SSR624	p1	(A)10	10	199	208	TCTGTCCGATCACCTTGAAA	59.215	20	TTAAGCAAGTTGGTGCAACG	59.911	20	255	102	356	TTCTGTCCGATCACCTTGAA	59.215	20	TTAAGCAAGTTGGTGCAACG	59.911	20	256	101	356	TTTCTGTCCGATCACCTTGA	59.215	20	TTAAGCAAGTTGGTGCAACG	59.911	20	257	100	356
SA_SSR625	p1	(A)10	10	397	406	TGCCACATCATGTTGGTCAT	60.829	20	ACCCAAAACCATCTTGCATT	59.292	20	217	342	558	TTTACCAACTGTGCCACATCA	60.019	21	ACCCAAAACCATCTTGCATT	59.292	20	228	331	558	ACCATATGCTTAAGTGGCCC	58.93	20	ACCCAAAACCATCTTGCATT	59.292	20	253	306	558
SA_SSR626	p1	(A)10	10	1043	1052	TGGCAGTTGTCTGCTACCAC	59.905	20	TGGAAGACGCCCACCTATAC	59.955	20	273	823	1095	TGATACCGTGATAGGGGCAT	60.177	20	ATCTCGGACTCAGCTTGGAA	59.95	20	213	898	1110	TGATACCGTGATAGGGGCAT	60.177	20	AATCTCGGACTCAGCTTGGA	59.95	20	214	898	1111
SA_SSR627	p1	(A)10	10	192	201	AGGGGATGTCGAAGACAGTG	60.112	20	CCCTTGGATCAAGAAGTCCA	60.042	20	103	150	252	TGACTGTGGATGGGTAAGCA	60.112	20	CCCTTGGATCAAGAAGTCCA	60.042	20	199	54	252	TGACTGTGGATGGGTAAGCA	60.112	20	GCACAATCTTCCATCACCCT	59.934	20	215	54	268
SA_SSR628	p1	(A)10	10	380	389	GAACCCTTTGACTATTGCCC	58.504	20	TAAGAGGGACGAGGATCTGC	59.386	20	230	238	467	GGAACCCTTTGACTATTGCC	58.504	20	TAAGAGGGACGAGGATCTGC	59.386	20	231	237	467	GAACCCTTTGACTATTGCCCT	59.473	21	TAAGAGGGACGAGGATCTGC	59.386	20	230	238	467
SA_SSR629	p1	(A)10	10	208	217	GGATTTTTAAAAGCGGTCCC	59.787	20	GCTTGGTTCTTCTCGTTTGC	60	20	277	12	288	CCCAGCCTACTAGACCACCA	60.126	20	TCATCTCCCTGCTTGGTTCT	59.803	20	168	131	298	CCCAGCCTACTAGACCACCA	60.126	20	ATCACGCCACCACTCTTCTT	59.727	20	244	131	374
SA_SSR630	p1	(A)10	10	177	186	TGCTTCAAGTCGTCAACCAT	59.293	20	TTGGCAAAGGAAAATGAAGG	60.046	20	125	100	224	TGCTTCAAGTCGTCAACCAT	59.293	20	TGGTGTGGATTCTGCGATTA	60.073	20	148	100	247	TGCTTCAAGTCGTCAACCAT	59.293	20	GCAAAGGAAAATGAAGGCAA	60.188	20	122	100	221
SA_SSR631	p1	(A)10	10	1046	1055	CTCTTTCACACCAGCCTTCC	59.844	20	GAGCATGCCATTTGTTTCAA	59.67	20	254	956	1209	CCTCTTTCACACCAGCCTTC	59.844	20	GAGCATGCCATTTGTTTCAA	59.67	20	255	955	1209	CTCTTTCACACCAGCCTTCC	59.844	20	TTTCACTGTTTCCTGGAGCA	59.415	20	269	956	1224
SA_SSR632	p1	(A)10	10	2626	2635	CGGTTGTAGAGAAACTCTGGG	58.848	21	CTGGCTCTGGCTCTGTCTCT	59.883	20	268	2589	2856	CCGGTTGTAGAGAAACTCTGG	58.848	21	CTGGCTCTGGCTCTGTCTCT	59.883	20	269	2588	2856	CGGTTGTAGAGAAACTCTGGG	58.848	21	TGGCTCTGGCTCTGTCTCTT	60.284	20	267	2589	2855
SA_SSR633	p1	(A)10	10	109	118	GGCCTTTCCTTTTAGAGCGT	59.856	20	GGCCTTGCAGCTTGTTAGAA	60.523	20	172	29	200	AGCGTGTTCGGGAAAGATTA	59.708	20	GGCCTTGCAGCTTGTTAGAA	60.523	20	157	44	200	TTAGAGCGTGTTCGGGAAAG	60.378	20	GGCCTTGCAGCTTGTTAGAA	60.523	20	161	40	200
SA_SSR634	p1	(A)10	10	48	57	GTCTATGGGCATGAGAGGGA	60.034	20	TTGATTTCGTCTTATCCGGG	59.894	20	248	18	265	GTCTATGGGCATGAGAGGGA	60.034	20	GTTGGCGTTGATTTCGTCTT	60.118	20	255	18	272	GTCTATGGGCATGAGAGGGA	60.034	20	CGTCTTATCCGGGATTCCTT	60.278	20	241	18	258
SA_SSR635	p1	(A)10	10	168	177	GTGCGAACCCAACAAAACTT	60.015	20	AGCACTTGCAAATCCAGCTT	60.022	20	257	131	387	GTGCGAACCCAACAAAACTT	60.015	20	GAGGGCCAAGACGAATCATA	60.036	20	108	131	238	GTGCGAACCCAACAAAACTT	60.015	20	GGGCCAAGACGAATCATAAA	59.901	20	106	131	236
SA_SSR636	p1	(A)10	10	227	236	AAGGGGCATATTTGTTGCAG	59.96	20	ACCAATTCCCCTTGATGACA	60.173	20	255	79	333	AAGGGGCATATTTGTTGCAG	59.96	20	AGACCAATTCCCCTTGATGA	59.336	20	257	79	335	AAGGGGCATATTTGTTGCAG	59.96	20	CCAATTCCCCTTGATGACAA	60.692	20	254	79	332
SA_SSR637	p1	(A)10	10	372	381	GCAACTTCTCTCCTGCCAAG	60.134	20	TGCACTACCCCAAAATTCCT	59.429	20	120	292	411	ATTTGCAAGCAAAGGCTGAT	59.851	20	TGCACTACCCCAAAATTCCT	59.429	20	258	154	411	TGCTGCATTGTCCTATTTGC	59.839	20	TGCACTACCCCAAAATTCCT	59.429	20	272	140	411
SA_SSR638	p1	(A)10	10	31	40	AAAAAGTCAAAGGGAGCCGT	60.11	20	AAACTGAGAGGTCCGCTGAA	59.989	20	156	4	159	AAAAAGTCAAAGGGAGCCGT	60.11	20	CTTCAAACTGAGAGGTCCGC	59.989	20	160	4	163	AAAAAGTCAAAGGGAGCCGT	60.11	20	GCTTCAAACTGAGAGGTCCG	59.989	20	161	4	164
SA_SSR639	p1	(A)10	10	199	208	ATAGGCCCTACCTACCCCCT	60.055	20	GGCTGGTGATTTGGGAGTTA	59.933	20	162	150	311	ATAGGCCCTACCTACCCCCT	60.055	20	AAAGATGGCTGGTGATTTGG	59.933	20	168	150	317	CCTACCTACCCCCTACCCAA	60.061	20	GGCTGGTGATTTGGGAGTTA	59.933	20	156	156	311
SA_SSR640	p1	(A)10	10	523	532	GAGGAAAGGTGCAACCATGT	59.973	20	TGGGCCATTCAATTTTTGTT	60.167	20	121	435	555	CGGAATTGATGGAAGAAGGA	60.006	20	CGTGCTAATAACGCGAAGGT	60.285	20	131	464	594	TCGGAATTGATGGAAGAAGG	60.006	20	CGTGCTAATAACGCGAAGGT	60.285	20	132	463	594
SA_SSR641	p1	(A)10	10	140	149	AAGGGTGGTTCCAAACCTTC	60.204	20	TTCAACCTCCTATTTGTTTGTTAGA	58.381	25	177	35	211	AAGGGTGGTTCCAAACCTTC	60.204	20	AATTCAACCTCCTATTTGTTTGTT	57.345	24	179	35	213	TTAGTGAGCAGGAAGGGTGG	60.246	20	TTCAACCTCCTATTTGTTTGTTAGA	58.381	25	189	23	211
SA_SSR642	p1	(A)10	10	148	157	TTTGTTGAGCTTCTTGCGAA	59.729	20	GCGCTCTCCTTATCAACACC	59.843	20	184	9	192	TTTGTTGAGCTTCTTGCGAA	59.729	20	GGCGCTCTCCTTATCAACAC	59.843	20	185	9	193	TTTTGTTGAGCTTCTTGCGA	59.729	20	GCGCTCTCCTTATCAACACC	59.843	20	185	8	192
SA_SSR643	p1	(A)10	10	273	282	TCTCCTCGCAGTCAGGAACT	60.135	20	GAGCATCGGATTTGGTCATT	59.9	20	107	236	342	TCTCCTCGCAGTCAGGAACT	60.135	20	TCTCATGAGCATCGGATTTG	59.756	20	113	236	348	TCTCCTCGCAGTCAGGAACT	60.135	20	TGGCAACTTATGGAGCAACA	60.257	20	276	236	511
SA_SSR644	p1	(A)10	10	172	181	TTCAAACAGGTTCGAGGGAT	59.526	20	CGCGGTCTGTGATAAATGAA	59.688	20	229	14	242	ATTCAAACAGGTTCGAGGGA	59.526	20	CGCGGTCTGTGATAAATGAA	59.688	20	230	13	242	TTCAAACAGGTTCGAGGGAT	59.526	20	TTAGTCCGTTGGCCAAAAAT	59.451	20	192	14	205
SA_SSR645	p1	(A)10	10	44	53	GATACATGGGTAAGTACATTAATTCCA	58.687	27	GCGATTACAATTGAGGCCAT	59.929	20	239	14	252	CATCCTACTGTAGATACATGGGTAAGT	58.178	27	GCGATTACAATTGAGGCCAT	59.929	20	251	2	252	ATACATGGGTAAGTACATTAATTCCA	57.156	26	GCGATTACAATTGAGGCCAT	59.929	20	238	15	252
SA_SSR646	p1	(A)10	10	279	288	GGAGATGCTGACACCCATTT	59.934	20	TTCACGTTTCATTCCTGGGT	60.353	20	191	134	324	GCTGACACCCATTTTGCTTT	60.118	20	TTCACGTTTCATTCCTGGGT	60.353	20	185	140	324	GGAGATGCTGACACCCATTT	59.934	20	CTTCACGTTTCATTCCTGGG	60.486	20	192	134	325
SA_SSR647	p1	(A)10	10	160	169	AACCGCCACCACATAGTCTC	59.997	20	CGGTGTCCACTGCACTTTTA	59.758	20	232	33	264	CCGCCACCACATAGTCTCTT	60.134	20	CGGTGTCCACTGCACTTTTA	59.758	20	230	35	264	GGGGAAGGAAGAATGCAAAT	60.265	20	TGGTTGGGGAGATGAATGAT	60.135	20	244	110	353
SA_SSR648	p1	(A)10	10	334	343	CGTGACATGCAGTCATTTGAT	59.587	21	GGTTCGTTTCAATTTTAATCTCA	57.401	23	197	183	379	CGTGACATGCAGTCATTTGAT	59.587	21	AGGTTCGTTTCAATTTTAATCTCA	58.326	24	198	183	380	CGTGACATGCAGTCATTTGAT	59.587	21	TTTGATGAGTTTGATAACTAGGTTCG	59.962	26	217	183	399
SA_SSR649	p1	(A)10	10	596	605	CATAGCCACTGGATGCCTTT	60.096	20	AATGTTGAAGTTCCTGTCCCA	59.439	21	192	443	634	CCACTGGATGCCTTTTCAGT	60.111	20	AATGTTGAAGTTCCTGTCCCA	59.439	21	187	448	634	TATTCATCGAGAGGATGGGG	59.848	20	AATGTTGAAGTTCCTGTCCCA	59.439	21	161	474	634
SA_SSR650	p1	(A)10	10	1585	1594	GGCCAGTAGACGTGGAAGAC	59.727	20	AAACAAAATTTGCAGCCCAC	59.982	20	223	1500	1722	GGCCAGTAGACGTGGAAGAC	59.727	20	CGTCTTCAGCAGCAGCATTA	60.302	20	164	1500	1663	ATGAAAAGCCTGATGCTGCT	59.985	20	CCCACGTCTCGTTTCATCTC	60.656	20	266	1442	1707
SA_SSR651	p1	(A)10	10	45	54	GGGGATCCGAATTGAGTTCT	60.272	20	ACTGTACTTCCTTTTCCGCTAA	57.3	22	160	0	159	GGGGATCCGAATTGAGTTCT	60.272	20	AAGATACTGTACTTCCTTTTCCGC	59.284	24	165	0	164	GGGGATCCGAATTGAGTTCT	60.272	20	GATACTGTACTTCCTTTTCCGC	57.1	22	163	0	162
SA_SSR652	p1	(A)10	10	78	87	TGTATGACTTGAACAATGAATAAAAA	57.062	26	TAAAAGATTCCCACAGGGCA	60.439	20	134	26	159	GTGTATGACTTGAACAATGAATAAAAA	57.829	27	TAAAAGATTCCCACAGGGCA	60.439	20	135	25	159	TGTATGACTTGAACAATGAATAAAAA	57.062	26	AAAGATTCCCACAGGGCATT	60.693	20	132	26	157
SA_SSR653	p1	(A)10	10	380	389	CATCTCCAACTGCAAAGCAA	59.988	20	GCGGGTTTAGTTCCTTGAAA	59.202	20	196	308	503	CATCTCCAACTGCAAAGCAA	59.988	20	AGTGGAAGGTGTGATGACCA	58.94	20	173	308	480	GTGCCATCATTTCCATCTCC	60.289	20	GCGGGTTTAGTTCCTTGAAA	59.202	20	209	295	503
SA_SSR654	p1	(A)10	10	373	382	ATTGAACCCAACACGCATTT	60.235	20	GTTGCGATGTCCATTTTCTG	59.127	20	197	228	424	ATTGAACCCAACACGCATTT	60.235	20	TGTTGCGATGTCCATTTTCT	59.127	20	198	228	425	ATTGAACCCAACACGCATTT	60.235	20	CTGTTGCGATGTCCATTTTC	59.127	20	199	228	426
SA_SSR655	p1	(A)10	10	696	705	CGGTGATGTGGTTGAAGATG	59.96	20	CCGTTCACCTTTTGTTTTCC	59.448	20	177	587	763	ATCGGAGAAAGGATATGGGG	60.11	20	CCGTTCACCTTTTGTTTTCC	59.448	20	122	642	763	GTGTTGAAAGCGGTGATGTG	60.16	20	CCGTTCACCTTTTGTTTTCC	59.448	20	187	577	763
SA_SSR656	p1	(A)10	10	272	281	ACACCTTCCTTTCACGTTGG	60.005	20	CTGGAGGAATGTGAGGTGCT	60.261	20	267	50	316	CGTGAATCCAAACAAGCGTA	59.729	20	GTGAGGTGCTACACTGCCAA	59.905	20	196	111	306	GCAAACGTGAATCCAAACAA	59.566	20	GTGAGGTGCTACACTGCCAA	59.905	20	201	106	306
SA_SSR657	p1	(A)10	10	126	135	AACAGCATTAGCATGGGCTT	59.736	20	TTTTCGGATAGCGTGAGTCC	60.214	20	146	16	161	AACAGCATTAGCATGGGCTT	59.736	20	CTGTTCTCCTCCAATCCACC	59.505	20	242	16	257	AACAGCATTAGCATGGGCTT	59.736	20	CACCCCTTACACCAATCCAA	60.605	20	226	16	241
SA_SSR658	p1	(A)10	10	54	63	CTCGTACTCACGTGCTCCAC	59.493	20	GCTGTATACGCTTCTTGCCC	59.873	20	129	0	128	CGTACTCACGTGCTCCACAG	60.523	20	GCTGTATACGCTTCTTGCCC	59.873	20	127	2	128	CTCGTACTCACGTGCTCCAC	59.493	20	TGCCCCGTTCACATATTTTT	60.188	20	114	0	113
SA_SSR659	p1	(A)10	10	479	488	GAACCAGGAAGCAGAATTGC	59.82	20	CTAACTTAGGCATGTGGGGG	59.448	20	264	282	545	GGAACCAGGAAGCAGAATTG	59.67	20	CTAACTTAGGCATGTGGGGG	59.448	20	265	281	545	AATGGACAAACAAGGATGCG	60.894	20	ACGCCCCCAAATTTTCTTAC	60.184	20	258	260	517
SA_SSR660	p1	(A)10	10	237	246	ATCCATGTATGCAGGTTGGG	60.603	20	ATGCAGCAAGCACATAGCAC	60.05	20	231	175	405	ATCCATGTATGCAGGTTGGG	60.603	20	CTGGGTTTTCCTTGAAACCA	59.942	20	203	175	377	CATGTATGCAGGTTGGGGTA	59.272	20	ATGCAGCAAGCACATAGCAC	60.05	20	228	178	405
SA_SSR661	p1	(A)10	10	144	153	CATGTACCAATGCCCTGAAA	59.395	20	TTGTTCGTAAGGCAAATTGAAA	59.64	22	197	10	206	CATGTACCAATGCCCTGAAA	59.395	20	TGTTCGTAAGGCAAATTGAAA	58.342	21	196	10	205	CATGTACCAATGCCCTGAAA	59.395	20	TTGTTCGTAAGGCAAATTGAA	58.342	21	197	10	206
SA_SSR662	p1	(A)10	10	203	212	CTTTGAGGCATTCTTCCAGC	59.955	20	GGACACAACGCATCCACATA	60.399	20	127	119	245	TGAGGCATTCTTCCAGCATA	59.375	20	GGACACAACGCATCCACATA	60.399	20	124	122	245	CTTTGAGGCATTCTTCCAGC	59.955	20	TGTCACATATGAGGTTTGGCA	59.98	21	234	119	352
SA_SSR663	p1	(A)10	10	64	73	CGGAACTGTACTTGAAATCAGGA	60.519	23	GGCTGCGAAGTATCTCTTGC	60.125	20	243	35	277	CGGAACTGTACTTGAAATCAGGA	60.519	23	CGTACTTGCCCTGTCCAGTT	60.171	20	105	35	139	CGGAACTGTACTTGAAATCAGGA	60.519	23	TCAACAAGCTTGCAAAGACG	60.172	20	262	35	296
SA_SSR664	p1	(A)10	10	97	106	CCAGTGAAAAATCACAGGCA	59.691	20	GGAAACAAACAAACCAAGACC	58.449	21	136	2	137	CCAGTGAAAAATCACAGGCA	59.691	20	AAACAAACCAAGACCAAAAGC	58.276	21	130	2	131	CCAGTGAAAAATCACAGGCA	59.691	20	CAAACAAACCAAGACCAAAAGC	60.886	22	131	2	132
SA_SSR665	p1	(A)10	10	114	123	GCCTAACAAAATTGAGACAGCA	59.406	22	CTCGGCTCGATTCGTTTACA	61.292	20	150	0	149	TGGCAAACAAGTGAACTTATGA	58.346	22	GTTTCAAGTTTTTGGCTCGG	59.724	20	121	44	164	GCCTAACAAAATTGAGACAGCA	59.406	22	TCGGCTCGATTCGTTTACA	60.35	19	149	0	148
SA_SSR666	p1	(A)10	10	525	534	TCCCTGAATGCTTGGATAGC	60.177	20	TGATTGACCGCATGGAATTA	59.891	20	259	393	651	TCCCTGAATGCTTGGATAGC	60.177	20	CCAAGAAGAAAGCCCATGAC	59.67	20	230	393	622	TCCCTGAATGCTTGGATAGC	60.177	20	CACTCCAAGAAGAAAGCCCA	60.366	20	234	393	626
SA_SSR667	p1	(A)10	10	1382	1391	GCCGTAGACCCTTGTTGGTA	59.993	20	TGATGGGAAAGTTTTGGAGA	58.117	20	188	1231	1418	GCCGTAGACCCTTGTTGGTA	59.993	20	GATGGGAAAGTTTTGGAGACA	59.017	21	187	1231	1417	GCCGTAGACCCTTGTTGGTA	59.993	20	TGATGGGAAAGTTTTGGAGAC	59.017	21	188	1231	1418
SA_SSR668	p1	(A)10	10	71	80	GGAGGATGAATTTGGGTAGG	58.307	20	AGAGAGAGAGACGTGGCTGG	59.732	20	163	32	194	AGGAGGATGAATTTGGGTAGG	59.294	21	AGAGAGAGAGACGTGGCTGG	59.732	20	164	31	194	GGAGGATGAATTTGGGTAGGT	59.161	21	AGAGAGAGAGACGTGGCTGG	59.732	20	163	32	194
SA_SSR669	p1	(A)10	10	130	139	TGCGAGTTTGCAAGATCAAG	60.134	20	TTGTTGCCATATGTTGCTTTTT	59.537	22	150	15	164	TGCGAGTTTGCAAGATCAAG	60.134	20	TTTGTTGCCATATGTTGCTTTT	59.537	22	151	15	165	TGCGAGTTTGCAAGATCAAG	60.134	20	TTTTGTTGCCATATGTTGCTTT	59.537	22	152	15	166
SA_SSR670	p1	(A)10	10	119	128	TTTTTCCTCTCCTAGGTTGCC	59.712	21	TGTGCAACAGATTTAGGGACA	59.184	21	150	18	167	AGGAGCCTGTTCCTCAGATG	59.405	20	GATGGCAGATGCTAAAACAAGA	59.365	22	150	58	207	AGGAGCCTGTTCCTCAGATG	59.405	20	GAGATGGCAGATGCTAAAACAA	59.365	22	152	58	209
SA_SSR671	p1	(A)10	10	1526	1535	AATTTGAAGCTGGGCACTTG	60.249	20	AAAATTGGGAGCTTGGGAAT	59.777	20	243	1452	1694	AATTTGAAGCTGGGCACTTG	60.249	20	AGCTTCGCTGAAAAGAATGG	59.592	20	272	1452	1723	AATTTGAAGCTGGGCACTTG	60.249	20	GAATTGGGACAGAATGGCAG	60.461	20	227	1452	1678
SA_SSR672	p1	(A)10	10	82	91	AGTGGCCTGCAATTCATTCT	59.7	20	GCACTGGCTTCTCTCTGCAT	60.71	20	235	31	265	ATGCTTTCTTAGTGGCCTGC	59.481	20	GCACTGGCTTCTCTCTGCAT	60.71	20	245	21	265	GCTTTCTTAGTGGCCTGCAA	60.523	20	GCACTGGCTTCTCTCTGCAT	60.71	20	243	23	265
SA_SSR673	p1	(A)10	10	40	49	GGGTGTAGGCTCCCTTCCTA	60.455	20	TTCTGGTTTGGGTTTGCTTC	60.088	20	170	3	172	GGGTGTAGGCTCCCTTCCTA	60.455	20	CAGTGCCCTGTCAGAAAACA	59.873	20	200	3	202	GGGTGTAGGCTCCCTTCCTA	60.455	20	CAACAGTGCCCTGTCAGAAA	59.873	20	203	3	205
SA_SSR674	p1	(A)10	10	94	103	ACCTACAATCAACCCACCCA	60.088	20	TGCAATCTGAAATACATTGTACCTG	60.295	25	185	23	207	CCTACAATCAACCCACCCAT	59.526	20	TGCAATCTGAAATACATTGTACCTG	60.295	25	184	24	207	ACCTACAATCAACCCACCCA	60.088	20	GCAATCTGAAATACATTGTACCTG	57.789	24	184	23	206
SA_SSR675	p1	(A)10	10	171	180	GACCCCTTTGTATGGCTTCA	59.933	20	TGTGTTACAAGATATGCAACATGC	59.959	24	159	51	209	TGACCCCTTTGTATGGCTTC	59.933	20	TGTGTTACAAGATATGCAACATGC	59.959	24	160	50	209	ACCCCTTTGTATGGCTTCAA	59.429	20	TGTGTTACAAGATATGCAACATGC	59.959	24	158	52	209
SA_SSR676	p1	(A)10	10	210	219	ACTGGCATGTATGGTTGCAG	59.596	20	AATTATGCACTCCTGGTCCG	59.955	20	113	178	290	ACTGGCATGTATGGTTGCAG	59.596	20	CCTGGTCCGAATCGTTTTTA	59.931	20	102	178	279	CTGGCATGTATGGTTGCAGA	60.687	20	AATTATGCACTCCTGGTCCG	59.955	20	112	179	290
SA_SSR677	p1	(A)10	10	143	152	TTGTCGTCCAGATTTCCTGA	59.215	20	TCACCACATGACACCAAAGG	60.416	20	107	70	176	TTGTCGTCCAGATTTCCTGA	59.215	20	TGTCACCACATGACACCAAA	59.376	20	109	70	178	TTGTCGTCCAGATTTCCTGA	59.215	20	CACCACATGACACCAAAGGT	59.283	20	106	70	175
SA_SSR678	p1	(A)10	10	86	95	CAAACCTTTGTTGTGTTAGGGA	59.038	22	TTAAACATATGATGCCGCCT	58.135	20	210	7	216	CAAACCTTTGTTGTGTTAGGGA	59.038	22	TCAGTTAAACATATGATGCCGC	59.992	22	214	7	220	CAAACCTTTGTTGTGTTAGGGA	59.038	22	GTTAAACATATGATGCCGCC	57.989	20	211	7	217
SA_SSR679	p1	(A)10	10	200	209	ACGGTGCATTTGGAAGAACT	59.598	20	TTGAACAAGCATTTCAGTAAACAA	58.894	24	232	28	259	ACGGTGCATTTGGAAGAACT	59.598	20	TTGAACAAGCATTTCAGTAAACAAC	59.645	25	232	28	259	ACGGTGCATTTGGAAGAACT	59.598	20	TGAACAAGCATTTCAGTAAACAA	57.584	23	231	28	258
SA_SSR680	p1	(A)10	10	91	100	AGCGGCAGAGAAGAGAGAAA	59.454	20	GGCCCTAATTACGTTGGGTT	60.075	20	276	57	332	GCGGCAGAGAAGAGAGAAAC	59.313	20	GGCCCTAATTACGTTGGGTT	60.075	20	275	58	332	AGCGGCAGAGAAGAGAGAAA	59.454	20	AGGCCCTAATTACGTTGGGT	59.725	20	277	57	333
SA_SSR681	p1	(A)10	10	192	201	TACTTTCCAGGGGGATCACA	60.309	20	ATCAAAATTATGTCGCCCCA	60.153	20	174	51	224	TACTTTCCAGGGGGATCACA	60.309	20	GTGAAAGCGGCAAGAAACAT	60.257	20	224	51	274	CTACATTCTTCATTGCCCCG	60.46	20	ATCAAAATTATGTCGCCCCA	60.153	20	120	105	224
SA_SSR682	p1	(A)10	10	620	629	CTTCGTTCAGTTTTGTCGCA	60.027	20	ATACTACCATGCACCTGCCC	59.843	20	160	498	657	CTTCGTTCAGTTTTGTCGCA	60.027	20	GGCAAGTTTTAGGGTGAGCA	60.249	20	242	498	739	CGGTGAGATTGGGAAAGAAA	60.044	20	GGCAAGTTTTAGGGTGAGCA	60.249	20	169	571	739
SA_SSR683	p1	(A)10	10	291	300	TAACACCATTCGCGTGGTTA	59.992	20	TGCCACAAAATTTACGACCA	59.969	20	269	63	331	CATTCGCGTGGTTAATGATG	59.953	20	TGCCACAAAATTTACGACCA	59.969	20	263	69	331	ACACCATTCGCGTGGTTAAT	60.257	20	TGCCACAAAATTTACGACCA	59.969	20	267	65	331
SA_SSR684	p1	(A)10	10	179	188	GGTTAGGTTTTCCACTCGCA	60.11	20	TGGCAAAACATCTTTTCACATT	59.496	22	217	36	252	TGGTTAGGTTTTCCACTCGC	60.11	20	TGGCAAAACATCTTTTCACATT	59.496	22	218	35	252	GGTTTTCCACTCGCACTTGT	60.156	20	TGGCAAAACATCTTTTCACATT	59.496	22	212	41	252
SA_SSR685	p1	(A)10	10	224	233	TGATTTATGAACGATGCTATTGAGA	60.006	25	CCAACAAGTGTCCAGCATTG	60.152	20	247	146	392	TGATTTATGAACGATGCTATTGAGA	60.006	25	CAATGCCAACAAGTGTCCAG	60.152	20	252	146	397	TGATTTATGAACGATGCTATTGA	57.388	23	CCAACAAGTGTCCAGCATTG	60.152	20	247	146	392
SA_SSR686	p1	(A)10	10	2709	2718	TTTGGGTTTTTGGGATTTGA	60.138	20	ACAGGCAAAATTCTACCCCC	60.187	20	154	2612	2765	GCATCAATTATGAGGCAGCA	59.799	20	CCCCTTCAGCAAAAGAATCA	60.184	20	268	2684	2951	TGCATCAATTATGAGGCAGC	59.799	20	CCCCTTCAGCAAAAGAATCA	60.184	20	269	2683	2951
SA_SSR687	p1	(A)10	10	259	268	CCAAGTTCTCAGGAAAGCCA	60.366	20	GACAGAGATGCAAAGGCTCC	59.957	20	246	136	381	CCAAGTTCTCAGGAAAGCCA	60.366	20	CAGAGATGCAAAGGCTCCTC	60.096	20	244	136	379	CCAAGTTCTCAGGAAAGCCA	60.366	20	GCGTATATCCATGCTGGTGA	59.529	20	279	136	414
SA_SSR688	p1	(A)10	10	178	187	CGTCATCAAGAGAAGGATTGAA	59.312	22	TTCTGGGGTTTCATCAAAGG	59.903	20	249	64	312	CGTCATCAAGAGAAGGATTGAA	59.312	22	CCACCAGAAAAGCTGGTGAT	60.111	20	207	64	270	CGTCATCAAGAGAAGGATTGAA	59.312	22	GGGGTTTCATCAAAGGACAA	59.767	20	245	64	308
SA_SSR689	p1	(A)10	10	111	120	ACACAAAGCTATTGTTCACTGGT	57.871	23	AGTACAGCGAAGGAATCCCA	59.694	20	227	67	293	ACACAAAGCTATTGTTCACTGGT	57.871	23	CCATGGGAATGTTTGGAGAT	59.605	20	210	67	276	ACACAAAGCTATTGTTCACTGGT	57.871	23	AGTTGATGGGGGCTGAGTAA	59.55	20	183	67	249
SA_SSR690	p1	(A)10	10	875	884	TGGATTCAGATTCATGCTGC	59.763	20	TTTTGTGCCCAACTAAAGCC	60.11	20	159	814	972	TGGATTCAGATTCATGCTGC	59.763	20	TTTGTGCCCAACTAAAGCCT	59.747	20	158	814	971	TGGATTCAGATTCATGCTGC	59.763	20	ACGCAACTCCAGACAAGGTC	60.307	20	259	814	1072
SA_SSR691	p1	(A)10	10	152	161	TGAGCTCGTAGGGAGGGAAT	61.115	20	GGCAACCATTGACCTTCAGT	59.973	20	242	3	244	TGAGCTCGTAGGGAGGGAAT	61.115	20	TTGACCTTCAGTGACCACCA	60.129	20	234	3	236	TGAGCTCGTAGGGAGGGAAT	61.115	20	ACCTTCAGTGACCACCATCC	59.817	20	231	3	233
SA_SSR692	p1	(A)10	10	33	42	CGCAATTAAATGCTTTCAACA	58.872	21	AAGGCTTTGGTTGCTTCTCA	59.993	20	225	5	229	CGCAATTAAATGCTTTCAACA	58.872	21	CAAGGCTTTGGTTGCTTCTC	59.993	20	226	5	230	CGCAATTAAATGCTTTCAACA	58.872	21	CCCTTTTCGATTGGCTTTTT	60.412	20	151	5	155
SA_SSR693	p1	(A)10	10	102	111	TTGCTTTATGCTATTGAGAATGTTT	58.531	25	GTTTAGGAATGGCAACGAGC	59.713	20	267	9	275	TTGCTTTATGCTATTGAGAATGTTT	58.531	25	GTATCTGACGGGTTTCGTGG	60.375	20	165	9	173	TTGCTTTATGCTATTGAGAATGTTT	58.531	25	GGTATCTGACGGGTTTCGTG	60.375	20	166	9	174
SA_SSR694	p1	(A)10	10	28	37	TGACTACAGTTCAAGGGCCA	59.288	20	CACCATGCCACAGTCATTTC	59.967	20	145	5	149	TGACTACAGTTCAAGGGCCA	59.288	20	GCATCCTGTGCTTTGGATTT	60.081	20	205	5	209	TGACTACAGTTCAAGGGCCA	59.288	20	ATCTTTGGGATATGGGGAGC	60.117	20	119	5	123
SA_SSR695	p1	(A)10	10	144	153	TGAGACCCATCACTTCATTTCA	60.495	22	TTCGTTATATGTGCTTAGGTTCACA	59.969	25	103	117	219	TGAGACCCATCACTTCATTTCA	60.495	22	TCGTTATATGTGCTTAGGTTCACA	58.767	24	102	117	218	TGAGACCCATCACTTCATTTCA	60.495	22	CCTCCATACAGAACAAGAGAAGA	57.622	23	127	117	243
SA_SSR696	p1	(A)10	10	567	576	ACTTCTGGTCCCCCAGTTTC	60.349	20	AGGAGCTCCCGTATCAATCA	59.653	20	273	538	810	ACTTCTGGTCCCCCAGTTTC	60.349	20	ATCTTCCCTGGAGGAAAAGC	59.651	20	101	538	638	CTTCTGGTCCCCCAGTTTCT	60.48	20	AGGAGCTCCCGTATCAATCA	59.653	20	272	539	810
SA_SSR697	p1	(A)10	10	173	182	AAAGAAAGCAGAAAATGTGCAA	59.055	22	TGCAGAATCTGGCAGAAGAA	59.673	20	229	137	365	AAAGAAAGCAGAAAATGTGCAA	59.055	22	CATGCAGAATCTGGCAGAAG	59.547	20	231	137	367	AAGAAAGCAGAAAATGTGCAA	57.704	21	TGCAGAATCTGGCAGAAGAA	59.673	20	228	138	365
SA_SSR698	p1	(A)10	10	66	75	TGTAGAAGTGACACATAACACGAGA	58.896	25	ATGCTTTCAAGGATGGGCTA	59.668	20	168	6	173	CTGTAGAAGTGACACATAACACGAGA	59.81	26	ATGCTTTCAAGGATGGGCTA	59.668	20	169	5	173	TCTGTAGAAGTGACACATAACACGAG	59.81	26	ATGCTTTCAAGGATGGGCTA	59.668	20	170	4	173
SA_SSR699	p1	(A)10	10	2104	2113	GCATCCATGCAATCTCCTTT	60.043	20	TCATCCGTTGATTCCTCCTC	60.011	20	113	2060	2172	GCCCATAACGCTCGTGTACT	60.162	20	TCATCCGTTGATTCCTCCTC	60.011	20	198	1975	2172	GCATCCATGCAATCTCCTTT	60.043	20	CCGTTGATTCCTCCTCTTCA	60.187	20	109	2060	2168
SA_SSR700	p1	(A)10	10	1022	1031	CCCCCTACCCATAATCACCT	59.897	20	TGCTTCTCCTTTGCTGGTTT	59.993	20	214	967	1180	CCCCCTACCCATAATCACCT	59.897	20	TCTGCTTCTCCTTTGCTGGT	60.134	20	216	967	1182	TCCTCTGATTCCACCCAAAC	59.903	20	AGTGAAGTGGGATGAATGGG	59.779	20	216	889	1104
SA_SSR701	p1	(A)10	10	2066	2075	TAGTGGATGGTGGAGGCTGT	60.533	20	TGGCCTTACATGGTTTATGACT	58.516	22	262	1895	2156	TAGTGGATGGTGGAGGCTGT	60.533	20	AGTGGCCTTACATGGTTTATGA	58.516	22	264	1895	2158	TAGTGGATGGTGGAGGCTGT	60.533	20	TGGCCTTACATGGTTTATGAC	57.5	21	262	1895	2156
SA_SSR702	p1	(A)10	10	204	213	AATATACCAAAGTGTGGCAGGA	58.516	22	TTTGTTCTGCAACACCCAAA	60.127	20	130	164	293	CCAAAGTGTGGCAGGATATAGTT	59.445	23	TTTGTTCTGCAACACCCAAA	60.127	20	124	170	293	AATATACCAAAGTGTGGCAGGA	58.516	22	GCAACACCCAAACCAAAATC	60.214	20	122	164	285
SA_SSR703	p1	(A)10	10	178	187	TCCCCTTTCACCATTGTTTC	59.767	20	AGCCCTGTCATCCCCTAGAT	59.919	20	197	86	282	TCCCCTTTCACCATTGTTTC	59.767	20	ATTTAGCCCTGTCATCCCCT	59.789	20	201	86	286	TCCCCTTTCACCATTGTTTC	59.767	20	GTTCTTTTTCTGCCAGGGTG	59.711	20	252	86	337
SA_SSR704	p1	(A)10	10	74	83	GAACTTTGGAAATTTTGGGTTT	58.459	22	TGCTTTTGAAATCCTTGATGG	60.06	21	237	16	252	AGAACTTTGGAAATTTTGGGTTT	59.332	23	TGCTTTTGAAATCCTTGATGG	60.06	21	238	15	252	GAACTTTGGAAATTTTGGGTTT	58.459	22	CGTTTGCTTTTGAAATCCTTG	59.744	21	241	16	256
SA_SSR705	p1	(A)10	10	58	67	GCAACTCAGGTTGAAAAATTAGG	59.215	23	GTTTAAAGGCCGCAAATTCA	60.075	20	113	13	125	GCAACTCAGGTTGAAAAATTAGG	59.215	23	GGCCGCAAATTCAATAAAAA	59.913	20	106	13	118	CATATGCAACTCAGGTTGAAAAA	59.175	23	GTTTAAAGGCCGCAAATTCA	60.075	20	118	8	125
SA_SSR706	p1	(A)10	10	63	72	ATGGAGCTCGTTCGTTCACT	59.874	20	GACTCGATTCTGCACAGCAC	59.583	20	261	22	282	ATCATGGAGCTCGTTCGTTC	60.226	20	GACTCGATTCTGCACAGCAC	59.583	20	264	19	282	TGGAGCTCGTTCGTTCACTA	59.591	20	GACTCGATTCTGCACAGCAC	59.583	20	260	23	282
SA_SSR707	p1	(A)10	10	261	270	TGTACCTCGTGCTTCCTTCC	60.255	20	AGAGGGTTGGGCTGGTCTAT	59.957	20	235	216	450	TGTACCTCGTGCTTCCTTCC	60.255	20	TGGGCTGGTCTATACAAGGG	59.948	20	228	216	443	TGTACCTCGTGCTTCCTTCC	60.255	20	TTGATGCCATGAAACGGATA	59.891	20	263	216	478
SA_SSR708	p1	(A)10	10	1593	1602	ATTAAACTTGCAGGCACCGT	59.637	20	AGCAATATACTTCTTTGATAGCATTG	57.423	26	203	1433	1635	ATTAAACTTGCAGGCACCGT	59.637	20	GCAATATACTTCTTTGATAGCATTGT	57.299	26	202	1433	1634	ATTAAACTTGCAGGCACCGT	59.637	20	AGCAATATACTTCTTTGATAGCATTGT	58.147	27	203	1433	1635
SA_SSR709	p1	(A)10	10	234	243	TGCAATTCTTGAGCTTGTGG	59.988	20	CCACATTTTCCAGCAAACCT	59.971	20	191	177	367	TGCAATTCTTGAGCTTGTGG	59.988	20	ACCACATTTTCCAGCAAACC	59.836	20	192	177	368	TGCAATTCTTGAGCTTGTGG	59.988	20	GCCATCGTACCACATTTTCC	60.199	20	200	177	376
SA_SSR710	p1	(A)10	10	242	251	ATCCGGATCCCTCAACTTTT	59.766	20	ATATGGGCCCTATGTTGCAC	59.674	20	145	131	275	ATCCGGATCCCTCAACTTTT	59.766	20	TATGGGCCCTATGTTGCACT	60.352	20	144	131	274	CGGATCCCTCAACTTTTCAT	58.981	20	ATATGGGCCCTATGTTGCAC	59.674	20	142	134	275
SA_SSR711	p1	(A)10	10	595	604	GGAGTCCTTCCGTTTCAACA	60.088	20	CGTTGTATGTGGGTGATGCT	59.445	20	228	410	637	GGAGTCCTTCCGTTTCAACA	60.088	20	AGCGTTGTATGTGGGTGATG	59.445	20	230	410	639	GCAAGATTCTGTGTTTGGCA	59.847	20	CGTTGTATGTGGGTGATGCT	59.445	20	104	534	637
SA_SSR712	p1	(A)10	10	131	140	TGAGAGTGTTGGATCTGGCA	60.402	20	AAGCAAGCAACTCGGTGAAT	59.882	20	123	53	175	ATCTGGCAGTGGAAACGAAA	60.636	20	AAGCAAGCAACTCGGTGAAT	59.882	20	111	65	175	TGAGAGTGTTGGATCTGGCA	60.402	20	TAAGCAAGCAACTCGGTGAA	59.609	20	124	53	176
SA_SSR713	p1	(A)10	10	255	264	TCTCAAGCTAGAACATTGGCA	58.663	21	TTGGAGGTAAAGTTCGGGAG	59.167	20	210	120	329	CTCTCAAGCTAGAACATTGGCA	59.654	22	TTGGAGGTAAAGTTCGGGAG	59.167	20	211	119	329	CAAGCTAGAACATTGGCACTGA	60.44	22	TTGGAGGTAAAGTTCGGGAG	59.167	20	207	123	329
SA_SSR714	p1	(A)10	10	772	781	AATCAGGCAACCCTTCATTG	59.933	20	TTGAGACATCAAGGGGGAAA	60.43	20	197	733	929	AATCAGGCAACCCTTCATTG	59.933	20	TTTGAGACATCAAGGGGGAA	60.43	20	198	733	930	CAAATCAGGCAACCCTTCAT	59.933	20	TTGAGACATCAAGGGGGAAA	60.43	20	199	731	929
SA_SSR715	p1	(A)10	10	1698	1707	CCGACCAATAATACGTCGCT	59.982	20	GCATGTGATCGTGAGATGCT	59.826	20	129	1642	1770	TGGAAGCATTGTGATGTGGT	59.967	20	GCATGTGATCGTGAGATGCT	59.826	20	211	1560	1770	GTGGAAGCATTGTGATGTGG	59.967	20	GCATGTGATCGTGAGATGCT	59.826	20	212	1559	1770
SA_SSR716	p1	(A)10	10	156	165	GGGGAACATTGGAACACAAC	60.073	20	GGGCATAACAGAATTTCGGA	59.901	20	234	6	239	GGAGCAGAGCTCCGATTACA	60.504	20	GGGCATAACAGAATTTCGGA	59.901	20	154	86	239	GGAGCAGAGCTCCGATTACA	60.504	20	TTACGTGTAAGGGGCAGAGG	60.125	20	277	86	362
SA_SSR717	p1	(A)10	10	152	161	CGGGTTTGTGCACCTCTTAT	59.993	20	TTTTTATTTTGGCCATCAGTTG	59.022	22	110	98	207	CGGGTTTGTGCACCTCTTAT	59.993	20	TTTATTTTGGCCATCAGTTGAC	58.989	22	108	98	205	GTGGGTTTCGGTTTCAAAGA	59.948	20	TTTTTATTTTGGCCATCAGTTG	59.022	22	208	0	207
SA_SSR718	p1	(A)10	10	859	868	ATGAGATCAGCGGATGAAGG	60.181	20	TTTAAACCCAGCTCCATTGC	60.074	20	270	630	899	GGCCATCAGTTTCAGGAGAA	60.195	20	TTTAAACCCAGCTCCATTGC	60.074	20	219	681	899	ACCTTGAAAACGAGAAGGGG	60.467	20	TTTAAACCCAGCTCCATTGC	60.074	20	117	783	899
SA_SSR719	p1	(A)10	10	286	295	TGGCTTCTTTCAGGCACTCT	60.134	20	TGGAAAATGAGCTCACACAGA	59.43	21	236	123	358	TCTTTTTGGTCGACATGCAG	59.84	20	TGGAAAATGAGCTCACACAGA	59.43	21	219	140	358	GTCGACATGCAGGGGTATTT	59.82	20	TGGAAAATGAGCTCACACAGA	59.43	21	211	148	358
SA_SSR720	p1	(A)10	10	144	153	GTGATGGCTGTTTTTCGGTT	59.978	20	TGGGAGCTTTAGAATTGGGA	59.64	20	226	49	274	TTTGCAATAGCTGTGATGGC	59.839	20	TGGGAGCTTTAGAATTGGGA	59.64	20	238	37	274	GTGATGGCTGTTTTTCGGTT	59.978	20	GCCTAAGCTTCTGGTTTCCA	59.452	20	142	49	190
SA_SSR721	p1	(A)10	10	593	602	CTTCAATCCTGCCAATTGCT	60.214	20	TCCTAGGCACCTAGTGACGG	60.269	20	236	483	718	CAATCCTGCCAATTGCTACC	60.469	20	TCCTAGGCACCTAGTGACGG	60.269	20	233	486	718	CACCATAATTTCTGTGGGCA	59.395	20	TCCTAGGCACCTAGTGACGG	60.269	20	207	512	718
SA_SSR722	p1	(A)10	10	386	395	ACTCTTGAGCCCAAGCAAAA	59.993	20	GTCAAGCCTGGGGTGATTAG	59.55	20	186	255	440	ATTCCACGATGATTGAAGCC	59.9	20	GTCAAGCCTGGGGTGATTAG	59.55	20	233	208	440	GGAGATGGATGGGATCACTG	60.288	20	CGCGTTGCTACAAAGGAAAT	60.264	20	195	345	539
SA_SSR723	p1	(A)10	10	26	35	TGGTCTCTTACACTCACAGCAA	58.577	22	ACAGAAGGGAGGAGGAGAGG	59.801	20	173	0	172	TGGTCTCTTACACTCACAGCAAC	59.458	23	ACAGAAGGGAGGAGGAGAGG	59.801	20	173	0	172	TGGTCTCTTACACTCACAGCAA	58.577	22	GAAGCCACCTCCGGTCTATT	60.464	20	248	0	247
SA_SSR724	p1	(A)10	10	228	237	CTTGCCCCTGGTGTATTCAT	59.813	20	CCACCAACCGATAAAGCAGT	59.993	20	167	178	344	CTTGCCCCTGGTGTATTCAT	59.813	20	ACCACCAACCGATAAAGCAG	59.993	20	168	178	345	CTTGCCCCTGGTGTATTCAT	59.813	20	ACACCACCAACCGATAAAGC	59.859	20	170	178	347
SA_SSR725	p1	(A)10	10	934	943	CACATGACACTTAGCATCCGA	59.731	21	TGGAACAATGTCCAAGGGAT	60.173	20	256	881	1136	CACATGACACTTAGCATCCGA	59.731	21	ATGGAACAATGTCCAAGGGA	60.173	20	257	881	1137	TCACATGACACTTAGCATCCG	59.731	21	TGGAACAATGTCCAAGGGAT	60.173	20	257	880	1136
SA_SSR726	p1	(A)10	10	209	218	TTGGGTCTTATAATCGACCTTACA	58.986	24	GTGTCATGTTGTAAAACGGTTC	57.063	22	141	126	266	TTGGGTCTTATAATCGACCTTACA	58.986	24	TCATGTTGTAAAACGGTTCTTCT	57.867	23	138	126	263	TGGGTCTTATAATCGACCTTACA	57.727	23	GTGTCATGTTGTAAAACGGTTC	57.063	22	140	127	266
SA_SSR727	p1	(A)10	10	189	198	TGGATGCTTGAAAAGCAATG	59.809	20	TCTTGATATGTTTGTGGTTGGTG	59.777	23	247	24	270	CAAGGCAACACTTCCTCTACG	59.921	21	GGAGAATCACAAACCAGAAGG	58.632	21	226	116	341	AGCCAAGGCAACACTTCCT	59.859	19	GGAGAATCACAAACCAGAAGG	58.632	21	229	113	341
SA_SSR728	p1	(A)10	10	2011	2020	ATCCATTCGGATCACACCAT	60.018	20	GACACACATGCACCCAACTC	60.013	20	191	1984	2174	ATCCATTCGGATCACACCAT	60.018	20	AACCACAACACAAAGGCACA	60.049	20	112	1984	2095	ATCCATTCGGATCACACCAT	60.018	20	ATGCACCCAACTCTCTCACC	60.12	20	184	1984	2167
SA_SSR729	p1	(A)10	10	345	354	ATTGATGTTGCCTGAGGGAC	59.934	20	TGGGTGTGGTTTTTGAAAATAAT	59.528	23	226	178	403	TTGCCTGAGGGACCAAAATA	60.439	20	TGGGTGTGGTTTTTGAAAATAAT	59.528	23	219	185	403	GCCTGAGGGACCAAAATATG	59.387	20	TGGGTGTGGTTTTTGAAAATAAT	59.528	23	217	187	403
SA_SSR730	p1	(A)10	10	67	76	ACCACTCGGATCAACCACTT	59.43	20	GTTTTTGCCATTCCGTTTTT	58.966	20	131	4	134	CCTTACCACTCGGATCAACC	59.405	20	GTTTTTGCCATTCCGTTTTT	58.966	20	135	0	134	ACCACTCGGATCAACCACTT	59.43	20	AGTTTTTGCCATTCCGTTTTT	59.871	21	132	4	135
SA_SSR731	p1	(A)10	10	63	72	CCGGTTGGCCTATCTAATGA	59.916	20	AAGCCAGTCCCAATGTGTTC	59.973	20	124	36	159	CCGGTTGGCCTATCTAATGA	59.916	20	TTTCCTTTAGCGTTCCTCCA	59.817	20	157	36	192	CCGGTTGGCCTATCTAATGA	59.916	20	AAATTTGCTTGCTCCAAAGC	59.479	20	100	36	135
SA_SSR732	p1	(A)10	10	280	289	GGCTGAGCACAAAGAGAACC	59.997	20	TTCATGTCGGACACACCAAT	59.812	20	274	78	351	GGCTGAGCACAAAGAGAACC	59.997	20	ATTCATGTCGGACACACCAA	59.812	20	275	78	352	GGTTTTTGGTGGTGGATCAG	60.21	20	TTCATGTCGGACACACCAAT	59.812	20	224	128	351
SA_SSR733	p1	(A)10	10	837	846	ATCACCTAATTCGTGGCAGC	60.103	20	AGGTCATACCTTAATCACCCG	57.943	21	230	689	918	CACGGAGATGGGAACTGACT	60.112	20	AGGTCATACCTTAATCACCCG	57.943	21	254	665	918	ATCACCTAATTCGTGGCAGC	60.103	20	TTGCAATTTATTCTTTTGCGTT	58.848	22	262	689	950
SA_SSR734	p1	(A)10	10	62	71	TATAAAAGGGTGAATTGGAACC	57.089	22	GTTGACAGCTGCTGCACATT	60.064	20	239	17	255	GATATAAAAGGGTGAATTGGAACC	59.074	24	GTTGACAGCTGCTGCACATT	60.064	20	241	15	255	AGATATAAAAGGGTGAATTGGAACC	59.882	25	GTTGACAGCTGCTGCACATT	60.064	20	242	14	255
SA_SSR735	p1	(A)10	10	2641	2650	AAACAAGCCCAAGGTCTCAG	59.328	20	TAAAGCGGTCAGCCTGTCTT	60.015	20	250	2548	2797	AAACAAGCCCAAGGTCTCAG	59.328	20	TTAAAGCGGTCAGCCTGTCT	60.015	20	251	2548	2798	CAAGCCCAAGGTCTCAGATT	59.284	20	TAAAGCGGTCAGCCTGTCTT	60.015	20	247	2551	2797
SA_SSR736	p1	(A)10	10	3737	3746	ATTGGTGTGTGTTTGGCTGA	60.008	20	GGCTTTTGCCACTTCCATTA	60.074	20	226	3603	3828	GATTGGTGTGTGTTTGGCTG	60.008	20	GGCTTTTGCCACTTCCATTA	60.074	20	227	3602	3828	TGGTGGAGATTGGTGTGTGT	59.846	20	GGCTTTTGCCACTTCCATTA	60.074	20	234	3595	3828
SA_SSR737	p1	(A)10	10	182	191	GGGCAAGATTGACGGAAATA	59.901	20	TGTTGGAGTTTCAGCTGTTTTT	58.927	22	198	82	279	GGGCAAGATTGACGGAAATA	59.901	20	TTGTTGGAGTTTCAGCTGTTTT	58.927	22	199	82	280	GCAGAACGTTCCTTTTGGAG	59.853	20	TGTTGGAGTTTCAGCTGTTTTT	58.927	22	236	44	279
SA_SSR738	p1	(A)10	10	52	61	TAGAGCAGCTAACCGAGCAA	58.967	20	GCATGTTTGGTCATTGATGG	59.781	20	242	24	265	ATAGAGCAGCTAACCGAGCAA	59.284	21	GCATGTTTGGTCATTGATGG	59.781	20	243	23	265	AGAGCAGCTAACCGAGCAAT	59.246	20	AACCAATGGCTACAGTTTGGA	59.485	21	271	25	295
SA_SSR739	p1	(A)10	10	66	75	TGACAAAATCGCATTACAACG	59.617	21	CGATGGTCTCGGTGGTAGTT	59.989	20	242	9	250	TGACAAAATCGCATTACAACG	59.617	21	GCGAAGAAGTCGATGGTCTC	59.957	20	252	9	260	TGACAAAATCGCATTACAACG	59.617	21	GGTGTCGGACCTTGTGATTT	59.827	20	179	9	187
SA_SSR740	p1	(A)10	10	64	73	GACCGGAGGATACACTGCAC	60.542	20	GTGGATTCAATATGGCCAGG	60.155	20	167	38	204	GACCGGAGGATACACTGCAC	60.542	20	TTGACTTGGATCTTCGGCTT	59.813	20	100	38	137	GACCGGAGGATACACTGCAC	60.542	20	GGATTCAATATGGCCAGGAA	59.722	20	165	38	202
SA_SSR741	p1	(A)10	10	143	152	GGATGATGACCTGAGCACAA	59.637	20	TCACATGAAAAATCCACCCA	59.75	20	164	81	244	AATAAAGGGGAAGGGGATGA	59.6	20	TCACATGAAAAATCCACCCA	59.75	20	178	67	244	GAAGGGGATGATGACCTGAG	59.46	20	TCACATGAAAAATCCACCCA	59.75	20	169	76	244
SA_SSR742	p1	(A)10	10	466	475	AGGGTTTTCCGTGTGACTTG	60.005	20	GCAAGTTGCAACATCCACAA	60.709	20	253	352	604	AGGGTTTTCCGTGTGACTTG	60.005	20	CAATAGCAAGGACGCCCATA	60.98	20	276	352	627	GGGTTTTCCGTGTGACTTGT	59.867	20	CAATAGCAAGGACGCCCATA	60.98	20	275	353	627
SA_SSR743	p1	(A)10	10	694	703	AGGAATTGGCACATCTGGTC	59.934	20	CCTTTCTCCACACCTTCCAA	60.081	20	232	514	745	AGGAATTGGCACATCTGGTC	59.934	20	ACACCTTCCAATTCAACCCA	60.21	20	223	514	736	AGGAATTGGCACATCTGGTC	59.934	20	CACACCTTCCAATTCAACCC	60.21	20	224	514	737
SA_SSR744	p1	(A)10	10	379	388	TTCTTCTCTGCTCAGCCACA	59.855	20	TGAGTGCAAAAGTTGCAGAAA	59.641	21	178	297	474	TTCTTCTCTGCTCAGCCACA	59.855	20	TGAGTGCAAAAGTTGCAGAA	58.187	20	178	297	474	CCTTTCTTCTCTGCTCAGCC	59.308	20	TGAGTGCAAAAGTTGCAGAAA	59.641	21	181	294	474
SA_SSR745	p1	(A)10	10	418	427	CCATAAAAACAGGCTTCGGA	60.067	20	TGTGTCAGTGTCTGCCCAAT	60.162	20	250	256	505	GGAGGCGAACCTACTGATGA	60.218	20	TGTGTCAGTGTCTGCCCAAT	60.162	20	233	273	505	CCATAAAAACAGGCTTCGGA	60.067	20	ATGTGTGTCAGTGTCTGCCC	59.583	20	253	256	508
SA_SSR746	p1	(A)10	10	67	76	CAGCATAAGAAGCCACCTCA	59.024	20	TGATTGTTGAATTTGGGCTG	59.518	20	264	34	297	AAGAAGCCACCTCAACTGTGA	59.899	21	TGATTGTTGAATTTGGGCTG	59.518	20	258	40	297	ACAGCATAAGAAGCCACCTCA	59.89	21	TGATTGTTGAATTTGGGCTG	59.518	20	265	33	297
SA_SSR747	p1	(A)10	10	156	165	AGAGGCAACAGTTTTCGTGC	60.44	20	TTTCATTACTTTGTGCTAATCTCTGA	58.639	26	131	77	207	CAGAGGCAACAGTTTTCGTG	59.485	20	TTTCATTACTTTGTGCTAATCTCTGA	58.639	26	132	76	207	AGAGGCAACAGTTTTCGTGC	60.44	20	CTTTCATTACTTTGTGCTAATCTCTGA	59.466	27	132	77	208
SA_SSR748	p1	(A)10	10	203	212	CTCCCTCTGCTGATTGTTCA	58.957	20	CGAGTGATCATGCTCATTTGTT	60.14	22	240	22	261	ACTCCCTCTGCTGATTGTTCA	59.859	21	CGAGTGATCATGCTCATTTGTT	60.14	22	241	21	261	CAGTCCAGTGATGTCTCAGTTCA	60.35	23	TTTGCAGCATGGTTTGAGTC	59.847	20	183	149	331
SA_SSR749	p1	(A)10	10	151	160	GCTAATTATGCAGAGCAACACG	59.938	22	GCACCAGCAGATTAGCAACA	60.019	20	276	122	397	GCTAATTATGCAGAGCAACACG	59.938	22	TGCACCAGCAGATTAGCAAC	60.019	20	277	122	398	GCTAATTATGCAGAGCAACACG	59.938	22	ATGCACCAGCAGATTAGCAA	59.449	20	278	122	399
SA_SSR750	p1	(A)10	10	315	324	TTCCAGAGCTGGAGGAAAAA	59.926	20	GGGTGGAGATTCAGGAACAA	59.903	20	218	228	445	TTCCAGAGCTGGAGGAAAAA	59.926	20	GAAACAGGGGTGGAGATTCA	59.903	20	225	228	452	TTCCAGAGCTGGAGGAAAAA	59.926	20	AGGGGTGGAGATTCAGGAAC	60.314	20	220	228	447
SA_SSR751	p1	(A)10	10	112	121	TCTGTGCATCTACGCCAAAG	60.011	20	GGCCACCTTCAGTTCAAAGA	60.232	20	182	0	181	TCTGTGCATCTACGCCAAAG	60.011	20	TTGCCCTTCTTTCCTGTCAC	60.232	20	257	0	256	TCTGTGCATCTACGCCAAAG	60.011	20	CCCTTCTTTCCTGTCACCAG	59.691	20	254	0	253
SA_SSR752	p1	(A)10	10	78	87	AGAGTAAAGGGGGAGGGGAC	60.675	20	ATGGGGGAAGATGAATGACA	60.135	20	124	54	177	AGAGTAAAGGGGGAGGGGAC	60.675	20	GGGTATGGGGGAAGATGAAT	59.843	20	128	54	181	AGAGTAAAGGGGGAGGGGAC	60.675	20	GGGGGAAGATGAATGACAAA	59.727	20	122	54	175
SA_SSR753	p1	(A)10	10	43	52	TGGATTCTTTATAAGGTGTCCCTG	60.566	24	TGTTAAAGTTGGTTTGCCCA	59.059	20	241	1	241	TGGATTCTTTATAAGGTGTCCCTG	60.566	24	TGTTAAAGTTGGTTTGCCCAC	59.89	21	241	1	241	GGATTCTTTATAAGGTGTCCCTG	58.105	23	TGTTAAAGTTGGTTTGCCCA	59.059	20	240	2	241
SA_SSR754	p1	(A)10	10	241	250	CCTTTTCCCACATGAAGAACA	59.956	21	AAAAGAAAGTGGCGGAATTG	59.202	20	208	142	349	CCTTTTCCCACATGAAGAACA	59.956	21	AAGAAAGTGGCGGAATTGG	60.059	19	206	142	347	TGCAAAATACCTTTTCCCACA	60.342	21	AAAAGAAAGTGGCGGAATTG	59.202	20	217	133	349
SA_SSR755	p1	(A)10	10	406	415	CAATTCCGCCACTTTCTTTT	59.202	20	TTGTGATGCCTTGGTGTCTC	59.682	20	158	330	487	CAATTCCGCCACTTTCTTTT	59.202	20	CTGAGGCTTTGTGATGCCTT	60.397	20	166	330	495	CAATTCCGCCACTTTCTTTT	59.202	20	TGATGCCTTGGTGTCTCTGA	60.402	20	155	330	484
SA_SSR756	p1	(A)10	10	1074	1083	GGCATTGGAGTCTGGTGTCT	60.12	20	CTGAATGGTGGGTCTGGTTT	59.82	20	183	978	1160	GGCATTGGAGTCTGGTGTCT	60.12	20	TGAATGGTGGGTCTGGTTTT	60.21	20	182	978	1159	GGCATTGGAGTCTGGTGTCT	60.12	20	TGGTGGGTCTGGTTTTTGTT	60.246	20	178	978	1155
SA_SSR757	p1	(A)10	10	106	115	TGTGATTTCAGTTTCACCAAGG	60.008	22	TTGACCGGTGTGATTCTTCA	60.088	20	113	66	178	TGTGATTTCAGTTTCACCAAGG	60.008	22	CGTGCTTGCTTACCCATCTT	60.27	20	139	66	204	TGGAGCTTTGAGAAACTGTGA	58.635	21	TTGACCGGTGTGATTCTTCA	60.088	20	129	50	178
SA_SSR758	p1	(A)10	10	897	906	ATACTACTTTCCCCCACCCC	59.034	20	AGTCTGGTTAGGAAGGGCGT	60.132	20	141	824	964	ATACTACTTTCCCCCACCCC	59.034	20	ACTGCCTCGGAAGAAAATGA	59.813	20	181	824	1004	TCCATACTACTTTCCCCCACC	60.06	21	AGTCTGGTTAGGAAGGGCGT	60.132	20	144	821	964
SA_SSR759	p1	(A)10	10	166	175	GGTGGTGTGCACAATGAAAA	60.413	20	GAACATGGAAAAGGGGATGA	59.727	20	216	36	251	GGTGGTGTGCACAATGAAAA	60.413	20	TTTGAACATGGAAAAGGGGA	60.28	20	219	36	254	TTATCAAATGGGTGGTGTGC	59.251	20	GAACATGGAAAAGGGGATGA	59.727	20	226	26	251
SA_SSR760	p1	(A)10	10	3781	3790	CTACGCACTGTCAAAGCCAA	60.05	20	ACCACCCCCATCACTTTGTA	60.088	20	209	3683	3891	CTACGCACTGTCAAAGCCAA	60.05	20	CCTCATTTTCCCCAAAACCT	60.159	20	181	3683	3863	CCTACGCAAATTGCTGGTTT	60.131	20	ACCACCCCCATCACTTTGTA	60.088	20	270	3622	3891
SA_SSR761	p1	(A)10	10	194	203	GGGATCGTGCTAACCAGTGT	59.997	20	TGCAAACATTTGCCTTGAAA	60.229	20	246	147	392	GGGATCGTGCTAACCAGTGT	59.997	20	GTGCAAACATTTGCCTTGAA	59.712	20	247	147	393	AGGGATCGTGCTAACCAGTG	60.134	20	TGCAAACATTTGCCTTGAAA	60.229	20	247	146	392
SA_SSR762	p1	(A)10	10	75	84	ACGCAGAAGAGAAGCGAAAG	59.898	20	GAATTCCAACGAAATCGCAT	59.907	20	253	47	299	ACGCAGAAGAGAAGCGAAAG	59.898	20	ACGAAAAACGAAAAACACGC	60.152	20	100	47	146	ACGCAGAAGAGAAGCGAAAG	59.898	20	AGCAATTTCGTGAAGATCGG	60.214	20	278	47	324
SA_SSR763	p1	(A)10	10	46	55	AGAAGCCCAAAGCCCTAAAC	59.725	20	CTCCCTCATCTCTTCGTTGG	59.797	20	138	11	148	AGAAGCCCAAAGCCCTAAAC	59.725	20	TCCCTCATCTCTTCGTTGGT	59.655	20	137	11	147	AAGCCCAAAGCCCTAAACAC	60.483	20	CTCCCTCATCTCTTCGTTGG	59.797	20	136	13	148
SA_SSR764	p1	(A)10	10	175	184	GGTCACGTGGAAGTGTGAAA	59.571	20	GTTGGCATTGAACCCATCTC	60.326	20	264	147	410	ATAGGATGGGTCACGTGGAA	60.195	20	GCATTGAACCCATCTCCAAA	60.843	20	268	139	406	GATGGGTCACGTGGAAGTGT	60.851	20	GTTGGCATTGAACCCATCTC	60.326	20	268	143	410
SA_SSR765	p1	(A)10	10	143	152	ATTGAATGAAAGAGCACCGC	60.221	20	CTCCCTCTCAGCCTTCACAC	59.986	20	203	91	293	ATTGAATGAAAGAGCACCGC	60.221	20	TCTTGTCTCCCTCCCTCTCA	59.913	20	213	91	303	ATTGAATGAAAGAGCACCGC	60.221	20	ACGATAATGGCAGCAGTTCC	60.103	20	108	91	198
SA_SSR766	p1	(A)10	10	171	180	CTCTTTGCCATTCTTCCTGG	59.807	20	TTCTTGGTTTTCGTGTTTGTT	57.323	21	204	6	209	CTCTTTGCCATTCTTCCTGG	59.807	20	TGTGATTATTCTTGGTTTTCGTG	59.042	23	212	6	217	CTCTTTGCCATTCTTCCTGG	59.807	20	TGTGATTATTCTTGGTTTTCGTGT	59.813	24	212	6	217
SA_SSR767	p1	(A)10	10	48	57	GACAAAATGAGTTATTTGCTTCCA	59.561	24	AAACAGTCCTGGATTTTGCG	60.11	20	141	12	152	TGACAAAATGAGTTATTTGCTTCC	59.561	24	AAACAGTCCTGGATTTTGCG	60.11	20	142	11	152	CAAAATGAGTTATTTGCTTCCAA	58.366	23	AAACAGTCCTGGATTTTGCG	60.11	20	139	14	152
SA_SSR768	p1	(A)10	10	89	98	GCTGCAGCAGGTAGAACTCC	60.164	20	TCTACTGGGCAGCGAAAGTT	60.015	20	153	19	171	GCTGCAGCAGGTAGAACTCC	60.164	20	TTCTACTGGGCAGCGAAAGT	60.015	20	154	19	172	GGCTGCAGCAGGTAGAACTC	60.164	20	TCTACTGGGCAGCGAAAGTT	60.015	20	154	18	171
SA_SSR769	p1	(A)10	10	338	347	GTGCAGCACACCTAGAACGA	60.056	20	CTAATGGGGCAAACTGGTGT	59.853	20	254	174	427	GTGCAGCACACCTAGAACGA	60.056	20	ACTAATGGGGCAAACTGGTG	59.853	20	255	174	428	GTGCAGCACACCTAGAACGA	60.056	20	CACTAATGGGGCAAACTGGT	59.853	20	256	174	429
SA_SSR770	p1	(A)10	10	252	261	GCAATCCTTCATGTCCACCT	59.934	20	TGCAGTGCTCAAGAATGGTC	59.992	20	215	147	361	GCAATCCTTCATGTCCACCT	59.934	20	CAAGAATGGTCCGTGGAACT	59.966	20	206	147	352	TCTGAGGAAACGACCCATTC	60.05	20	CCTTTTTCGGTTCTCCACAA	60.081	20	272	123	394
SA_SSR771	p1	(A)10	10	1689	1698	GAAACGGCCACAGGAAAATA	59.938	20	CCAATAGCCTCATCCTGCAT	60.059	20	236	1638	1873	GAAACGGCCACAGGAAAATA	59.938	20	AACTATGCGTGCTTTGGCTT	59.911	20	195	1638	1832	GAAACGGCCACAGGAAAATA	59.938	20	GAGTGCCAATAGCCTCATCC	59.658	20	241	1638	1878
SA_SSR772	p1	(A)10	10	245	254	GATTTGCCACCCAATTGAAC	60.177	20	CATGACTTTGTTGTGTTTCTTGA	57.856	23	201	88	288	AGATTTGCCACCCAATTGAA	60.309	20	CATGACTTTGTTGTGTTTCTTGA	57.856	23	202	87	288	GATTTGCCACCCAATTGAAC	60.177	20	ACATGACTTTGTTGTGTTTCTTGA	58.724	24	202	88	289
SA_SSR773	p1	(A)10	10	192	201	ATGCTCCCAGGAACACAATC	59.934	20	TGGTTGGTCGGGTAACTAGC	59.993	20	186	124	309	ACTCAAATCATGCTCCCAGG	60.073	20	TGGTTGGTCGGGTAACTAGC	59.993	20	195	115	309	ATGCTCCCAGGAACACAATC	59.934	20	AATGTTGGTTGGTCGGGTAA	60.088	20	191	124	314
SA_SSR774	p1	(A)10	10	167	176	GGGAGGTGTAACATCCCAAA	59.647	20	AGTGCATAAGCCATGACGTG	59.746	20	214	9	222	AGAGGCGGGAGGTGTAACAT	60.903	20	AGTGCATAAGCCATGACGTG	59.746	20	220	3	222	GAGGCGGGAGGTGTAACAT	59.942	19	AGTGCATAAGCCATGACGTG	59.746	20	219	4	222
SA_SSR775	p1	(A)10	10	1988	1997	CAGGGACAGGGAAGGATTTT	60.298	20	GAGGCAAAAGTTTTAGTGCCA	59.393	21	273	1794	2066	CAGGGACAGGGAAGGATTTT	60.298	20	TGAGGCAAAAGTTTTAGTGCC	59.393	21	274	1794	2067	GGGACAGGGAAGGATTTTTG	60.663	20	GAGGCAAAAGTTTTAGTGCCA	59.393	21	271	1796	2066
SA_SSR776	p1	(A)10	10	264	273	AATGACCCTGATCTGATGGC	59.893	20	ATTAAATACCCGGCAGAGGC	60.3	20	221	106	326	CGAAGCATCAGTCAAATCCA	59.799	20	AAACAAGGCTACCGTGAGGA	59.734	20	239	191	429	AATGACCCTGATCTGATGGC	59.893	20	GCAGAGGCCCAGAATACAGA	60.362	20	209	106	314
SA_SSR777	p1	(A)10	10	256	265	TTCGGTTTTAATCCAACATTTTT	58.867	23	GTTTTCACCCCTCGTTTGAA	59.948	20	230	190	419	TCGGTTTTAATCCAACATTTTT	57.631	22	GTTTTCACCCCTCGTTTGAA	59.948	20	229	191	419	GTTCGGTTTTAATCCAACATTTTT	59.579	24	GTTTTCACCCCTCGTTTGAA	59.948	20	231	189	419
SA_SSR778	p1	(A)10	10	110	119	TTGGAATTGGAAGAAAAATGG	58.906	21	ATGCATACGCTCTCCTCGAT	59.826	20	130	61	190	TTTGGAATTGGAAGAAAAATGG	60.155	22	ATGCATACGCTCTCCTCGAT	59.826	20	131	60	190	GGAATTGGAAGAAAAATGGTCA	60.164	22	ATGCATACGCTCTCCTCGAT	59.826	20	128	63	190
SA_SSR779	p1	(A)10	10	372	381	CCAGCATCCTACAACAGCAA	59.864	20	GGTCGGTCAGTGCAGAAAAT	60.119	20	237	321	557	TGCTTCAGATTAAGCCAGCA	59.712	20	GGTCGGTCAGTGCAGAAAAT	60.119	20	251	307	557	AGCCAGCATCCTACAACAGC	60.428	20	GGTCGGTCAGTGCAGAAAAT	60.119	20	239	319	557
SA_SSR780	p1	(A)10	10	61	70	AGAAAATTTTGGGGGATTGG	59.992	20	CACAGCTTTCGAAAACCACA	59.881	20	128	6	133	AGAAAATTTTGGGGGATTGG	59.992	20	CCCTGAGGATGGAATTGAAA	59.864	20	212	6	217	TTGGGGGATTGGATTATTGA	59.95	20	CACAGCTTTCGAAAACCACA	59.881	20	120	14	133
SA_SSR781	p1	(A)10	10	206	215	CATCTTCCCCCACGCTATAA	59.916	20	GGTAAGGTTGGGCAGGAAAT	60.187	20	192	106	297	CATCTTCCCCCACGCTATAA	59.916	20	AACGGGAAGCTGCTGATATG	60.235	20	241	106	346	ACCCAAAGATCCAACCTCCT	59.795	20	GGTAAGGTTGGGCAGGAAAT	60.187	20	232	66	297
SA_SSR782	p1	(A)10	10	770	779	AATGGCCAAGAGTGCATTTC	60.081	20	TGGAAGGGGTTACAGATTCG	59.926	20	238	608	845	AGGTATGATAGCCCTGCGTG	60.118	20	TGGAAGGGGTTACAGATTCG	59.926	20	169	677	845	TGAACGGTGTTTGACATGGT	59.855	20	TGGAAGGGGTTACAGATTCG	59.926	20	278	568	845
SA_SSR783	p1	(A)10	10	102	111	CTAGGAAGCCCACTTGCATC	59.836	20	CCATGAACGTTGTCGTTGTC	60.008	20	240	68	307	CTAGGAAGCCCACTTGCATC	59.836	20	CAACCTGTCGTGGTTCTCCT	60.151	20	171	68	238	GCCCACTTGCATCATACTCA	59.679	20	CCATGAACGTTGTCGTTGTC	60.008	20	233	75	307
SA_SSR784	p1	(A)10	10	339	348	TTTCAAACATCAACAGCAATG	57.274	21	TGCTAAACGTGCAAGGACTG	60.05	20	119	264	382	TTTCAAACATCAACAGCAATGT	58.201	22	TGCTAAACGTGCAAGGACTG	60.05	20	119	264	382	AATTTCAAACATCAACAGCAATG	59.046	23	TGCTAAACGTGCAAGGACTG	60.05	20	121	262	382
SA_SSR785	p1	(A)10	10	92	101	TGGCACCCAAACCTTACTTC	59.971	20	TGGGATAGAAAACGAGGATGA	59.514	21	219	0	218	TGGCACCCAAACCTTACTTC	59.971	20	CAGTGGGATAGAAAACGAGGA	59.181	21	222	0	221	TGGCACCCAAACCTTACTTC	59.971	20	CCAGTGGGATAGAAAACGAGG	60.85	21	223	0	222
SA_SSR786	p1	(A)10	10	473	482	TACATTTCTCGCACCGAATG	59.688	20	CAGAAAACCGTCCATTCACA	59.541	20	206	380	585	TACATTTCTCGCACCGAATG	59.688	20	TAGTTTTCAAACCGGACCGA	60.472	20	274	380	653	TACATTTCTCGCACCGAATG	59.688	20	GTCCGGTCCAAAGACATCAG	60.51	20	223	380	602
SA_SSR787	p1	(A)10	10	968	977	TCCTCACCACCAGATCATCA	60.046	20	AAGCCATTCCCTCTTTATCCA	59.917	21	248	892	1139	TCCTCACCACCAGATCATCA	60.046	20	CAAGCCATTCCCTCTTTATCC	59.917	21	249	892	1140	CGATCGCTGCAATTGAGTT	59.964	19	TTTCTGGCTGTTTCCCTGTT	59.711	20	259	938	1196
SA_SSR788	p1	(A)10	10	1085	1094	TCCTCACCACCAGATCATCA	60.046	20	AAGCCATTCCCTCTTTATCCA	59.917	21	248	892	1139	TCCTCACCACCAGATCATCA	60.046	20	CAAGCCATTCCCTCTTTATCC	59.917	21	249	892	1140	CGATCGCTGCAATTGAGTT	59.964	19	TTTCTGGCTGTTTCCCTGTT	59.711	20	259	938	1196
SA_SSR789	p1	(A)10	10	67	76	TCTGTTGAAAGACAAATCCAACA	59.64	23	GTGGCAGGTGCCAGAAGTAT	60.142	20	206	2	207	TCTGTTGAAAGACAAATCCAACA	59.64	23	ACCCCCAGATTTGTTGTACG	59.711	20	241	2	242	TCTGTTGAAAGACAAATCCAACA	59.64	23	AATCAAATGATTGATGGCCC	59.587	20	164	2	165
SA_SSR790	p1	(A)10	10	233	242	AAAAAGTGACGGCTCTGTTGA	59.906	21	TTTTATGCATCTCATGCCCA	60.035	20	277	76	352	AAAAAGTGACGGCTCTGTTGA	59.906	21	AGAGGGATGCAGGTGAGAGA	59.945	20	217	76	292	AAAAAGTGACGGCTCTGTTGA	59.906	21	GAGAGGGATGCAGGTGAGAG	59.945	20	218	76	293
SA_SSR791	p1	(A)10	10	1598	1607	GGGCAAACAAGTAGGGATGA	59.933	20	CAATCGCATATATCTCGCTTCA	60.213	22	120	1535	1654	TTGGGAGTTCTGGGTTTCTG	60.081	20	CAATCGCATATATCTCGCTTCA	60.213	22	211	1444	1654	AGGGGCAAACAAGTAGGGAT	59.827	20	CAATCGCATATATCTCGCTTCA	60.213	22	122	1533	1654
SA_SSR792	p1	(A)10	10	1669	1678	TGCAATTTTCTTTGGTTTTGC	60.102	21	TTACAAATCAGCCTGCACCC	61.032	20	252	1487	1738	CATAGCTGATCGCATTGAACA	59.848	21	TTACAAATCAGCCTGCACCC	61.032	20	161	1578	1738	GCTGATCGCATTGAACATCT	58.829	20	TTACAAATCAGCCTGCACCC	61.032	20	157	1582	1738
SA_SSR793	p1	(A)10	10	224	233	TGTGCTTACAAAACCTTGCG	59.911	20	TCACCGTTCTTTTGATGGAA	59.097	20	224	168	391	TGTGCTTACAAAACCTTGCG	59.911	20	TTCACCGTTCTTTTGATGGA	59.097	20	225	168	392	GCTAAATCTCCAAGGGCCTC	60.173	20	TCACCGTTCTTTTGATGGAA	59.097	20	251	141	391
SA_SSR794	p1	(A)10	10	124	133	GTCCTGTGTAAATGGGTCGG	60.232	20	TGGTCAGACTATCCAAGGGG	59.92	20	226	64	289	CACCCCTTGTGCTCAATTTT	59.971	20	GGTCAGACTATCCAAGGGGA	58.94	20	204	85	288	GTCCTGTGTAAATGGGTCGG	60.232	20	GGTCAGACTATCCAAGGGGA	58.94	20	225	64	288
SA_SSR795	p1	(A)10	10	541	550	ACGCAAAATAACCAGCCAAC	60.003	20	CTCTTTCCCACTTTCGTTGC	59.853	20	146	438	583	AAAATAACCAGCCAACACGG	59.861	20	TCTTTCCCACTTTCGTTGCT	59.853	20	141	442	582	AAAATAACCAGCCAACACGG	59.861	20	CTCTTTCCCACTTTCGTTGC	59.853	20	142	442	583
SA_SSR796	p1	(A)10	10	1585	1594	AGCCAAGAAGAGCATTGCAT	59.985	20	ATCCACTACCCATCCACCAA	60.05	20	204	1426	1629	CCAAGAAGAGCATTGCATGA	59.948	20	ATCCACTACCCATCCACCAA	60.05	20	202	1428	1629	GGTCGATTTGGAACAAGGAA	59.91	20	ATCCACTACCCATCCACCAA	60.05	20	261	1369	1629
SA_SSR797	p1	(A)10	10	3752	3761	GGTTGTTGTCGTGGAACCTT	59.867	20	ACCTTCACAATTTCCCCCTC	60.169	20	243	3586	3828	TCGTGGAACCTTTTGAGCTT	59.853	20	ACCTTCACAATTTCCCCCTC	60.169	20	235	3594	3828	GCAATCCGGTTGAAGAAGAG	59.813	20	ACCTTCACAATTTCCCCCTC	60.169	20	184	3645	3828
SA_SSR798	p1	(A)10	10	27	36	GGAAAAAGAGAAGGAAACAGAAA	58.129	23	AACGGCCAATAGCTGCATAG	60.251	20	218	1	218	AGGAAAAAGAGAAGGAAACAGAAA	59.017	24	AACGGCCAATAGCTGCATAG	60.251	20	219	0	218	GGAAAAAGAGAAGGAAACAGAAA	58.129	23	ATAACGGCCAATAGCTGCAT	59.597	20	220	1	220
SA_SSR799	p1	(A)10	10	112	121	TGTGGGTAAGCACAACTGTGTA	59.169	22	TCCCCATAAGTCAAGATGTGAA	59.429	22	118	37	154	TGTGGGTAAGCACAACTGTGTA	59.169	22	TTCCCCATAAGTCAAGATGTGA	59.429	22	119	37	155	TGTGGGTAAGCACAACTGTGTAG	60.138	23	TCCCCATAAGTCAAGATGTGAA	59.429	22	118	37	154
SA_SSR800	p1	(A)10	10	82	91	CGAACACAAACCAGGGTGTA	59.46	20	TTTATGTGCCTTGATTGGCA	60.073	20	150	39	188	AACGAACACAAACCAGGGTG	60.843	20	TTTATGTGCCTTGATTGGCA	60.073	20	152	37	188	CGAACACAAACCAGGGTGTA	59.46	20	TATGTGCCTTGATTGGCATC	59.504	20	148	39	186
SA_SSR801	p1	(A)10	10	289	298	ATGATGCAGAAAGGTGGGTC	59.934	20	GGGTCAAAAAGTTGATTGCG	60.481	20	253	76	328	GATGATGCAGAAAGGTGGGT	59.934	20	GGGTCAAAAAGTTGATTGCG	60.481	20	254	75	328	AGATGATGCAGAAAGGTGGG	60.073	20	GGGTCAAAAAGTTGATTGCG	60.481	20	255	74	328
SA_SSR802	p1	(A)10	10	48	57	TCACTCTCTACAAATACCTCATCCA	59.209	25	GGCTCCAGTGTCTTGGTCAT	60.12	20	256	20	275	TCACTCTCTACAAATACCTCATCCA	59.209	25	TCCAAGTTGAGGTGCAGATG	59.831	20	159	20	178	TCACTCTCTACAAATACCTCATCCA	59.209	25	AAGGCTCCAGTGTCTTGGTC	59.305	20	258	20	277
SA_SSR803	p1	(A)10	10	732	741	TCCCAGTCATCCACTTTGAA	59.059	20	TTCACCGTGTGCTCATGTTT	60.16	20	186	683	868	CATCCACTTTGAACCATTCG	58.973	20	TTCACCGTGTGCTCATGTTT	60.16	20	179	690	868	TCCCAGTCATCCACTTTGAAC	59.958	21	TTCACCGTGTGCTCATGTTT	60.16	20	186	683	868
SA_SSR804	p1	(A)10	10	2072	2081	TGAAAGCAGATTGTCAGCCA	60.539	20	TTTGTTGTTGTTGTGGGTCAA	59.889	21	240	1917	2156	TGAAAGCAGATTGTCAGCCA	60.539	20	TTTTGTTGTTGTTGTGGGTCA	59.889	21	241	1917	2157	TGCTTGAATCTACAAGGGCA	59.42	20	TTTTGTTGTTGTTGTGGGTCA	59.889	21	209	1949	2157
SA_SSR805	p1	(A)10	10	190	199	TGAAGGGAAAGACATGAGCA	59.369	20	ACCCATGAGTCCATGACACG	61.858	20	239	56	294	TGAAGGGAAAGACATGAGCA	59.369	20	CCCATGAGTCCATGACACG	60.988	19	238	56	293	TCATGCCAGCATGTAAGGC	60.796	19	CATTCCCTGAGTTTGTGTGC	59.139	20	265	91	355
SA_SSR806	p1	(A)10	10	362	371	TTTCAAACAATATGCAACAGCA	59.26	22	CAGATTCTGAAAGGCGAAGC	60.096	20	257	262	518	TTTCAAACAATATGCAACAGCA	59.26	22	TGTCTGCCTTCAACCAACAG	59.873	20	274	262	535	TTTCAAACAATATGCAACAGCA	59.26	22	TTCTGAAAGGCGAAGCTAGG	59.724	20	253	262	514
SA_SSR807	p1	(A)10	10	1338	1347	ATGGGCTTGTCCTTCACTTG	60.111	20	ATGACAGGGTTTCGAGGATG	59.927	20	228	1223	1450	ATGGGCTTGTCCTTCACTTG	60.111	20	TTCTGCCCGTGCCTACTACT	59.898	20	261	1223	1483	ATGGGCTTGTCCTTCACTTG	60.111	20	GGTGCTGCTTGTTTTTGACA	59.888	20	182	1223	1404
SA_SSR808	p1	(A)10	10	1929	1938	CAAACAAGAATTCAGTTCCACC	58.602	22	CCCACTGACTTTTGTCCCAT	59.82	20	186	1904	2089	ACAAACAAGAATTCAGTTCCACC	59.424	23	CCCACTGACTTTTGTCCCAT	59.82	20	187	1903	2089	CAAACAAGAATTCAGTTCCACC	58.602	22	ACCCACTGACTTTTGTCCCA	60.399	20	187	1904	2090
SA_SSR809	p1	(A)10	10	40	49	TTTTTGGCTCATTGTATCATCG	59.964	22	TTTGATGAGCAATAATTCCACC	58.946	22	140	15	154	TTTTGGCTCATTGTATCATCG	58.639	21	TTTGATGAGCAATAATTCCACC	58.946	22	139	16	154	TTTTTGGCTCATTGTATCATCG	59.964	22	TTGATGAGCAATAATTCCACC	57.561	21	139	15	153
SA_SSR810	p1	(A)10	10	53	62	GCACAGGTTTGCAACATCAA	60.709	20	GCATGAGGTGCAGTTCTGAAT	60.278	21	116	0	115	GCACAGGTTTGCAACATCAA	60.709	20	ACTGCATGAGGTGCAGTTCT	58.465	20	119	0	118	GCACAGGTTTGCAACATCAA	60.709	20	TGCATGAGGTGCAGTTCTGA	61.627	20	117	0	116
SA_SSR811	p1	(A)10	10	312	321	GCCATCCAAGTTCTAGCAGC	59.985	20	TGATGGGATTTGCAGAAACA	60.049	20	209	255	463	GCCATCCAAGTTCTAGCAGC	59.985	20	TGTGATGGGATTTGCAGAAA	60.049	20	211	255	465	GCCATCCAAGTTCTAGCAGC	59.985	20	CCAATCAAATGCAAGCTGAA	59.809	20	158	255	412
SA_SSR812	p1	(A)10	10	2209	2218	CACCTCAGCAAAGGAAGAGG	59.982	20	TGGCCCCTTTATCTATATCAACC	60.391	23	239	2007	2245	CAAAGCAAAACTCAAACGCA	60.029	20	TGGCCCCTTTATCTATATCAACC	60.391	23	193	2053	2245	CAAAGGAAGAGGGGGAAAAG	60.04	20	TGGCCCCTTTATCTATATCAACC	60.391	23	231	2015	2245
SA_SSR813	p1	(A)10	10	264	273	GCATTTAGGTGGCATTTGGT	59.829	20	AGGGAGTCTTTAATGCCCGT	59.962	20	126	173	298	TTGAAGCGTGAAAAATGCAC	59.856	20	GGAGTCTTTAATGCCCGTGA	60.074	20	279	18	296	GCATTTAGGTGGCATTTGGT	59.829	20	GGAGTCTTTAATGCCCGTGA	60.074	20	124	173	296
SA_SSR814	p1	(A)10	10	828	837	AACTGCACAAACCTCGAACC	60.156	20	GTCCACCAATGGCTGAACTT	59.973	20	266	784	1049	AGATTTGCCAGAGCGAGAAA	60.096	20	TGCTAACATGTCCTGGCTTG	59.864	20	215	672	886	GTGTTCAAGGTTCGGGCTAA	60.11	20	TGCTAACATGTCCTGGCTTG	59.864	20	239	648	886
SA_SSR815	p1	(A)10	10	139	148	GGAAATTGGACTTGGTTGGA	59.767	20	CTGCTTCGGGTTCCTCCTAT	60.59	20	183	51	233	GGAAATTGGACTTGGTTGGA	59.767	20	CTTTCAGAATTGCGCTGCTT	60.658	20	197	51	247	AGTGCACTGGTGGGAAAAAT	59.454	20	CTGCTTCGGGTTCCTCCTAT	60.59	20	134	100	233
SA_SSR816	p1	(A)10	10	110	119	TGAACATATACATCAATTTTGGCT	57.679	24	TTGCTGGAATGCAAAGAGAA	59.542	20	117	74	190	AAATGAACATATACATCAATTTTGGC	59.488	26	TTGCTGGAATGCAAAGAGAA	59.542	20	120	71	190	AATGAACATATACATCAATTTTGGC	58.346	25	TTGCTGGAATGCAAAGAGAA	59.542	20	119	72	190
SA_SSR817	p1	(A)10	10	73	82	TATAGGCCGACATTAACCCG	59.81	20	CACGAGCATGGGTCCTATTT	59.955	20	160	1	160	TATAGGCCGACATTAACCCG	59.81	20	TGAATGTTTGAGTCTCCCCC	59.903	20	181	1	181	TCGCAACTTGAGAGCTTGTG	60.324	20	CACGAGCATGGGTCCTATTT	59.955	20	133	28	160
SA_SSR818	p1	(A)10	10	69	78	GTGGCAATCAAGATTACATCC	57.011	21	ATGTCACCCTTTCCCACAAA	60.21	20	108	1	108	GTGGCAATCAAGATTACATCC	57.011	21	CACCCTTTCCCACAAACAAT	59.688	20	104	1	104	AAAACACCTCAAAATGGATCG	58.938	21	GGAGCAGTTCCAGTCTTTGTT	58.443	21	150	43	192
SA_SSR819	p1	(A)10	10	191	200	ATACAGGGGGAAGGTGCATT	60.578	20	CTGCTTCTGTCTTTTTCCCC	58.909	20	107	117	223	AATACAGGGGGAAGGTGCAT	60.578	20	CTGCTTCTGTCTTTTTCCCC	58.909	20	108	116	223	ATACAGGGGGAAGGTGCATT	60.578	20	TCTGCTTCTGTCTTTTTCCCC	60.728	21	108	117	224
SA_SSR820	p1	(A)10	10	237	246	GGAAATCGTCATAGAAACGAAAA	59.512	23	TCAAAGGTGGAGCTTCTTCAA	59.978	21	268	50	317	GAGGGTCGAATCCAAAGTCA	60.05	20	TCGATATGATTTATATGCCCTGA	58.49	23	277	2	278	GGAAATCGTCATAGAAACGAAA	58.25	22	TCAAAGGTGGAGCTTCTTCAA	59.978	21	268	50	317
SA_SSR821	p1	(A)10	10	301	310	TTCCACTGTGCTTCTCATGC	59.992	20	CTCACACAGCTTAGTGGGCA	60.049	20	243	163	405	ACTTTGGCGTTAGTTGGGTG	60.03	20	CTCACACAGCTTAGTGGGCA	60.049	20	134	272	405	ACTTTGGCGTTAGTTGGGTG	60.03	20	TGAAAGAGAAAGGTGGGGTG	60.081	20	199	272	470
SA_SSR822	p1	(A)10	10	208	217	TGGGCAATGCCAAATTCTAT	60.289	20	AGGGAACAATCCATCCCAAT	60.388	20	237	28	264	TGGGCAATGCCAAATTCTAT	60.289	20	GGGAACAATCCATCCCAATA	59.439	20	236	28	263	GTGGGCAATGCCAAATTCTA	60.837	20	AGGGAACAATCCATCCCAAT	60.388	20	238	27	264
SA_SSR823	p1	(A)10	10	30	39	CTCCTTCAAGCACAGGGAAA	60.366	20	TCGAACTTTGCCTCAGGAGT	59.989	20	195	2	196	CTCCTTCAAGCACAGGGAAA	60.366	20	GCTCCAAAAGCACGGTAGAG	60.015	20	242	2	243	CTCCTTCAAGCACAGGGAAA	60.366	20	CTCCAAAAGCACGGTAGAGG	59.869	20	241	2	242
SA_SSR824	p1	(A)10	10	234	243	TCATGCTTGAAATATATTGCCCT	59.85	23	AGGGAAAAGGCAAGGAAAAA	60.048	20	151	154	304	TCATGCTTGAAATATATTGCCCT	59.85	23	AAGGGAAAAGGCAAGGAAAA	60.048	20	152	154	305	TCATGCTTGAAATATATTGCCCT	59.85	23	AAAGGGAAAAGGCAAGGAAA	60.048	20	153	154	306
SA_SSR825	p1	(A)10	10	208	217	TGTAAACAAACGCCCTCAAA	59.202	20	CCGTGGTGACATATGGTGAA	60.24	20	228	14	241	TTGTAAACAAACGCCCTCAA	59.202	20	CCGTGGTGACATATGGTGAA	60.24	20	229	13	241	TTTGTAAACAAACGCCCTCA	59.202	20	CCGTGGTGACATATGGTGAA	60.24	20	230	12	241
SA_SSR826	p1	(A)10	10	86	95	ACACAGGAAATCGCGAAAAA	60.617	20	GAGTATTCCAGCTTGTCGGC	59.843	20	167	48	214	ACACAGGAAATCGCGAAAAA	60.617	20	GCGGAGTATTCCAGCTTGTC	59.843	20	170	48	217	TACACAGGAAATCGCGAAAA	59.301	20	GAGTATTCCAGCTTGTCGGC	59.843	20	168	47	214
SA_SSR827	p1	(A)10	10	76	85	GGTTTGATTTACGTTCTCTATTCCA	59.807	25	ACAGAATGGTTTCCTCACGG	59.966	20	203	1	203	TGGTTTGATTTACGTTCTCTATTCC	59.807	25	ACAGAATGGTTTCCTCACGG	59.966	20	204	0	203	GGTTTGATTTACGTTCTCTATTCCA	59.807	25	GGTTTCCTCACGGCAGTTTA	60.11	20	196	1	196
SA_SSR828	p1	(A)10	10	377	386	TCCGACACAACAGTAACCCA	60.001	20	TGCATTTATGGTCACGGCTA	60.096	20	225	328	552	TCCGACACAACAGTAACCCA	60.001	20	GGCTCTAAGGCATTGTGCAT	60.243	20	240	328	567	TCCGACACAACAGTAACCCA	60.001	20	TTGTGCATTTATGGTCACGG	60.379	20	228	328	555
SA_SSR829	p1	(A)10	10	83	92	CATCACAAGGACAGTGAAGCA	59.889	21	CGGTGTGGGTAACTGGGTAT	59.592	20	252	8	259	CATCACAAGGACAGTGAAGCA	59.889	21	GGAACGAGAACACACTGTCG	59.31	20	199	8	206	CATCACAAGGACAGTGAAGCA	59.889	21	TCAAATTGAACAGTGCACGC	60.855	20	271	8	278
SA_SSR830	p1	(A)10	10	132	141	AAAGAAAAAGGAAGTCCTGTGAAA	59.7	24	AACCTGTCACTCCTTTTGATTTT	58.248	23	199	34	232	TGATTGTAATGAACCAAAAACG	57.63	22	AACCTGTCACTCCTTTTGATTTT	58.248	23	222	11	232	GGAAGTCCTGTGAAAGTTTACCTC	59.588	24	AACCTGTCACTCCTTTTGATTTT	58.248	23	190	43	232
SA_SSR831	p1	(A)10	10	258	267	ATTTTATGGGAGAGGGGGTG	60.011	20	CATGAAAGAGGCCACCACA	60.671	19	240	50	289	CCATGTCGAGATTTGAGGGT	59.927	20	CATGAAAGAGGCCACCACA	60.671	19	134	156	289	GGGGGTGTGTGTAATTCTGG	60.088	20	CATGAAAGAGGCCACCACA	60.671	19	227	63	289
SA_SSR832	p1	(A)10	10	412	421	CAAATCAATGGCAATACGCA	60.474	20	AATCACCGAAGGCCATGATA	60.296	20	280	291	570	ACGCATTCTTGATGCGAGTA	59.449	20	AATCACCGAAGGCCATGATA	60.296	20	265	306	570	TACGCATTCTTGATGCGAGT	59.449	20	AATCACCGAAGGCCATGATA	60.296	20	266	305	570
SA_SSR833	p1	(A)10	10	735	744	ATTGTCGAGAAGAGCGGAAA	59.955	20	ATGGTGGTGGCAACTCTAGC	60.142	20	252	664	915	ATTGTCGAGAAGAGCGGAAA	59.955	20	TAAAACAAATGGTGGTGGCA	59.826	20	260	664	923	AGATTGTCGAGAAGAGCGGA	60.096	20	ATGGTGGTGGCAACTCTAGC	60.142	20	254	662	915
SA_SSR834	p1	(A)10	10	261	270	CGGAACACACACCGTTAGAA	59.609	20	ACCATCCACCGTTATCGTTC	59.676	20	206	153	358	CGGAACACACACCGTTAGAA	59.609	20	CGGTAACCATCCACCGTTAT	59.569	20	211	153	363	CGGAACACACACCGTTAGAA	59.609	20	ATCATCGGTAACCATCCACC	59.488	20	216	153	368
SA_SSR835	p1	(A)10	10	172	181	GCCAAAATCTGGAAAAACCA	59.916	20	CTCTTTTTCCCCTTGCCTTT	59.698	20	177	40	216	GCCAAAATCTGGAAAAACCA	59.916	20	ACTCTTTTTCCCCTTGCCTT	59.213	20	178	40	217	GCCAAAATCTGGAAAAACCA	59.916	20	AACTCTTTTTCCCCTTGCCT	59.213	20	179	40	218
SA_SSR836	p1	(A)10	10	149	158	GGCACCTGAAACAAGGAAAA	60.088	20	TGGGGTTTCTGGTTAGTGGA	60.345	20	263	15	277	AGGCACCTGAAACAAGGAAA	59.711	20	TGGGGTTTCTGGTTAGTGGA	60.345	20	264	14	277	GGCACCTGAAACAAGGAAAA	60.088	20	GGAGAAAAGAAACGGAGGGA	60.549	20	215	15	229
SA_SSR837	p1	(A)10	10	385	394	GCAAAAGCACAAAACGACAA	59.895	20	GATGCTTGCAGGCTTTTCTC	60.103	20	117	354	470	TCTCGTTCCCTGTACAGCCT	59.867	20	GATGCTTGCAGGCTTTTCTC	60.103	20	215	256	470	AAAACGCCTCGCTCATAAAA	59.853	20	GATGCTTGCAGGCTTTTCTC	60.103	20	175	296	470
SA_SSR838	p1	(A)10	10	2115	2124	AAACCAGCAAGGTCGTGAAT	59.598	20	TGTAAACATGCGAAAAGCCA	60.251	20	205	2084	2288	AAACCAGCAAGGTCGTGAAT	59.598	20	CAAATCCAGGGCTAGTTTGC	59.708	20	173	2084	2256	AAAACCAGCAAGGTCGTGAA	60.668	20	TGTAAACATGCGAAAAGCCA	60.251	20	206	2083	2288
SA_SSR839	p1	(A)10	10	874	883	GCAACCCCTCATCTAACAGG	59.55	20	GGGCAGAAAGAAAGTGGTGA	60.232	20	118	837	954	GCAACCCCTCATCTAACAGG	59.55	20	GCGTTTGGGTTTTGAGGTAG	59.609	20	276	837	1112	GCAACCCCTCATCTAACAGG	59.55	20	TTAAAAGAAAGAATGCGGGC	59.323	20	134	837	970
SA_SSR840	p1	(A)10	10	65	74	TATGCACACCCTGAAAAACG	59.585	20	TTGGGATGTTCCACTCCAAT	60.173	20	188	14	201	CACACCCTGAAAAACGAAGG	60.52	20	TTGGGATGTTCCACTCCAAT	60.173	20	184	18	201	CCAATATGCACACCCTGAAA	59.395	20	TTGGGATGTTCCACTCCAAT	60.173	20	192	10	201
SA_SSR841	p1	(A)10	10	33	42	TCTCCAAAACACAATGACCCT	59.439	21	AAATTTTGTGGGACTCCGTG	59.83	20	274	8	281	CTCTCCAAAACACAATGACCC	59.439	21	AAATTTTGTGGGACTCCGTG	59.83	20	275	7	281	TCTCCAAAACACAATGACCCT	59.439	21	CCCATTTTTGTTTGCATGTG	59.826	20	165	8	172
SA_SSR842	p1	(A)10	10	235	244	GGCTGTTCTCACTCCTACGC	60.02	20	GACAAAGGGAAAGGAGGGTC	59.912	20	222	71	292	GCGGCTGTTCTCACTCCTAC	60.02	20	GACAAAGGGAAAGGAGGGTC	59.912	20	224	69	292	GTTTGCTTCCTTCTCCTCCC	60.19	20	GACAAAGGGAAAGGAGGGTC	59.912	20	259	34	292
SA_SSR843	p1	(A)10	10	163	172	AAATGCTCCACCAATATGGC	59.791	20	TGGTGTACTCCCTGGTAGCC	59.989	20	167	79	245	AAATGCTCCACCAATATGGC	59.791	20	GGTTAGTGCTGCAGGAAGGA	60.397	20	120	79	198	CCACCAATATGGCTGCATTA	59.401	20	TGGTGTACTCCCTGGTAGCC	59.989	20	160	86	245
SA_SSR844	p1	(A)10	10	37	46	ATGCTTTCCTTCAAAGGGGT	59.94	20	AACCCCCACTATTAGCCCAC	60.074	20	252	1	252	ATGCTTTCCTTCAAAGGGGT	59.94	20	CCTCAGTCAAATTCCCCAAA	59.903	20	271	1	271	ATGCTTTCCTTCAAAGGGGT	59.94	20	TGAGCCCTCAGTCAAATTCC	60.195	20	276	1	276
SA_SSR845	p1	(A)10	10	131	140	TGTATATGGGTTTTGGTACCTCG	60.01	23	CACACAAGCAAGTGCAGAAAA	60.081	21	156	77	232	TGTATATGGGTTTTGGTACCTCG	60.01	23	CACACAAGCAAGTGCAGAAA	58.626	20	156	77	232	TGTATATGGGTTTTGGTACCTCG	60.01	23	ACACACAAGCAAGTGCAGAAA	59.549	21	157	77	233
SA_SSR846	p1	(A)10	10	223	232	CCCCAAATATTGCATCTGCT	59.923	20	TTTATGGCTGGTTGAGAGCC	60.214	20	111	185	295	CCCCAAATATTGCATCTGCT	59.923	20	TTGAGAGCCAGGAGTTGTCC	60.386	20	100	185	284	ATGAGGGGAAAGTGCAAGAA	59.67	20	TTTATGGCTGGTTGAGAGCC	60.214	20	141	155	295
SA_SSR847	p1	(A)10	10	282	291	CAAGGCACTCCTATTCTCAGC	59.091	21	CCCTCAACGTTCTTTGTTTGA	60.132	21	231	199	429	CAAGGCACTCCTATTCTCAGC	59.091	21	CCCTCAACGTTCTTTGTTTG	58.255	20	231	199	429	CAAGGCACTCCTATTCTCAGC	59.091	21	ACCCTCAACGTTCTTTGTTTG	59.132	21	232	199	430
SA_SSR848	p1	(A)10	10	745	754	GGAATCATACCTCCAACAAAGG	59.704	22	GCGTGGCAATAAAACTAGCA	58.985	20	209	664	872	GGAATCATACCTCCAACAAAGG	59.704	22	TGCGTGGCAATAAAACTAGC	58.985	20	210	664	873	GGAATCATACCTCCAACAAAGG	59.704	22	GCTGCGTGGCAATAAAACTA	58.985	20	212	664	875
SA_SSR849	p1	(A)10	10	59	68	TTCAAACCCGACCCATTAAC	59.662	20	TATCCTCATTCGCATTGTGC	59.652	20	243	14	256	TTCAAACCCGACCCATTAAC	59.662	20	AGAGAATTGGGTTTGACCGA	59.526	20	181	14	194	TTCAAACCCGACCCATTAAC	59.662	20	GAGAGAATTGGGTTTGACCG	59.526	20	182	14	195
SA_SSR850	p1	(A)10	10	3146	3155	TAGTGTCTGCAGTCCCCACA	60.309	20	GCCTAGCACCGGTTGTTATT	59.114	20	198	3075	3272	CCCCACATGGGATTTTGTAA	60.418	20	GCCTAGCACCGGTTGTTATT	59.114	20	185	3088	3272	AGTGTCTGCAGTCCCCACAT	60.596	20	GCCTAGCACCGGTTGTTATT	59.114	20	197	3076	3272
SA_SSR851	p1	(A)10	10	92	101	GCCATTTGAAGATTTGGCAT	59.907	20	CAGAAAATATGTACCTTGCTCGT	57.558	23	145	39	183	GCCATTTGAAGATTTGGCAT	59.907	20	ACAGAAAATATGTACCTTGCTCG	57.558	23	146	39	184	GAAGACGACCTCATTCCTGC	59.81	20	CAGAAAATATGTACCTTGCTCGT	57.558	23	166	18	183
SA_SSR852	p1	(A)10	10	142	151	GGGGAGTGATCATGAGAAGC	59.617	20	TCAGATTTGAAGCACCTCCA	59.369	20	269	75	343	CGGGGAGTGATCATGAGAAG	60.612	20	TCAGATTTGAAGCACCTCCA	59.369	20	270	74	343	TATGTTCAAAAGAAGCGGGG	60.067	20	GGCAAAGAAGAGGAATTTGG	58.762	20	234	59	292
SA_SSR853	p1	(A)10	10	73	82	GAGTGACATGAATTGGAAAACTTG	59.913	24	GTGGGAAATTGCTTTGCTTC	59.691	20	113	2	114	TGAGTGACATGAATTGGAAAACTT	59.913	24	GTGGGAAATTGCTTTGCTTC	59.691	20	114	1	114	GAGTGACATGAATTGGAAAACTTG	59.913	24	GGCTTAAAGAAGCAGCCAAA	59.609	20	179	2	180
SA_SSR854	p1	(A)10	10	391	400	CAGCTGCCTCAAGTTCCAAT	60.397	20	TCGAGTCCTTGACCCATTTC	60.05	20	266	299	564	CAGCTGCCTCAAGTTCCAAT	60.397	20	TGAGGCTTTGATTTGCACAC	59.847	20	221	299	519	ATCAGCTGCCTCAAGTTCCA	60.945	20	TCGAGTCCTTGACCCATTTC	60.05	20	268	297	564
SA_SSR855	p1	(A)10	10	68	77	CAAACCAATTTCCAACCTGAG	59.457	21	CCTGCAATTTTCCTGTGCTA	58.917	20	279	24	302	CAAACCAATTTCCAACCTGA	58.448	20	CCTGCAATTTTCCTGTGCTA	58.917	20	279	24	302	ACAAACCAATTTCCAACCTGA	59.322	21	CCTGCAATTTTCCTGTGCTA	58.917	20	280	23	302
SA_SSR856	p1	(A)10	10	122	131	AAACAGAGGGCCGTGTAAAA	59.609	20	CCAGCAAATTCTCCTGCTTC	59.955	20	207	93	299	AAACAGAGGGCCGTGTAAAA	59.609	20	TCCAGCAAATTCTCCTGCTT	59.955	20	208	93	300	AAACAGAGGGCCGTGTAAAA	59.609	20	CTGATGAACGCCATTGTGTC	60.12	20	251	93	343
SA_SSR857	p1	(A)10	10	127	136	AAATGCTTGAATGGTAATCACA	57.194	22	TTTGAAACGAAAAATCATCGC	60.068	21	114	47	160	ATCTCTCAATTTTTGCCTTTGT	57.073	22	TTTGAAACGAAAAATCATCGC	60.068	21	161	0	160	AAATGCTTGAATGGTAATCACA	57.194	22	TTGAAACGAAAAATCATCGC	58.746	20	113	47	159
SA_SSR858	p1	(A)10	10	2223	2232	CTTGTGCTTGGGACTGTGAA	59.873	20	CCCCAACTTGGTTCAGTGTT	59.861	20	279	2048	2326	TGTGCTTGGGACTGTGAAAA	60.278	20	CCCCAACTTGGTTCAGTGTT	59.861	20	277	2050	2326	TTGTGCTTGGGACTGTGAAA	60.278	20	CCCCAACTTGGTTCAGTGTT	59.861	20	278	2049	2326
SA_SSR859	p1	(A)10	10	58	67	TTAGCGAAATTGACTTCTGACTT	57.422	23	ATCGAATGCTCATGCAATCA	60.19	20	172	3	174	GCGAAATTGACTTCTGACTTCAT	59.781	23	CACACAACTATGCTCTCTGCAA	59.148	22	203	6	208	AATTAGCGAAATTGACTTCTGACTT	58.985	25	ATCGAATGCTCATGCAATCA	60.19	20	174	1	174
SA_SSR860	p1	(A)10	10	242	251	GTCAAAAGATGAGCTGGGGA	60.195	20	ACCAAAACTGCAATTGAGCC	60.118	20	267	53	319	AAGATGAGCTGGGGAGACCT	60.216	20	ACCAAAACTGCAATTGAGCC	60.118	20	262	58	319	CAAAAGATGAGCTGGGGAGA	60.331	20	ACCAAAACTGCAATTGAGCC	60.118	20	265	55	319
SA_SSR861	p1	(A)10	10	148	157	CACACGAAAAATCCCTTCCT	59.028	20	CATGTCCCTAGGTTCCATCTG	59.415	21	211	26	236	TGGGAACAGCTTACATTCACC	59.985	21	CATGTCCCTAGGTTCCATCTG	59.415	21	169	68	236	CACGAAAAATCCCTTCCTAGC	60.082	21	CATGTCCCTAGGTTCCATCTG	59.415	21	209	28	236
SA_SSR862	p1	(A)10	10	121	130	GTGGTTTGATGCAATAGCCC	60.339	20	CCCCAAAATTTCGTTATTTTCAT	60.278	23	126	79	204	TGTGGTTTGATGCAATAGCC	59.548	20	CCCCAAAATTTCGTTATTTTCAT	60.278	23	127	78	204	TGGTTTGATGCAATAGCCCT	60.469	20	CCCCAAAATTTCGTTATTTTCAT	60.278	23	125	80	204
SA_SSR863	p1	(A)10	10	219	228	ATATCCAAACCCAATGCCAA	60.016	20	GCTGGTTTGCTTTAAAACCG	59.758	20	132	130	261	CAAAACCATCCATGCTGAAA	59.518	20	GCTGGTTTGCTTTAAAACCG	59.758	20	115	147	261	CCATCCATGCTGAAAAGTTG	59.123	20	GCTGGTTTGCTTTAAAACCG	59.758	20	110	152	261
SA_SSR864	p1	(A)10	10	181	190	TTATGTAAGGGAGGAGGGGG	60.138	20	CCATGACGTGTAGGCTTGAA	59.716	20	268	71	338	AGACCCAGAAGCTCTGTCCA	59.986	20	TCCTTGGCTACCACTTCCAT	59.55	20	272	11	282	TTATGTAAGGGAGGAGGGGG	60.138	20	TCCTTGGCTACCACTTCCAT	59.55	20	212	71	282
SA_SSR865	p1	(A)10	10	158	167	CACGTCGATGTTCAAACCAC	60.008	20	CGCCATATTGGTTATTGAAAGTT	59.326	23	122	81	202	ACACGTCGATGTTCAAACCA	60.008	20	CGCCATATTGGTTATTGAAAGTT	59.326	23	123	80	202	CACGTCGATGTTCAAACCAC	60.008	20	CGCCATATTGGTTATTGAAAG	57.25	21	122	81	202
SA_SSR866	p1	(A)10	10	207	216	GGCGTAAAACACCCTTGAGA	60.11	20	AGAATCTGATCTGTTTTTATGTGTATG	57.132	27	196	66	261	GGCGTAAAACACCCTTGAGA	60.11	20	GAATCTGATCTGTTTTTATGTGTATGT	57.002	27	195	66	260	TCCAATGGCAAAACCTTCAT	60.309	20	AGAATCTGATCTGTTTTTATGTGTATG	57.132	27	136	126	261
SA_SSR867	p1	(A)10	10	2353	2362	GCAGGGAGAGGCATGTAGAA	60.362	20	CAGAAAGGCCATCCTCTTCA	60.331	20	120	2289	2408	AGCAGGGAGAGGCATGTAGA	59.973	20	CCTCTTCATGAAAGCAGGGT	59.284	20	109	2288	2396	TCTAGCAGGGAGAGGCATGT	59.973	20	CCTCTTCATGAAAGCAGGGT	59.284	20	112	2285	2396
SA_SSR868	p1	(A)10	10	385	394	TTGGAACAGAGGATCCCAAG	60.042	20	CTGCTGCTGATGATCCAAGA	60.096	20	205	242	446	TTGGAACAGAGGATCCCAAG	60.042	20	TCTGCTGCTGATGATCCAAG	60.096	20	206	242	447	AAGGGTAAACCCAACCCAAC	59.955	20	CTGCTGCTGATGATCCAAGA	60.096	20	272	175	446
SA_SSR869	p1	(A)10	10	298	307	GCCTCCTTGTAGCCAAAGAGTA	59.913	22	GGAAAGCTCTAACTTCGTTCCA	59.892	22	228	141	368	GCCTCCTTGTAGCCAAAGAGTA	59.913	22	TGGAAAGCTCTAACTTCGTTCC	59.892	22	229	141	369	GTGCCTCCTTGTAGCCAAA	58.862	19	GGAAAGCTCTAACTTCGTTCCA	59.892	22	230	139	368
SA_SSR870	p1	(A)10	10	1233	1242	TTGGATGATGGATGTGTTCA	58.232	20	CTCAATGGACAACCATGTCG	59.96	20	218	1127	1344	GTTGGATGATGGATGTGTTCA	59.208	21	CTCAATGGACAACCATGTCG	59.96	20	219	1126	1344	TGTTGGATGATGGATGTGTTC	59.208	21	CTCAATGGACAACCATGTCG	59.96	20	220	1125	1344
SA_SSR871	p1	(A)10	10	368	377	CTGACCAAGGAGGAGGAGTG	59.828	20	CTATCGGGCTCCAATCTGAC	59.653	20	162	299	460	CTGACCAAGGAGGAGGAGTG	59.828	20	AATTGACAGGGCTGCTTCTC	59.434	20	248	299	546	CTGACCAAGGAGGAGGAGTG	59.828	20	ATTTTCCTATCGGGCTCCAA	60.764	20	168	299	466
SA_SSR872	p1	(A)10	10	142	151	TGAGATGGTGGAGAGAAATGG	60.058	21	GCTCACCCAAAACTCCAAGA	60.232	20	240	10	249	TGAGATGGTGGAGAGAAATGG	60.058	21	CCCAAAACTCCAAGAAATGC	59.546	20	235	10	244	TGAGATGGTGGAGAGAAATGG	60.058	21	ATGCTCACCCAAAACTCCAA	60.495	20	242	10	251
SA_SSR873	p1	(A)10	10	202	211	GTGGTGAGGACTTGTGGCTT	60.159	20	TTTCATCATGGAAATCATCAGA	58.01	22	167	83	249	ATGGGGTACTGTGGTGAGGA	60.238	20	TTTCATCATGGAAATCATCAGA	58.01	22	177	73	249	GTGGTGAGGACTTGTGGCTT	60.159	20	TTTCATCATGGAAATCATCAGAC	58.895	23	167	83	249
SA_SSR874	p1	(A)10	10	2310	2319	CTAGGGGGTGCATTCATTGT	59.813	20	TCGCTGAACTTGACGAAGATT	60.008	21	129	2241	2369	CTAGGGGGTGCATTCATTGT	59.813	20	AAGATCGCTGAACTTGACGAA	60.008	21	133	2241	2373	TAGGGGGTGCATTCATTGTT	60.192	20	TCGCTGAACTTGACGAAGATT	60.008	21	128	2242	2369
SA_SSR875	p1	(A)10	10	412	421	CAAGGATGGGCTGGAAGATA	60.029	20	CGTTGTGTTAGCAACAGCGT	59.974	20	257	363	619	ATGGGCTGGAAGATAGCCTT	60.06	20	CGTTGTGTTAGCAACAGCGT	59.974	20	252	368	619	CAAGGATGGGCTGGAAGATA	60.029	20	TTTGCTTTGGGTTCTCTTGG	60.22	20	216	363	578
SA_SSR876	p1	(A)10	10	100	109	AACATTGTGGATTACAAACCGA	59.248	22	CTTGCTCGTTACGGGTTCTG	60.817	20	277	21	297	CATTGTGGATTACAAACCGAG	58.013	21	TGCTCGTTACGGGTTCTGAT	60.657	20	273	23	295	CATTGTGGATTACAAACCGAGT	58.882	22	TGCTCGTTACGGGTTCTGAT	60.657	20	273	23	295
SA_SSR877	p1	(A)10	10	356	365	TGAAAAGAAAGAACCATGGGA	59.532	21	CCACTCGAAAGAAAAAGCCA	60.357	20	182	267	448	TGAAAAGAAAGAACCATGGGA	59.532	21	CGAAAGAAAAAGCCAAAGGA	59.447	20	177	267	443	TGAAAAGAAAGAACCATGGGA	59.532	21	TCGAAAGAAAAAGCCAAAGG	59.447	20	178	267	444
SA_SSR878	p1	(A)10	10	1428	1437	CCATGCTGAGGGAAACAACT	60.111	20	GCAATTTGCATTGGTCTTCTC	59.705	21	263	1256	1518	ATCTCCATGCTGAGGGAAAC	59.094	20	GCAATTTGCATTGGTCTTCTC	59.705	21	267	1252	1518	GGGGTCAAACGCAAGTTTT	59.963	19	TGCATTGGTCTTCTCTCATCC	60.211	21	216	1297	1512
SA_SSR879	p1	(A)10	10	142	151	CATGGAATAAAGGGCAGCAG	60.597	20	AGTGGCAGAGATGGAAGCAT	59.834	20	110	104	213	CATGGAATAAAGGGCAGCAG	60.597	20	TGGTGGTAGTGGCAGAGATG	59.701	20	117	104	220	CATGGAATAAAGGGCAGCAG	60.597	20	GAACAGTGGTGGTAGTGGCA	59.597	20	123	104	226
SA_SSR880	p1	(A)10	10	35	44	CCCATATCTTGCTGGGGATA	59.739	20	GCAGAGCAAGTGGCTTCTTT	59.763	20	111	1	111	CCCATATCTTGCTGGGGATA	59.739	20	CACCCTTGTGGGTGGAAGTA	60.801	20	279	1	279	CCCATATCTTGCTGGGGATA	59.739	20	TTGATGGGAATTTTTAAGGGG	60.002	21	252	1	252
SA_SSR881	p1	(A)10	10	203	212	TAACCTCCACAATGCCATGA	59.924	20	AAGCCAAGGTTCCAACTTCC	60.476	20	216	141	356	CTCCACAATGCCATGACAAG	60.112	20	AAGCCAAGGTTCCAACTTCC	60.476	20	212	145	356	TAACCTCCACAATGCCATGA	59.924	20	GGCTGGATGTACAAATGGGA	60.723	20	128	141	268
SA_SSR882	p1	(A)10	10	434	443	CGAAATGAGCCCTGCTAGAC	59.978	20	TCCTTTGCGTTTTTGTTGTG	59.746	20	122	392	513	CGAAATGAGCCCTGCTAGAC	59.978	20	CACCCATGGTACAGGCCTAC	60.255	20	233	392	624	ATGCCCTTGAAGCTAGGGTT	60.096	20	TCCTTTGCGTTTTTGTTGTG	59.746	20	156	358	513
SA_SSR883	p1	(A)10	10	124	133	TTCCTTAACATCTGTCAGGCAT	58.72	22	ATGAAACTTGCCTTGGTTGG	59.971	20	190	44	233	TTCCTTAACATCTGTCAGGCAT	58.72	22	TCACATGAAACTTGCCTTGG	59.691	20	194	44	237	TCCTTAACATCTGTCAGGCAT	57.281	21	ATGAAACTTGCCTTGGTTGG	59.971	20	189	45	233
SA_SSR884	p1	(A)10	10	122	131	AGGGCATTCACAGGCTTCTA	59.836	20	CACCTCCTTTCACGTTGGAT	59.966	20	115	41	155	GGGCATTCACAGGCTTCTAA	60.214	20	CACCTCCTTTCACGTTGGAT	59.966	20	114	42	155	AGGGCATTCACAGGCTTCTA	59.836	20	TCCTTTCACCTCCTTTCACG	60.224	20	121	41	161
SA_SSR885	p1	(A)10	10	231	240	TGTGCTTCCACGTGAAAATG	60.699	20	TTCTTTACGATGTTGTTGTCTTTCA	60.082	25	150	144	293	ATTTTTAAAAGCACGGCCAG	59.253	20	TTCTTTACGATGTTGTTGTCTTTCA	60.082	25	203	91	293	TGTGCTTCCACGTGAAAATG	60.699	20	TCTTTACGATGTTGTTGTCTTTCA	58.855	24	149	144	292
SA_SSR886	p1	(A)10	10	225	234	GGAAGTTGGTTGTGGCCTAA	59.971	20	TTGCCGATACATCCCTTTTC	59.901	20	210	81	290	TTTCCCAAGATCGAAGCAGT	59.813	20	TTGCCGATACATCCCTTTTC	59.901	20	115	176	290	GGAAGTTGGTTGTGGCCTAA	59.971	20	ATCCCTTTTCGAATCCCAAG	60.258	20	200	81	280
SA_SSR887	p1	(A)10	10	2009	2018	AACCCAAAGCACAAAACCTG	60.008	20	CATTCTGCTTTGAACTGCCA	59.988	20	209	1948	2156	CAACCCAAAGCACAAAACCT	60.008	20	CATTCTGCTTTGAACTGCCA	59.988	20	210	1947	2156	CAACCCAAAGCACAAAACCT	60.008	20	CCCCTTTTGTTTCTTGTGGA	59.942	20	139	1947	2085
SA_SSR888	p1	(A)10	10	108	117	CCAAATAGCAAGGTTTCGTG	58.293	20	AAGATGGGCTTTTGACATGG	59.933	20	191	85	275	CCAAATAGCAAGGTTTCGTG	58.293	20	AGATGAAGAATGGGTCACCG	59.927	20	159	85	243	CCAAATAGCAAGGTTTCGTG	58.293	20	GATGGGCTTTTGACATGGTT	59.797	20	189	85	273
SA_SSR889	p1	(A)10	10	80	89	CTCTGTTGGGTATTCCACGAA	59.978	21	AACTTTGCTCCTTGCTTCCC	60.743	20	189	19	207	TTCTCTGTTGGGTATTCCACG	59.978	21	AACTTTGCTCCTTGCTTCCC	60.743	20	191	17	207	TCTGTTGGGTATTCCACGAA	58.973	20	AACTTTGCTCCTTGCTTCCC	60.743	20	188	20	207
SA_SSR890	p1	(A)10	10	614	623	CCAAACTCTTTTCCCCACAA	59.942	20	TCAAAGATGGTGGTTGGTGA	59.935	20	109	574	682	CATCAACCCAAAACCAAACC	60.066	20	TCAAAGATGGTGGTTGGTGA	59.935	20	216	467	682	CCAAACTCTTTTCCCCACAA	59.942	20	GCGACTTCAAAGATGGTGGT	60.119	20	115	574	688
SA_SSR891	p1	(A)10	10	439	448	TCTTAAAGGGCAATTTCCACA	59.573	21	TGTTCATCGCTGCAAAGTTC	59.995	20	265	388	652	TCTTAAAGGGCAATTTCCACA	59.573	21	GCAGGTTTGTGTGTTCATCG	60.16	20	276	388	663	TCTTAAAGGGCAATTTCCACA	59.573	21	CGCAGGTTTGTGTGTTCATC	60.16	20	277	388	664
SA_SSR892	p1	(A)10	10	181	190	ATGAAGCCAAATCCTGATGC	60.043	20	CATGTCACCAGACTTAGAAAGCA	59.434	23	191	45	235	TGATGCTTTTGTGGAAGCAA	60.379	20	CATGTCACCAGACTTAGAAAGCA	59.434	23	177	59	235	ATGAAGCCAAATCCTGATGC	60.043	20	TCACCAGACTTAGAAAGCAAACA	59.074	23	187	45	231
SA_SSR893	p1	(A)10	10	158	167	ACCCATGATTTGAGGGTGAC	59.636	20	CGAAGGGAAGGATGATGTGT	59.927	20	273	61	333	GATCCATTTGTCCACCATCC	59.995	20	TGAGAAAGTGAAGGGAAGGC	59.405	20	248	105	352	CGGTAAAATTTAGGGGTGGC	60.539	20	CGAAGGGAAGGATGATGTGT	59.927	20	254	80	333
SA_SSR894	p1	(A)10	10	183	192	TCATGTTTGGTGGTTTCTTCC	59.822	21	TGTTTTCCAGTTAATCAGCTACTACAA	59.708	27	199	40	238	TCATGTTTGGTGGTTTCTTCC	59.822	21	TCAGCTACTACAATATTTAGCCAACA	58.604	26	185	40	224	TCATGTTTGGTGGTTTCTTCC	59.822	21	TGTTTTCCAGTTAATCAGCTACTACA	58.58	26	199	40	238
SA_SSR895	p1	(A)10	10	122	131	GACCTGACCTATGATACTCTAGGAGG	59.947	26	TCGCTTTTAATCAAGTCCCA	58.361	20	212	85	296	GACCTGACCTATGATACTCTAGGAGG	59.947	26	GTCGCTTTTAATCAAGTCCCA	59.215	21	213	85	297	CCTGACCTATGATACTCTAGGAGG	57.553	24	TCGCTTTTAATCAAGTCCCA	58.361	20	210	87	296
SA_SSR896	p1	(A)10	10	41	50	CACATGCACTTGGATAATTTGA	58.558	22	AGCCATTGTTTGTGTGGTGA	60.008	20	186	4	189	CACATGCACTTGGATAATTTGA	58.558	22	GCGAGAAACTGAGGTTGGAC	59.851	20	233	4	236	CACATGCACTTGGATAATTTGAC	59.397	23	AGCCATTGTTTGTGTGGTGA	60.008	20	186	4	189
SA_SSR897	p1	(A)10	10	625	634	GCACCTAACCAATCCAGGTG	60.375	20	ATGAAGCCATCGATCTCTCG	60.326	20	250	559	808	TGCACCTAACCAATCCAGGT	60.375	20	ATGAAGCCATCGATCTCTCG	60.326	20	251	558	808	GCACCTAACCAATCCAGGTG	60.375	20	CAGTCATGCAGCAGACACAA	59.595	20	153	559	711
SA_SSR898	p1	(A)10	10	170	179	GATTCTTCAACCCCAGGTGA	59.903	20	TTTTTGCAAGTCCAGGAGGT	59.711	20	182	113	294	GATTCTTCAACCCCAGGTGA	59.903	20	AGTCCAGGAGGTGGATTGAA	59.505	20	174	113	286	GATTCTTCAACCCCAGGTGA	59.903	20	AAGTCCAGGAGGTGGATTGA	59.505	20	175	113	287
SA_SSR899	p1	(A)10	10	1637	1646	GGGTCCAAGATGACAGTGCT	60.12	20	TTTAACCCTGTGCAAAAATGAA	59.511	22	209	1518	1726	AGGGTCCAAGATGACAGTGC	60.12	20	TTTAACCCTGTGCAAAAATGAA	59.511	22	210	1517	1726	GGGTCCAAGATGACAGTGCT	60.12	20	TTAACCCTGTGCAAAAATGAA	58.2	21	208	1518	1725
SA_SSR900	p1	(A)10	10	84	93	GCATTGTTCATTACGAAGATCG	59.614	22	GCATCAGAAGTTCCAAGCGT	60.406	20	263	1	263	GCATTGTTCATTACGAAGATCG	59.614	22	AGCATCAGAAGTTCCAAGCG	60.538	20	264	1	264	GCATTGTTCATTACGAAGATCG	59.614	22	AACAGTTTTTGAGGCTTCCG	59.355	20	139	1	139
SA_SSR901	p1	(A)10	10	173	182	AAAGATTTGATGAGTTCAAGAGGG	60.005	24	ATTGTTCCATCCACAAAGCC	59.797	20	215	76	290	AAAGATTTGATGAGTTCAAGAGGG	60.005	24	TTGACTCCTCCTCTCCCGTA	59.797	20	141	76	216	AAAGATTTGATGAGTTCAAGAGGG	60.005	24	TGACCACACCCAATCATCAC	60.23	20	178	76	253
SA_SSR902	p1	(A)10	10	1222	1231	TTTGGGCATTAGGCAATAGG	59.922	20	AGCTTTAAGTGTTCGGCTCG	59.654	20	244	1059	1302	ACTTTTTGGGCATTAGGCAA	59.586	20	AGCTTTAAGTGTTCGGCTCG	59.654	20	248	1055	1302	TTTGGGCATTAGGCAATAGG	59.922	20	CTCGGCTCGACTCGTTTATG	60.924	20	228	1059	1286
SA_SSR903	p1	(A)10	10	426	435	CCCAAATTCCCAATAGCAAA	59.767	20	CAGACGTGCACAAGGGAGTA	59.897	20	158	303	460	TCCCAAATTCCCAATAGCAA	60.26	20	CAGACGTGCACAAGGGAGTA	59.897	20	159	302	460	ATCCCAAATTCCCAATAGCA	59.23	20	CAGACGTGCACAAGGGAGTA	59.897	20	160	301	460
SA_SSR904	p1	(A)10	10	104	113	TCGGGTGTGGGACAAAAATA	61.118	20	TCAGGTTTTCTTGCATGACTTC	59.359	22	166	7	172	TCGGGTGTGGGACAAAAATA	61.118	20	TTCAGGTTTTCTTGCATGACTT	58.882	22	167	7	173	GGTTATTAGGTGCATGGTTCG	59.352	21	TCAGGTTTTCTTGCATGACTTC	59.359	22	141	32	172
SA_SSR905	p1	(A)10	10	1078	1087	CCTCAAGAGAGCCCAGTTCA	60.523	20	TTCCAGTGAAGCATGTGTCC	59.682	20	222	990	1211	CAACCTCAAGAGAGCCCAGT	59.45	20	TTCCAGTGAAGCATGTGTCC	59.682	20	225	987	1211	TTTCCCAACCTCAAGAGAGC	59.405	20	TTCCAGTGAAGCATGTGTCC	59.682	20	230	982	1211
SA_SSR906	p1	(A)10	10	2021	2030	CCGATGCTCCAAGTAGTGGT	60.134	20	TCGATTTCCAGGTTCCTTCA	60.572	20	259	1972	2230	ATGCCGATGCTCCAAGTAGT	59.723	20	TCGATTTCCAGGTTCCTTCA	60.572	20	262	1969	2230	CCGATGCTCCAAGTAGTGGT	60.134	20	TTCGATTTCCAGGTTCCTTC	59.101	20	260	1972	2231
SA_SSR907	p1	(A)10	10	2233	2242	CATTTTTATCAAGCCAGGGTG	59.46	21	TGGGATACCCGTAGCACAGT	60.397	20	213	2145	2357	CATTTTTATCAAGCCAGGGTG	59.46	21	ACAGCTAGATGGGATACCCG	59.031	20	222	2145	2366	TCAAGCCAGGGTGTTAATTTTT	59.878	22	TGGGATACCCGTAGCACAGT	60.397	20	205	2153	2357
SA_SSR908	p1	(A)10	10	857	866	AAGACGGAAAGTGCCAAAAA	59.724	20	AGTGCCAGAACCTTGTTGCT	59.914	20	100	825	924	AAAGACGGAAAGTGCCAAAA	59.724	20	AGTGCCAGAACCTTGTTGCT	59.914	20	101	824	924	AAGACGGAAAGTGCCAAAAA	59.724	20	TGCTGCTTTAAGTGCCAGAA	59.752	20	110	825	934
SA_SSR909	p1	(A)10	10	150	159	CACATTAACACAGCATGGGG	59.84	20	GCATGAACAGCAAGCAAAAA	59.999	20	170	67	236	AGTGCTCATCCAGAAGCCAT	59.834	20	GCATGAACAGCAAGCAAAAA	59.999	20	199	38	236	CACATTAACACAGCATGGGG	59.84	20	TCAGTCTTCGCTGCATGAAC	60.144	20	182	67	248
SA_SSR910	p1	(A)10	10	176	185	CATCGAGAGTTATTTTGAATGGT	57.34	23	CTGTAGTGGGGGCAAGAAAA	60.103	20	240	142	381	CATCGAGAGTTATTTTGAATGGT	57.34	23	TTTTCTGTAGTGGGGGCAAG	60.103	20	244	142	385	ACATCGAGAGTTATTTTGAATGG	57.34	23	CTGTAGTGGGGGCAAGAAAA	60.103	20	241	141	381
SA_SSR911	p1	(A)10	10	177	186	CAGGGTTTTAAGGGCATTGA	59.931	20	AGGGCACTCGTTAGCAAAAC	59.383	20	149	151	299	ACCAGGGTTTTAAGGGCATT	59.704	20	AGGGCACTCGTTAGCAAAAC	59.383	20	151	149	299	AACCAGGGTTTTAAGGGCAT	59.704	20	AGGGCACTCGTTAGCAAAAC	59.383	20	152	148	299
SA_SSR912	p1	(A)10	10	54	63	TCACAAATCAATGAATGATGAAA	58.004	23	GTTTTGGCGAAACTTCCGTA	60.11	20	182	16	197	CAATGAATGATGAAATCAAAATGAA	60.07	25	AAGCCTCATCCATGTTTTGG	59.933	20	187	24	210	CAAATCAATGAATGATGAAATCAAA	60.07	25	AAGCCTCATCCATGTTTTGG	59.933	20	192	19	210
SA_SSR913	p1	(A)10	10	1279	1288	ACCCTTGGCAAAGCCTTACT	60.13	20	CATCAATGGAGCACATGACA	59.033	20	263	1052	1314	ACCCTTGGCAAAGCCTTACT	60.13	20	ACATCAATGGAGCACATGACA	59.983	21	264	1052	1315	GCCTTACTGCCCATTCTTCA	60.214	20	CATCAATGGAGCACATGACA	59.033	20	251	1064	1314
SA_SSR914	p1	(A)10	10	350	359	GGGGTCACATTTGGTTCAGT	59.679	20	AGGACACAGCAAGGAGGATG	60.261	20	267	264	530	GGGGTCACATTTGGTTCAGT	59.679	20	CAGGACACAGCAAGGAGGAT	60.261	20	268	264	531	GGGGTCACATTTGGTTCAGT	59.679	20	CCAAGACGTGGTGCTTTCTT	60.291	20	169	264	432
SA_SSR915	p1	(A)10	10	1343	1352	GAGTCACGTTCGTCAGGTTG	59.31	20	CATTTTGCACCAAGATGTGG	59.964	20	196	1312	1507	CACGTTCGTCAGGTTGCATA	60.72	20	CATTTTGCACCAAGATGTGG	59.964	20	192	1316	1507	GAGTCACGTTCGTCAGGTTG	59.31	20	TCATTGATGGGTTCCCTCTC	59.862	20	142	1312	1453
SA_SSR916	p1	(A)10	10	62	71	TTTAAAGAAGCCGGGTTGG	60.053	19	CCACCTCCAACGAGAGTAGC	59.867	20	153	20	172	TTTAAAGAAGCCGGGTTGG	60.053	19	GCCACCTCCAACGAGAGTAG	59.867	20	154	20	173	TTTAAAGAAGCCGGGTTGG	60.053	19	TTCATTAAGCAAGGAACGCC	60.209	20	206	20	225
SA_SSR917	p1	(A)10	10	135	144	TCAACACAGACAAAAACGCA	58.887	20	CCAATCATTCCCACATTGAG	58.77	20	167	32	198	TCAACACAGACAAAAACGCA	58.887	20	CCAATCATTCCCACATTGAGT	59.662	21	167	32	198	TCAACACAGACAAAAACGCA	58.887	20	ACCAATCATTCCCACATTGAG	59.662	21	168	32	199
SA_SSR918	p1	(A)10	10	1075	1084	AGCTACTGGTGTCGGTGCTT	59.937	20	GGCACTCACCCCAACTACAT	59.851	20	147	976	1122	AAGCTACTGGTGTCGGTGCT	59.937	20	GGCACTCACCCCAACTACAT	59.851	20	148	975	1122	AGCTACTGGTGTCGGTGCTT	59.937	20	CAGCCTGCAAAAGGAATAGG	59.839	20	214	976	1189
SA_SSR919	p1	(A)10	10	1195	1204	TGTGGGTTGTTAGCTTGCTG	59.904	20	TTTGCGGACTGAAAGGACAT	60.636	20	266	1107	1372	TGTGGGTTGTTAGCTTGCTG	59.904	20	ATTTGCGGACTGAAAGGACA	60.636	20	267	1107	1373	TGTGGGTTGTTAGCTTGCTG	59.904	20	TTGCGGACTGAAAGGACATA	59.272	20	265	1107	1371
SA_SSR920	p1	(A)10	10	728	737	TTTCCACAATGTGCATTTCC	59.375	20	TTTGGTGTTGTTCTTGTTTTTGTT	59.862	24	267	498	764	TTTCCACAATGTGCATTTCC	59.375	20	TTTGGTGTTGTTCTTGTTTTTG	57.776	22	267	498	764	TTTCCACAATGTGCATTTCC	59.375	20	CTTTGGTGTTGTTCTTGTTTTTG	58.753	23	268	498	765
SA_SSR921	p1	(A)10	10	324	333	CACATGCCTGCCATAGTTTC	59.152	20	ACCTGCCTAACAACAGCACC	60.179	20	275	165	439	CACATGCCTGCCATAGTTTC	59.152	20	GGAACCTGCCTAACAACAGC	59.74	20	278	165	442	CACATGCCTGCCATAGTTTC	59.152	20	CCAGCAGAAAGGGTTCAAGA	60.366	20	257	165	421
SA_SSR922	p1	(A)10	10	155	164	TGTGAGTTGGTGAGTGGGAG	59.705	20	CGGATTTTGATGATTCCGAT	59.722	20	232	58	289	TGTGAGTTGGTGAGTGGGAG	59.705	20	ATCGGATTTTGATGATTCCG	59.722	20	234	58	291	TGTGAGTTGGTGAGTGGGAG	59.705	20	CGGAAATATTGAAAAACGGG	59.296	20	135	58	192
SA_SSR923	p1	(A)10	10	133	142	TTGGCATCGATATTGAAGAATG	59.928	22	TCTGAGGTTTCGGTTGTTCC	60.088	20	126	62	187	TTGGCATCGATATTGAAGAATG	59.928	22	TTGTTCCTGCCAGCCTATTC	60.214	20	113	62	174	TGGCATCGATATTGAAGAATG	58.589	21	TCTGAGGTTTCGGTTGTTCC	60.088	20	125	63	187
SA_SSR924	p1	(A)10	10	201	210	GCAAAGGAATCGAACAAAGC	59.829	20	CAAAATTGGGCTGGAAGAAA	60.046	20	120	161	280	GCAAAGGAATCGAACAAAGC	59.829	20	CTCTTCAAAATTGGGCTGGA	60.184	20	125	161	285	CAATGCAAAGGAATCGAACA	59.664	20	CAAAATTGGGCTGGAAGAAA	60.046	20	124	157	280
SA_SSR925	p1	(A)10	10	218	227	ACACTGTGTCCTCGGGAGTC	60.161	20	CAGAAGAATTTGCAGCCACA	59.988	20	114	180	293	GCCTTCAGAAGTGGAACCAA	60.232	20	CAGAAGAATTTGCAGCCACA	59.988	20	138	156	293	ACACTGTGTCCTCGGGAGTC	60.161	20	TAAAGACACCACGCCAAATG	59.585	20	266	180	445
SA_SSR926	p1	(A)10	10	590	599	TCTATCTTGGGCCAACAACC	59.933	20	CTCAAGGGAGCAATTGTGTG	59.288	20	203	421	623	GCGTTTTCCTCCCATCATTA	59.901	20	CTCAAGGGAGCAATTGTGTG	59.288	20	250	374	623	AGGTTCTTTGGCGTTTTCCT	60.11	20	CTCAAGGGAGCAATTGTGTG	59.288	20	260	364	623
SA_SSR927	p1	(A)10	10	586	595	CAAGTGGTTCAATTGGCCTT	59.971	20	GCTGTGACTGACTATCTTTGGC	59.011	22	260	396	655	TTTGGTGGGGATTTGCTTAG	59.931	20	GCTGTGACTGACTATCTTTGGC	59.011	22	232	424	655	CAAGTGGTTCAATTGGCCTT	59.971	20	GCTGTGACTGACTATCTTTGGCT	59.963	23	260	396	655
SA_SSR928	p1	(A)10	10	144	153	GTGCAGGGGAAAAAGCATAA	60.074	20	CGGTTGTCTCTCATTCTGGG	60.646	20	146	46	191	TGCAGGGGAAAAAGCATAAA	60.56	20	CGGTTGTCTCTCATTCTGGG	60.646	20	145	47	191	TAGCACCAAGTCAGAGGTGC	59.037	20	CGGTTGTCTCTCATTCTGGG	60.646	20	162	30	191
SA_SSR929	p1	(A)10	10	2816	2825	TGCTTGAACCATTTACGCTG	59.872	20	CGTGCTTGGTCATGTGTCTT	59.751	20	260	2615	2874	AGTGAAATGGAGGGTCTCCC	60.314	20	TGTTAATTGGACCCCAGCAT	60.192	20	256	2756	3011	AGTGAAATGGAGGGTCTCCC	60.314	20	ATGTTAATTGGACCCCAGCA	60.192	20	257	2756	3012
SA_SSR930	p1	(A)10	10	146	155	ACGGCATATTCACAGGGAGA	60.483	20	AGGCAAGAAGAGCAGCAAAC	59.763	20	170	60	229	ACGGCATATTCACAGGGAGA	60.483	20	AAGGCAAGAAGAGCAGCAAA	60.27	20	171	60	230	ACGGCATATTCACAGGGAGA	60.483	20	AAAGGCAAGAAGAGCAGCAA	60.27	20	172	60	231
SA_SSR931	p1	(A)10	10	642	651	GGAGCAGCAAGCATCATACA	59.979	20	GGTCCATCCACCTTCAGAAC	59.359	20	240	496	735	GGAGCAGCAAGCATCATACA	59.979	20	CCATCCACCTTCAGAACTCG	60.646	20	237	496	732	AGAGGAGCAGCAAGCATCAT	60.127	20	GGTCCATCCACCTTCAGAAC	59.359	20	243	493	735
SA_SSR932	p1	(A)10	10	117	126	TGGATGCAATTGAGAAAAACC	59.93	21	TACCTGTTGGGAAAAGGCTG	60.103	20	110	55	164	TGGATGCAATTGAGAAAAACC	59.93	21	GCTGACCTACCTGTTGGGAA	60.111	20	117	55	171	GCAATTGAGAAAAACCCCAT	58.882	20	TACCTGTTGGGAAAAGGCTG	60.103	20	105	60	164
SA_SSR933	p1	(A)10	10	338	347	CGTCACTTCAACACCCACAG	60.194	20	TCACCAAAAGTTCCATTTCTGA	59.587	22	264	174	437	CACTTCAACACCCACAGCAG	60.348	20	TCACCAAAAGTTCCATTTCTGA	59.587	22	261	177	437	CGTCACTTCAACACCCACAG	60.194	20	CTCTGAATCACCAAAAGTTCCA	59.215	22	271	174	444
SA_SSR934	p1	(A)10	10	453	462	TGATGTCGATTGCCATTAGG	59.499	20	ACCAACCAACTCCCTCACAA	60.399	20	279	231	509	TGATGTCGATTGCCATTAGG	59.499	20	CCAACCAACTCCCTCACAAG	60.536	20	278	231	508	GGGAGTTCCGTGGTAGATTG	59.405	20	CCAACCAACTCCCTCACAAG	60.536	20	210	299	508
SA_SSR935	p1	(A)10	10	399	408	TAGTGGGAGGCTCTTCATGG	60.21	20	CAAATTGCCTTTTGCCCATA	60.802	20	260	181	440	TAGTGGGAGGCTCTTCATGG	60.21	20	ATCAAATTGCCTTTTGCCC	59.893	19	262	181	442	TAGTGGGAGGCTCTTCATGG	60.21	20	AATCAAATTGCCTTTTGCCC	61.148	20	263	181	443
SA_SSR936	p1	(A)10	10	1425	1434	CCTGAGAAAATCATCCGTTCC	60.812	21	CATGCCGAATTCATTAGCAA	59.662	20	179	1284	1462	GAGAAAATCATCCGTTCCTCA	59.115	21	CATGCCGAATTCATTAGCAA	59.662	20	176	1287	1462	TCCTGAGAAAATCATCCGTTC	59.115	21	CATGCCGAATTCATTAGCAA	59.662	20	180	1283	1462
SA_SSR937	p1	(A)10	10	209	218	CGTTTTGCACACTTGTTGCT	59.951	20	GAAATTGCAGGTGCTGTGAA	59.847	20	236	62	297	CGTTTTGCACACTTGTTGCT	59.951	20	ATGAAATTGCAGGTGCTGTG	59.722	20	238	62	299	CTCCGACACTGAAATGGACA	59.676	20	GAAATTGCAGGTGCTGTGAA	59.847	20	168	130	297
SA_SSR938	p1	(A)10	10	78	87	AACGCACTATTGCACAAGCA	60.467	20	GGGCTCTGTTGGCTTCTCTA	59.574	20	221	22	242	GAACGCACTATTGCACAAGC	59.498	20	GGGCTCTGTTGGCTTCTCTA	59.574	20	222	21	242	ACGCACTATTGCACAAGCAT	59.376	20	GGGCTCTGTTGGCTTCTCTA	59.574	20	220	23	242
SA_SSR939	p1	(A)10	10	199	208	ATTTCATTTGGCATTGATCG	58.43	20	CTCACCACCACCATCATCAC	59.801	20	230	160	389	ATTTCATTTGGCATTGATCG	58.43	20	CCACCACCATCATCACAATC	59.611	20	226	160	385	ATTTCATTTGGCATTGATCG	58.43	20	AGGGAGAAATCTCACCACCA	59.505	20	240	160	399
SA_SSR940	p1	(A)10	10	213	222	ATGCCCTGAATGAGAAATGG	59.894	20	CTCCAAGTTAAATACCCCCAA	57.989	21	249	8	256	ACCCATTATGCCCTGAATGA	60.155	20	CTCCAAGTTAAATACCCCCAA	57.989	21	256	1	256	ATGCCCTGAATGAGAAATGG	59.894	20	ACTCCAAGTTAAATACCCCCAA	58.8	22	250	8	257
SA_SSR941	p1	(A)10	10	216	225	TCCCCTCTCAGCTTCTTCAA	60.065	20	ACATCTACACCGGCTGAACC	59.997	20	183	129	311	TTCCCCTCTCAGCTTCTTCA	60.065	20	ACATCTACACCGGCTGAACC	59.997	20	184	128	311	AGTAACTGCTGCCAAACGCT	60.081	20	ACATCTACACCGGCTGAACC	59.997	20	211	101	311
SA_SSR942	p1	(A)10	10	272	281	AATTTTGACGGAACTGAATCAT	57.606	22	CCGCTTTGCATCTACAACAA	59.872	20	208	156	363	AATTTTGACGGAACTGAATCAT	57.606	22	TCAACCGCTTTGCATCTACA	60.401	20	212	156	367	AATTTTGACGGAACTGAATCAT	57.606	22	ACCGCTTTGCATCTACAACA	59.347	20	209	156	364
SA_SSR943	p1	(A)10	10	317	326	CAATGGTAGCCCCTCACACT	59.989	20	GGACCGGACCTGAGTTTGTA	59.966	20	188	214	401	TTCAACAATGGTAGCCCCTC	59.933	20	GGACCGGACCTGAGTTTGTA	59.966	20	193	209	401	TCTTCAACAATGGTAGCCCC	59.933	20	GGACCGGACCTGAGTTTGTA	59.966	20	195	207	401
SA_SSR944	p1	(A)10	10	1123	1132	ATGTGGTTCGGATGCTAAGG	59.955	20	GCCTTGAAAACCCAAGATCA	60.051	20	263	932	1194	ATGTGGTTCGGATGCTAAGG	59.955	20	AACCCAAGATCATGCCTCTG	60.073	20	255	932	1186	TCTACATGTGGTTCGGATGC	59.527	20	GCCTTGAAAACCCAAGATCA	60.051	20	268	927	1194
SA_SSR945	p1	(A)10	10	87	96	TGGGGTTTTTATACCCCGTT	60.285	20	ATGTGTTGCCGTTATTGGGT	60.118	20	218	14	231	TGGGGTTTTTATACCCCGTT	60.285	20	TGTGTTGCCGTTATTGGGTA	59.849	20	217	14	230	TGGGGTTTTTATACCCCGTT	60.285	20	CATCTCAACCCGTGAAATGA	59.496	20	183	14	196
SA_SSR946	p1	(A)10	10	368	377	TTTGTTTCCTTGGTGCCTTC	60.088	20	TGACATAGCCAAAAATGGCA	60.073	20	205	264	468	TTTTTGTTTCCTTGGTGCCT	59.587	20	TGACATAGCCAAAAATGGCA	60.073	20	207	262	468	GCCTTCTGGAGGATTGATGT	59.094	20	TGACATAGCCAAAAATGGCA	60.073	20	191	278	468
SA_SSR947	p1	(A)10	10	343	352	AGTCCATCACTTTTGTCGGG	59.966	20	GCTGCCTTATCACCACCACT	60.142	20	246	216	461	CCAACCCAGTCCATCACTTT	59.82	20	GCTGCCTTATCACCACCACT	60.142	20	253	209	461	AGTCCATCACTTTTGTCGGG	59.966	20	ATCTCCCCTCAACCAGGAAC	60.314	20	280	216	495
SA_SSR948	p1	(A)10	10	138	147	CAAAACCGGCCTTGCTAGA	61.276	19	GTTTTGGCTAGGATGACCCA	59.933	20	119	65	183	CAAAACCGGCCTTGCTAGA	61.276	19	TGGGTTTTGGCTAGGATGAC	59.933	20	122	65	186	CAAAACCGGCCTTGCTAGA	61.276	19	TGGCTAGGATGACCCAAATC	59.894	20	115	65	179
SA_SSR949	p1	(A)10	10	34	43	GAATCGTTCACCCACTACAGC	59.612	21	ACACCACTTTGATGGATCGC	60.935	20	126	1	126	GAATCGTTCACCCACTACAGC	59.612	21	CACCACTTTGATGGATCGC	60.064	19	125	1	125	CCCACTACAGCTGCAACCAC	61.712	20	ACACCACTTTGATGGATCGC	60.935	20	116	11	126
SA_SSR950	p1	(A)10	10	2851	2860	TGTTAGCAGTTCCACCCTCC	60.111	20	GCTCGAGAAATACCCGAGGA	61.611	20	124	2763	2886	CATATCCAATGCTGAGCACG	60.243	20	GCTCGAGAAATACCCGAGGA	61.611	20	237	2650	2886	CAACCGAAAGCTGGAAGTTT	59.355	20	GCTCGAGAAATACCCGAGGA	61.611	20	215	2672	2886
SA_SSR951	p1	(A)10	10	611	620	TGGGGTAAGAAAGAGTGTTGTG	59.142	22	TCATGTATTGTACAAGTGAAAACGAA	59.875	26	228	455	682	TCTTCTCTTCTCTCTTTTGGGG	59.098	22	TCATGTATTGTACAAGTGAAAACGAA	59.875	26	245	438	682	TGGGGTAAGAAAGAGTGTTGTG	59.142	22	CATCATGTATTGTACAAGTGAAAACG	59.774	26	230	455	684
SA_SSR952	p1	(A)10	10	131	140	TTGGAAAACTGCTTCATTGC	58.895	20	TTGGAAGACTGCTTCATTGC	59.002	20	141	70	210	TTGGAAAACTGCTTCATTGC	58.895	20	TGGAAGACTGCTTCATTGCTT	60.008	21	140	70	209	TTGGAAAACTGCTTCATTGC	58.895	20	TTGGAAGACTGCTTCATTGCT	60.008	21	141	70	210
SA_SSR953	p1	(A)10	10	291	300	TTCCTGCCAGGTTTTCTGAT	59.67	20	CCTCTTCTTCCCCTGCTTCT	59.95	20	270	148	417	TTCCTGCCAGGTTTTCTGAT	59.67	20	CTTCCTCTTCTTCCCCTGCT	59.95	20	273	148	420	ATTCCTGCCAGGTTTTCTGA	59.67	20	CCTCTTCTTCCCCTGCTTCT	59.95	20	271	147	417
SA_SSR954	p1	(A)10	10	180	189	AGTGTGGACTGTGGAGGGTC	60.006	20	GCACATGCATCCCTCAATTT	60.874	20	166	71	236	TTGTGTGAGGTCGTGAGGAG	59.864	20	GCACATGCATCCCTCAATTT	60.874	20	117	120	236	CGCAGTGGTGGGTCTTTACT	60.171	20	GCACATGCATCCCTCAATTT	60.874	20	147	90	236
SA_SSR955	p1	(A)10	10	63	72	AATGGATGCCAGAGAATCAGA	59.644	21	TGGAAGATTGGAGCATACCC	59.894	20	236	0	235	AATGGATGCCAGAGAATCAGA	59.644	21	GCTCTTCAAGTGCCTTCTGG	60.134	20	253	0	252	AATGGATGCCAGAGAATCAGA	59.644	21	GTGCCTTCTGGAAGATTGGA	60.195	20	244	0	243
SA_SSR956	p1	(A)10	10	2156	2165	TGAATTTGTGGGAGATGGGT	60.173	20	CCGTTCGTCGAGTCTTCTTC	59.989	20	274	2094	2367	TGAATTTGTGGGAGATGGGT	60.173	20	AGGGTTGCAAGGAAAAACCT	59.976	20	173	2094	2266	TGAATTTGTGGGAGATGGGT	60.173	20	TTCCTTCACAGTTGACACGC	59.88	20	253	2094	2346
SA_SSR957	p1	(A)10	10	220	229	AGGAAGAGACGGAGAGAGGG	59.945	20	TTAGGTTTCGTTTTGGTCCC	58.925	20	192	62	253	CTAGATTCCGGCGATCAGAG	59.933	20	TTAGGTTTCGTTTTGGTCCC	58.925	20	142	112	253	GGAAGAAAGAGGGTGGTTCC	59.912	20	TTAGGTTTCGTTTTGGTCCC	58.925	20	172	82	253
SA_SSR958	p1	(A)10	10	1576	1585	AATTGATCACCAAAGGGACG	59.79	20	TTTGTCGTGGGAGAATAGGG	59.926	20	271	1395	1665	ATTGATCACCAAAGGGACGA	60.317	20	TTTGTCGTGGGAGAATAGGG	59.926	20	270	1396	1665	AATTGATCACCAAAGGGACG	59.79	20	TGTCGTGGGAGAATAGGGAA	60.452	20	269	1395	1663
SA_SSR959	p1	(A)10	10	182	191	TGCACAAATAAACAACATTCGAT	59.42	23	TTTTTAAGGGTGGTTGTGGG	59.696	20	249	82	330	TGCACAAATAAACAACATTCG	57.252	21	TTTTTAAGGGTGGTTGTGGG	59.696	20	249	82	330	TGTGCACAAATAAACAACATTCG	60.802	23	TTTTTAAGGGTGGTTGTGGG	59.696	20	251	80	330
SA_SSR960	p1	(A)10	10	1450	1459	TAGCCCATGGCCACTTTTAC	59.96	20	CTGTTGGCGAAGTTCTTGTG	59.485	20	136	1388	1523	CTAGCCCATGGCCACTTTTA	60.089	20	CTGTTGGCGAAGTTCTTGTG	59.485	20	137	1387	1523	TAGCCCATGGCCACTTTTAC	59.96	20	TGGCGAAGTTCTTGTGTGTT	59.339	20	132	1388	1519
SA_SSR961	p1	(A)10	10	151	160	GTGCTCCTCCTCTCGAAAAA	59.55	20	GCCACTTATTTTGCATGGCT	60.103	20	108	125	232	GTGCTCCTCCTCTCGAAAAA	59.55	20	TGGGAAGAGAAGCACAAGGT	59.844	20	186	125	310	GTGCTCCTCCTCTCGAAAAA	59.55	20	TAGCTTTGCTGCTTGTGCTG	60.48	20	127	125	251
SA_SSR962	p1	(A)10	10	585	594	CCCAGTCATCAAAACATCCA	59.343	20	TGGGAGGAGGTCAAGACAAG	60.229	20	230	474	703	CCCAGTCATCAAAACATCCA	59.343	20	CTGGGAGGAGGTCAAGACAA	60.229	20	231	474	704	CCCAGTCATCAAAACATCCA	59.343	20	GAGGTCAAGACAAGGAGCCA	60.386	20	224	474	697
SA_SSR963	p1	(A)10	10	179	188	AACTTGGAAGTTGGAACGAA	57.302	20	GGCAGGACAAGAAGCAAAAG	59.993	20	235	153	387	AACTTGGAAGTTGGAACGAA	57.302	20	AGACAAGGGTTCAGGCAAGA	59.844	20	277	153	429	AACTTGGAAGTTGGAACGAA	57.302	20	ACAATGGCAGGACAAGAAGC	60.263	20	240	153	392
SA_SSR964	p1	(A)10	10	79	88	TTTTGAAATGTCATTCCTGAGAA	58.729	23	CTCCTGCTGCTTTCTTCGAC	60.277	20	194	2	195	TTTTGAAATGTCATTCCTGAGAAG	59.646	24	CTCCTGCTGCTTTCTTCGAC	60.277	20	194	2	195	TTTTGAAATGTCATTCCTGAGAA	58.729	23	CTCTCCTGCTGCTTTCTTCG	60.41	20	196	2	197
SA_SSR965	p1	(A)10	10	153	162	GCGTAGAGCCTCTCTATTTTCA	57.939	22	CTGTGCCGTTTGGTACCTTT	60.03	20	266	57	322	GCGTAGAGCCTCTCTATTTTCATC	59.918	24	CTGTGCCGTTTGGTACCTTT	60.03	20	266	57	322	AGCGTAGAGCCTCTCTATTTTCA	58.879	23	CTGTGCCGTTTGGTACCTTT	60.03	20	267	56	322
SA_SSR966	p1	(A)10	10	93	102	CCAGATGCAAGCTGACATGA	60.991	20	TGGAGATTTGGTGAGTGTTTACC	60.268	23	187	10	196	AAATTGCATGACCATTGAAGG	59.815	21	TGGAGATTTGGTGAGTGTTTACC	60.268	23	141	56	196	CCAGATGCAAGCTGACATGA	60.991	20	AAGCTAAATTGGAGATTTGGTGA	59.175	23	196	10	205
SA_SSR967	p1	(A)10	10	43	52	GGACATCCACCTTTTTCCAT	58.691	20	TAATTCCCTCCGTTATCCCC	59.978	20	256	3	258	ATGGGACATCCACCTTTTTC	58.691	20	TAATTCCCTCCGTTATCCCC	59.978	20	259	0	258	GGACATCCACCTTTTTCCAT	58.691	20	CGTTATCCCCTTGCTAACCA	59.953	20	246	3	248
SA_SSR968	p1	(A)10	10	872	881	GGTGGTTGCAAGAACAAGGT	60.012	20	CCTTTGCTCCCATCTAAAGC	58.928	20	187	844	1030	AGGTGGTTGCAAGAACAAGG	60.149	20	CCTTTGCTCCCATCTAAAGC	58.928	20	188	843	1030	TTGACAATTCCAACCAGGTG	59.389	20	CCTTTGCTCCCATCTAAAGC	58.928	20	203	828	1030
SA_SSR969	p1	(A)10	10	2160	2169	AAGATCCACATTTTCGCACC	59.939	20	TCAGCTTTGAGTTTCTCAACCA	60.03	22	234	1978	2211	TCCTCGATCCAATCAAAACC	59.871	20	TCAGCTTTGAGTTTCTCAACCA	60.03	22	170	2042	2211	AAGATCCACATTTTCGCACC	59.939	20	CAGATCTTCAGCTCAGCTTTGA	59.898	22	246	1978	2223
SA_SSR970	p1	(A)10	10	337	346	GATGTGCCTAAAGCCAAGGA	60.214	20	TGATCTTAGGGCAGGGAATG	60.029	20	174	246	419	GATGTGCCTAAAGCCAAGGA	60.214	20	AGACATGAGCGTTGTTGCTG	60.056	20	192	246	437	GTGCCTAAAGCCAAGGAACA	60.249	20	TGATCTTAGGGCAGGGAATG	60.029	20	171	249	419
SA_SSR971	p1	(A)10	10	108	117	GGAATTCCAGACCATCAATACAA	60.068	23	TTTTTGGTAGGCCCTTGTTG	59.968	20	130	28	157	GGAATTCCAGACCATCAATACAA	60.068	23	TCATTTTTGGTAGGCCCTTG	59.931	20	133	28	160	GGAATTCCAGACCATCAATACAA	60.068	23	TCCCAGGCAGTCGAGTAGTT	59.867	20	191	28	218
SA_SSR972	p1	(A)10	10	224	233	TTGTAAAGACATTTTTCCCCC	57.963	21	CGAAAACCTCTCCACACCAT	59.966	20	185	138	322	TGTAAAGACATTTTTCCCCCTT	58.907	22	CGAAAACCTCTCCACACCAT	59.966	20	184	139	322	TTGTAAAGACATTTTTCCCCCT	58.907	22	CGAAAACCTCTCCACACCAT	59.966	20	185	138	322
SA_SSR973	p1	(A)10	10	706	715	TGTGAACCATGTGGGAAGAA	59.935	20	GCCCTTCATGGACAAGTCAC	60.52	20	241	603	843	TGTGAACCATGTGGGAAGAA	59.935	20	AATGCCCTTCATGGACAAGT	59.41	20	244	603	846	AATTCAGATTGGCAACCACC	59.797	20	GCCCTTCATGGACAAGTCAC	60.52	20	195	649	843
SA_SSR974	p1	(A)10	10	115	124	AAGGGACCATGATGGATGTC	59.593	20	ATGGTAACCGGCTCTTTGTG	59.993	20	218	77	294	AAGGGACCATGATGGATGTC	59.593	20	CATGGTAACCGGCTCTTTGT	59.993	20	219	77	295	AAGGGACCATGATGGATGTC	59.593	20	AACCGGCTCTTTGTGAAATG	60.11	20	213	77	289
SA_SSR975	p1	(A)10	10	198	207	CTCTCACACCCCCATTCACT	59.962	20	CCGTCTTCTTTCACTGCTCC	59.989	20	258	169	426	TCTCTCTCACACCCCCATTC	60.048	20	CCGTCTTCTTTCACTGCTCC	59.989	20	261	166	426	CTCTCACACCCCCATTCACT	59.962	20	GTCCCCTTCCGTCTTCTTTC	60.052	20	266	169	434
SA_SSR976	p1	(A)10	10	658	667	CCCAGGAACAAGTCCAACAC	60.399	20	CCCTTCTTCTTCGCTTCCTT	59.955	20	186	596	781	CCAGGAACAAGTCCAACACA	59.565	20	CCCTTCTTCTTCGCTTCCTT	59.955	20	185	597	781	TCCTCAGCTTCTTCTCCACC	59.53	20	CCCTTCTTCTTCGCTTCCTT	59.955	20	224	558	781
SA_SSR977	p1	(A)10	10	1809	1818	CTTGCCTGATGGGAAAAAGA	60.184	20	TGATGCACCCTCATTGATACA	59.94	21	235	1636	1870	CTTTGGTGGACAGAAGCGAT	60.255	20	TGATGCACCCTCATTGATACA	59.94	21	169	1702	1870	TGTAGTGGACTCCTCCAGCC	60.261	20	TGATGCACCCTCATTGATACA	59.94	21	254	1617	1870
SA_SSR978	p1	(A)10	10	72	81	AAGGGTCCGCGATAGAGATT	60.06	20	TGGAAAGTGGTGAATTCAATTTT	59.745	23	137	6	142	AAAGGGTCCGCGATAGAGAT	60.06	20	TGGAAAGTGGTGAATTCAATTTT	59.745	23	138	5	142	TAAAAGGGTCCGCGATAGAG	59.315	20	TGGAAAGTGGTGAATTCAATTTT	59.745	23	140	3	142
SA_SSR979	p1	(A)10	10	92	101	CTGGAGAGAAACCGAATCCA	60.187	20	TTTTTGTTTCTAGGGGTGTCA	57.266	21	209	1	209	GATTCCGAACATGCAACTCC	60.47	20	TTTTTGTTTCTAGGGGTGTCA	57.266	21	164	46	209	TGGAGAGAAACCGAATCCAT	59.483	20	TTTTTGTTTCTAGGGGTGTCA	57.266	21	208	2	209
SA_SSR980	p1	(A)10	10	118	127	TCCCTATACGTACATACATGCCTTT	60.059	25	CCAGCAGCAGACATTTTTCA	59.988	20	134	19	152	TCCCTATACGTACATACATGCCTT	58.907	24	CCAGCAGCAGACATTTTTCA	59.988	20	134	19	152	CCCTATACGTACATACATGCCTTTT	59.643	25	CCAGCAGCAGACATTTTTCA	59.988	20	133	20	152
SA_SSR981	p1	(A)10	10	422	431	TGAGCTACATGGGAAGGGTT	59.55	20	GACGACGCTCTGACAACGTA	60.056	20	253	350	602	TGAGCTACATGGGAAGGGTT	59.55	20	TTTGGTCCCTCTCACCAGAC	60.088	20	279	350	628	TGAGCTACATGGGAAGGGTT	59.55	20	CTTTGGTCCCTCTCACCAGA	60.229	20	280	350	629
SA_SSR982	p1	(A)10	10	1350	1359	TGGTGGCACTTCTGTTTTCA	60.278	20	GGCATAATGCTAGGCAGTCC	59.696	20	251	1134	1384	TGGTGGCACTTCTGTTTTCA	60.278	20	CATGGCATAATGCTAGGCAG	59.305	20	254	1134	1387	TGGTGGCACTTCTGTTTTCA	60.278	20	TGGCATAATGCTAGGCAGTC	58.897	20	252	1134	1385
SA_SSR983	p1	(A)10	10	178	187	GTGGTGATTCGAAGGAAGGA	60.05	20	TGAAGAATGGTTCCCTTTGC	60.051	20	267	79	345	CGAAGGAAGGATGGACAAGA	60.187	20	TGAAGAATGGTTCCCTTTGC	60.051	20	258	88	345	TCGAAGGAAGGATGGACAAG	60.187	20	TGAAGAATGGTTCCCTTTGC	60.051	20	259	87	345
SA_SSR984	p1	(A)10	10	417	426	TCGTGGGAATTTATGCATCTC	59.915	21	CGATAGCCATTATGCAACTCAA	60.116	22	131	378	508	TCGTGGGAATTTATGCATCTC	59.915	21	CGATAGCCATTATGCAACTCA	58.808	21	131	378	508	GATGCATCGTGGGAATTTATG	60.168	21	CGATAGCCATTATGCAACTCAA	60.116	22	137	372	508
SA_SSR985	p1	(A)10	10	307	316	TTGCACCATTGTGCTTCACT	60.31	20	TTGGGAGTCAAACACGACAA	60.128	20	176	205	380	CTTGCACCATTGTGCTTCAC	60.31	20	TTGGGAGTCAAACACGACAA	60.128	20	177	204	380	CTTGCACCATTGTGCTTCAC	60.31	20	TTTGGGAGTCAAACACGACA	60.128	20	178	204	381
SA_SSR986	p1	(A)10	10	182	191	CAGGAAGTCAGGGGTCTGAG	59.828	20	ACAGAGATGCTCTTCTGGGC	59.56	20	242	48	289	TTTTCACCGTTGATTTGCAG	59.706	20	ACAGAGATGCTCTTCTGGGC	59.56	20	259	31	289	CAGGAAGTCAGGGGTCTGAG	59.828	20	TTACGTGGTTTGGGTATGGC	60.617	20	272	48	319
SA_SSR987	p1	(A)10	10	88	97	TCTTTTCGGTTTCACGGGTA	60.472	20	CAGTGGAATGGGTTAATGGG	60.044	20	155	12	166	TCTTTTCGGTTTCACGGGTA	60.472	20	ATCACGGATTAAACGAACCG	59.823	20	226	12	237	TCTTTTCGGTTTCACGGGTA	60.472	20	ACCCGGCCCTACTGATAGAT	59.811	20	185	12	196
SA_SSR988	p1	(A)10	10	168	177	AGCAAAAATCATTTGGGAGA	57.277	20	CATAGAGCAGCCAGGGTTGT	60.277	20	228	60	287	AGCAAAAATCATTTGGGAGA	57.277	20	AGCAGCCAGGGTTGTTACAT	59.621	20	223	60	282	AGCAAAAATCATTTGGGAGA	57.277	20	CCAGGGTTGTTACATGGGAT	59.526	20	218	60	277
SA_SSR989	p1	(A)10	10	130	139	TGATTCCATAACAGAGATCACAAA	58.629	24	CGGCTTGTGTGTTGATTCAT	59.572	20	238	17	254	TGATTCCATAACAGAGATCACAAA	58.629	24	TCTCAGATCGGCTTGTGTGT	59.42	20	246	17	262	TCCATAACAGAGATCACAAACAAAA	59.926	25	CCCAATATCTCAGATCGGCT	59.105	20	249	21	269
SA_SSR990	p1	(A)10	10	500	509	GACCATGACTGCCTCCCTAA	60.073	20	CAGTGGCACCATTACCTCCT	59.989	20	144	450	593	GACCATGACTGCCTCCCTAA	60.073	20	ACCAGTGGCACCATTACCTC	59.851	20	146	450	595	AGACCATGACTGCCTCCCTA	59.679	20	CAGTGGCACCATTACCTCCT	59.989	20	145	449	593
SA_SSR991	p1	(A)10	10	297	306	TCCAATTTTTGCACACAAGC	59.712	20	ATGCAGTGGTCATGATTCCA	59.925	20	159	184	342	TCCAATTTTTGCACACAAGC	59.712	20	TTCCAGAAATGCAGTGGTCA	60.24	20	167	184	350	TCCAATTTTTGCACACAAGC	59.712	20	TGTGGAAACAAAGGGTCGAT	60.353	20	233	184	416
SA_SSR992	p1	(A)10	10	783	792	TCACTGGCAATAGCAAAAAGG	60.25	21	CTGGGGAGGGTTGTGACTTA	59.959	20	249	643	891	TCACTGGCAATAGCAAAAAGG	60.25	21	CCAAGGTCTATTGCCTCCAA	60.066	20	209	643	851	TCACTGGCAATAGCAAAAAGG	60.25	21	TTAAACTGGGGAGGGTTGTG	59.824	20	254	643	896
SA_SSR993	p1	(A)10	10	48	57	TTTCTGATTTCTATGATTTGGCTG	59.644	24	TCAGCTGAGGAGGAAATCGT	59.95	20	103	21	123	TCGTTTCTGATTTCTATGATTTGG	59.52	24	TCAGCTGAGGAGGAAATCGT	59.95	20	106	18	123	TTCTGATTTCTATGATTTGGCTG	58.397	23	TCAGCTGAGGAGGAAATCGT	59.95	20	102	22	123
SA_SSR994	p1	(A)10	10	85	94	AAGAAGGGTTTCTACTTGAAAGG	57.277	23	ACCAAAATCTGGGATGGACA	60.173	20	223	0	222	AATAAGTTTTTGTTATGGGAGCA	57.035	23	CCCCTCCTACAGCTTCAGTG	59.861	20	238	53	290	AAGAAGGGTTTCTACTTGAAAGGT	58.064	24	ACCAAAATCTGGGATGGACA	60.173	20	223	0	222
SA_SSR995	p1	(A)10	10	136	145	TTGGCAACAAAAATGGCATA	59.936	20	AACACATTTGGGGGTTTTGA	60.066	20	275	38	312	TTGGCAACAAAAATGGCATA	59.936	20	GAACACATTTGGGGGTTTTG	60.066	20	276	38	313	TTGGCAACAAAAATGGCATA	59.936	20	TGAACACATTTGGGGGTTTT	60.066	20	277	38	314
SA_SSR996	p1	(A)10	10	251	260	TGGATTGAGGAGATGGAAGC	60.158	20	ACCATCGTACCGCGAGATTA	60.49	20	242	75	316	TGGATTGAGGAGATGGAAGC	60.158	20	TACCATCGTACCGCGAGATT	60.49	20	243	75	317	GGTCTACATGGTGATGGGCT	59.81	20	ACCATCGTACCGCGAGATTA	60.49	20	158	159	316
SA_SSR997	p1	(A)10	10	497	506	TCCACGCCAAAATTAAAAAGA	59.59	21	TGTTGAAAAGGTGATTATTGGTG	58.909	23	261	307	567	TCCACGCCAAAATTAAAAAGA	59.59	21	TTGTTGAAAAGGTGATTATTGGTG	60.141	24	262	307	568	TCCACGCCAAAATTAAAAAGA	59.59	21	TGTTGAAAAGGTGATTATTGGTGT	59.687	24	261	307	567
SA_SSR998	p1	(A)10	10	463	472	CCATCTGAAAAAGCCTGGAA	60.184	20	TACTACAAGCCGCCACATCA	60.28	20	274	246	519	TTGATGTCTTCCATCTTGCG	59.799	20	TACTACAAGCCGCCACATCA	60.28	20	237	283	519	CTTCCATCTTGCGATTCGTT	60.214	20	TACTACAAGCCGCCACATCA	60.28	20	230	290	519
SA_SSR999	p1	(A)10	10	170	179	ATGCCAAGGAAGCTGTGAAT	59.7	20	TTCTCCTCGCTTGCTTTTTG	60.628	20	210	4	213	ATGCCAAGGAAGCTGTGAAT	59.7	20	TTTCTCCTCGCTTGCTTTTT	59.225	20	211	4	214	TGCCAAGGAAGCTGTGAATA	59.42	20	TTCTCCTCGCTTGCTTTTTG	60.628	20	209	5	213
SA_SSR1000	p1	(A)10	10	797	806	CTTTCGCTGAAAGATGACATT	57.108	21	TAGCACAACGCACCAAAGAG	60.05	20	145	726	870	CTTTCGCTGAAAGATGACATT	57.108	21	TTTAGCACAACGCACCAAAG	59.911	20	147	726	872	CTTTCGCTGAAAGATGACATT	57.108	21	CACAACGCACCAAAGAGAAA	59.881	20	142	726	867
SA_SSR1001	p1	(A)10	10	295	304	CATCTTTGATGCCTGGTGTG	60.112	20	TTGTGTCACCAAAATCCAAAA	58.903	21	227	146	372	TCTTTGATGCCTGGTGTGAA	60.24	20	TTGTGTCACCAAAATCCAAAA	58.903	21	225	148	372	GAAATGCCGCATCAACAATA	59.525	20	TTGTGTCACCAAAATCCAAAA	58.903	21	208	165	372
SA_SSR1002	p1	(A)10	10	512	521	ATCAGCATTTTCTGTTCGGG	60.074	20	GCGAAGTGGAGTTTTTCGAC	59.859	20	226	436	661	AAGGAGCAAGCTCTCAGCAC	59.898	20	GCGAAGTGGAGTTTTTCGAC	59.859	20	188	474	661	CTCAAAACGCACCAAAAACA	59.746	20	GCGAAGTGGAGTTTTTCGAC	59.859	20	249	413	661
SA_SSR1003	p1	(A)10	10	481	490	TTGGGAGTGATTGCATTGAA	60.049	20	TCTCACCAACCCAATGAACA	59.935	20	188	437	624	GTGAGGCTTTGCTGATTTCC	59.82	20	AACCCAATGAACATGCACAA	59.823	20	277	341	617	GTGAGGCTTTGCTGATTTCC	59.82	20	CCCAATGAACATGCACAAGA	60.517	20	275	341	615
SA_SSR1004	p1	(A)10	10	144	153	TGCTCTAACGCAAATGGTGA	60.401	20	TCCATACAATCACCAGCCAA	59.924	20	183	70	252	ACCCATGCTCTAACGCAAAT	59.597	20	TCCATACAATCACCAGCCAA	59.924	20	188	65	252	CCCTACGTCTCTACCCATGC	59.574	20	TCCATACAATCACCAGCCAA	59.924	20	200	53	252
SA_SSR1005	p1	(A)10	10	110	119	GTTTTGTTTTGGTCTCCCCA	59.807	20	GACATTGGCACAAAACAACG	60.011	20	153	48	200	TGTTTTGTTTTGGTCTCCCC	59.807	20	GACATTGGCACAAAACAACG	60.011	20	154	47	200	GTTTTGTTTTGGTCTCCCCA	59.807	20	AAACAACGTTGGGGCATAAA	60.223	20	141	48	188
SA_SSR1006	p1	(A)10	10	154	163	TGAAGAACCACACCAACAGC	59.726	20	CAGGGGGAGAACCTCTTTCT	59.671	20	182	115	296	GCAGGGAAATTAAGAGGGGA	60.391	20	CAGGGGGAGAACCTCTTTCT	59.671	20	216	81	296	TGAAGAACCACACCAACAGC	59.726	20	GTCAGGGGGAGAACCTCTTT	59.534	20	184	115	298
SA_SSR1007	p1	(A)10	10	541	550	GCGTTTTCGAAATCTCTTCC	58.906	20	ATCTCCCCTCCATCAAAACC	60.133	20	267	400	666	GCGTTTTCGAAATCTCTTCCT	59.849	21	ATCTCCCCTCCATCAAAACC	60.133	20	267	400	666	GCGTTTTCGAAATCTCTTCC	58.906	20	CCCTCCATCAAAACCCTAGA	58.978	20	262	400	661
SA_SSR1008	p1	(A)10	10	224	233	AGTGCAAATGCCCACATACA	59.995	20	AGCGCGTCTTGATTTTCATT	59.851	20	200	65	264	GAAAGGAGCCTCAACTCCCT	59.817	20	AGGGCACTTTAATGCAATGG	59.96	20	232	141	372	AGAAAGGAGCCTCAACTCCC	59.817	20	AGGGCACTTTAATGCAATGG	59.96	20	233	140	372
SA_SSR1009	p1	(A)10	10	187	196	TCAAAACAATGCACAATGGAA	59.961	21	AGGACTCACCCTATGGCTTG	59.162	20	185	144	328	TTCAAAACAATGCACAATGGA	59.961	21	AGGACTCACCCTATGGCTTG	59.162	20	186	143	328	TCAAAACAATGCACAATGGAA	59.961	21	GCTTAGGACTCACCCTATGGC	60.11	21	189	144	332
SA_SSR1010	p1	(A)10	10	856	865	TCGTTTACCCAAATAGAACCA	57.185	21	GGTTAGCTACATGGGATGGG	59.269	20	168	743	910	GTCGTTTACCCAAATAGAACCA	58.052	22	GGTTAGCTACATGGGATGGG	59.269	20	169	742	910	AGTCGTTTACCCAAATAGAACCA	58.983	23	GGTTAGCTACATGGGATGGG	59.269	20	170	741	910
SA_SSR1011	p1	(A)10	10	319	328	TCCCTTTTGCTTAAGGTGGA	59.679	20	TTGAGTTAGGGAAATGGGTGA	59.415	21	163	191	353	TGCAATTTCCCTTCTGGTTT	59.546	20	TTGAGTTAGGGAAATGGGTGA	59.415	21	265	89	353	ATGCTGCAATTTCCCTTCTG	60.214	20	TGAGTTAGGGAAATGGGTGAG	59.038	21	268	85	352
SA_SSR1012	p1	(A)10	10	73	82	GGTTGACAAGATTTTGTGTTCA	57.635	22	GATGCAGGACAATGCTGAGA	59.95	20	177	0	176	GGTTGACAAGATTTTGTGTTCA	57.635	22	CGGGTGCCAAAATATAGCAT	59.816	20	219	0	218	GGTTGACAAGATTTTGTGTTCATT	59.329	24	GATGCAGGACAATGCTGAGA	59.95	20	177	0	176
SA_SSR1013	p1	(A)10	10	136	145	CCTGTTACATGAGGTAGCATGAGT	59.608	24	CCTTGGTCTCTGTGATTTAGGG	59.991	22	118	58	175	CCTGTTACATGAGGTAGCATGAGT	59.608	24	GCTCATTTCAAAACATTTCCTTG	59.997	23	136	58	193	CCTGTTACATGAGGTAGCATGAGT	59.608	24	AAACATTTCCTTGGTCTCTGTGA	60.026	23	126	58	183
SA_SSR1014	p1	(A)10	10	124	133	TGTGAAAGATTGAATTTGGGG	59.787	21	GAGCCATGGAGAATTCCAAA	60.014	20	253	100	352	TGTGAAAGATTGAATTTGGGG	59.787	21	CCCTAAAGATGGCAGGATGA	60.029	20	148	100	247	TGTGAAAGATTGAATTTGGGG	59.787	21	CAGCATTCGTTGGATTTCCT	60.074	20	169	100	268
SA_SSR1015	p1	(A)10	10	179	188	CACTACCGGCAAGTGAGGAT	60.134	20	CGCAGATGACAGAGCTCAAG	59.88	20	171	68	238	CACTACCGGCAAGTGAGGAT	60.134	20	GTGGTTTCAGACGTAGCGGT	60.179	20	237	68	304	CTTCAATCCTCACTACCGGC	59.694	20	CGCAGATGACAGAGCTCAAG	59.88	20	181	58	238
SA_SSR1016	p1	(A)10	10	35	44	GGCACCAACAAGTCACCAAT	60.823	20	GCATGCATGGTAATGTCAGC	60.112	20	151	1	151	GGCACCAACAAGTCACCAAT	60.823	20	AACGCATGCATGGTAATGTC	59.43	20	154	1	154	GGCACCAACAAGTCACCAA	60.564	19	GCATGCATGGTAATGTCAGC	60.112	20	151	1	151
SA_SSR1017	p1	(A)10	10	301	310	AAGTTTCGTATGGAAGCCCA	59.569	20	AAAAGGTTGAACGGTGTTGC	60.015	20	149	233	381	AAGTTTCGTATGGAAGCCCA	59.569	20	AAGGTTGAACGGTGTTGCTC	60.156	20	147	233	379	AAGTTTCGTATGGAAGCCCA	59.569	20	GTTGAACGGTGTTGCTCAAA	59.74	20	144	233	376
SA_SSR1018	p1	(A)10	10	28	37	TAAAAGGAGAGCGAGACGCC	61.892	20	CATCAACTTGAGCAGCAACG	60.596	20	168	0	167	TAAAAGGAGAGCGAGACGCC	61.892	20	ACGGTTGGATCCATCTGATT	59.218	20	151	0	150	TAAAAGGAGAGCGAGACGCC	61.892	20	GCCTAAAACCCTCCAAATCA	59.019	20	186	0	185
SA_SSR1019	p1	(A)10	10	315	324	GCTGTTGCCATCATAACCCT	59.962	20	TGCTCCTCTCCTAATAATCCTCC	60.069	23	182	178	359	TGAAGTGCGTTGAAAGTGGA	60.427	20	TGCTCCTCTCCTAATAATCCTCC	60.069	23	218	142	359	GCTGGGTCGAACTTGAAACT	59.333	20	TGCTCCTCTCCTAATAATCCTCC	60.069	23	240	120	359
SA_SSR1020	p1	(A)10	10	473	482	GAGCGTGGATATGGCAAAAA	60.971	20	TCAACGAGCCTTAGCCTATCA	59.989	21	242	324	565	GAGCGTGGATATGGCAAAAA	60.971	20	AGCTTCAACGAGCCTTAGCC	61.025	20	246	324	569	GAGCGTGGATATGGCAAAAA	60.971	20	GCCTATCAAGAAGATTTCGGG	60.048	21	229	324	552
SA_SSR1021	p1	(A)10	10	203	212	GCAAACTCGATTGACCCATT	59.939	20	CCTTTTGTTCTCTTGCTCCC	58.909	20	147	91	237	GCAAACTCGATTGACCCATT	59.939	20	CCCTTTTGTTCTCTTGCTCC	58.909	20	148	91	238	GCAAACTCGATTGACCCATT	59.939	20	CCCCTTTTGTTCTCTTGCTC	58.909	20	149	91	239
SA_SSR1022	p1	(A)10	10	403	412	TTGTTTAAAGGTTGGGATGTCA	59.357	22	ACATGGTGGTTGGTTCGAGT	60.284	20	236	320	555	TTGTTTAAAGGTTGGGATGTCA	59.357	22	TTGGTAATGAGTTCGCCCTT	59.569	20	210	320	529	TGTTTAAAGGTTGGGATGTCA	57.986	21	ACATGGTGGTTGGTTCGAGT	60.284	20	235	321	555
SA_SSR1023	p1	(A)10	10	177	186	CTCTCAACACAACAGCCACAA	59.93	21	AAGGATGATATGGAGGCACG	59.917	20	224	146	369	TCTCAACACAACAGCCACAA	58.839	20	AAGGATGATATGGAGGCACG	59.917	20	223	147	369	TCAACACAACAGCCACAAAAA	60.179	21	AAGGATGATATGGAGGCACG	59.917	20	221	149	369
SA_SSR1024	p1	(A)10	10	124	133	TGGATCAAACGTAATGCACAA	59.984	21	TTCAGCGCCTCCTAAGCTAC	59.752	20	266	16	281	TGGATCAAACGTAATGCACA	58.547	20	TTCAGCGCCTCCTAAGCTAC	59.752	20	266	16	281	CGTAATGCACAAACAAACCAA	59.518	21	TTCAGCGCCTCCTAAGCTAC	59.752	20	257	25	281
SA_SSR1025	p1	(A)10	10	52	61	CCACCCATTTCCCAGTTAAA	59.657	20	TGGTGGAAGAAGGATTGAGG	60.042	20	107	3	109	GACCACCCATTTCCCAGTTA	59.647	20	TGGTGGAAGAAGGATTGAGG	60.042	20	109	1	109	CCACCCATTTCCCAGTTAAA	59.657	20	GGCGTAGTATTTGGGTGGAA	59.823	20	250	3	252
SA_SSR1026	p1	(A)10	10	164	173	TTTAGGGAGCTGTAGTCGGG	59.331	20	AATGCACATGGACCATTTTT	57.791	20	211	13	223	TTTAGGGAGCTGTAGTCGGG	59.331	20	TTCGCTTCAAGCTGAGATATG	58.281	21	233	13	245	TTTAGGGAGCTGTAGTCGGG	59.331	20	CTTCGCTTCAAGCTGAGATATG	59.271	22	234	13	246
SA_SSR1027	p1	(A)10	10	3169	3178	TTCTTGTGCTGATTGGCTTG	59.988	20	AGGGATCTCTAGAGGGCAGC	59.942	20	274	3002	3275	TGTCCAGCTCAGATGTCCAG	59.98	20	AGGGATCTCTAGAGGGCAGC	59.942	20	207	3069	3275	TCCTGCACACAAGGCTGTAG	60.049	20	AGGGATCTCTAGAGGGCAGC	59.942	20	161	3115	3275
SA_SSR1028	p1	(A)10	10	441	450	AGGCGAATTTAGAGGGCAGT	60.228	20	TAGTTGGCAAACCGCATGTA	60.133	20	271	349	619	GGCGAATTTAGAGGGCAGTT	60.582	20	TAGTTGGCAAACCGCATGTA	60.133	20	270	350	619	AAGGCGAATTTAGAGGGCAG	60.702	20	TAGTTGGCAAACCGCATGTA	60.133	20	272	348	619
SA_SSR1029	p1	(A)10	10	125	134	GCACAGTTAAATTGGGTTTGG	59.37	21	GATGACAGATGAGGGGCAGT	60.08	20	210	59	268	GCACAGTTAAATTGGGTTTGG	59.37	21	TTGGGTGAATCCAGATGACA	59.893	20	223	59	281	GCACAGTTAAATTGGGTTTGG	59.37	21	AGATGAGGGGCAGTTTCTGA	59.803	20	204	59	262
SA_SSR1030	p1	(A)10	10	375	384	GTCGACTCCTGTTCCAGCTC	59.993	20	GGAGTGGGCTACATCCGTTA	59.955	20	226	255	480	GATTCCAGGTCTATCCGCAA	60.036	20	GGAGTGGGCTACATCCGTTA	59.955	20	184	297	480	TTTCGGAAAAACGATTCCAG	60.046	20	GGAGTGGGCTACATCCGTTA	59.955	20	196	285	480
SA_SSR1031	p1	(A)10	10	473	482	AAGGGCTGCAACTATGATGG	60.096	20	GCCAAATATCTCCCTCTCCC	59.866	20	207	321	527	TGATGGTGAAACAAACCCAA	59.792	20	GCCAAATATCTCCCTCTCCC	59.866	20	193	335	527	AAGGGCTGCAACTATGATGG	60.096	20	CCAAATATCTCCCTCTCCCC	59.722	20	206	321	526
SA_SSR1032	p1	(A)10	10	104	113	TGTTGAATAGCAAAAGATTGGTG	59.175	23	TCCTTGCCTTTTGTTCTGCT	59.993	20	246	26	271	TGTTGAATAGCAAAAGATTGGTG	59.175	23	TTCCTTGCCTTTTGTTCTGC	60.365	20	247	26	272	TTGAATAGCAAAAGATTGGTGAA	58.796	23	TCCTTGCCTTTTGTTCTGCT	59.993	20	244	28	271
SA_SSR1033	p1	(A)10	10	119	128	TGCTGTCAGGAAGAGGTTCA	59.545	20	GGTCCCCCATTAGCTTTTTC	59.777	20	250	26	275	TGCTGTCAGGAAGAGGTTCA	59.545	20	TGCCAATATCAAATGGGTCC	60.532	20	265	26	290	AATGGAGATGATGCTGTCAGG	60.088	21	TCCCCCATTAGCTTTTTCCT	59.903	20	259	15	273
SA_SSR1034	p1	(A)10	10	648	657	AACAGCAACATGTTTTGAGAAA	57.482	22	GCTCGTGATTATGTTTGGCA	59.694	20	275	618	892	TGTGAGTTTGGTAATTACAAGGG	58.114	23	TGCTTTTGACACCTTTTCCC	60.088	20	211	592	802	AACAGCAACATGTTTTGAGAAA	57.482	22	TGGCTCGTGATTATGTTTGG	59.542	20	277	618	894
SA_SSR1035	p1	(A)10	10	29	38	TGGAAGGATCAATACCAGATTT	57.552	22	ATGCATTGGCATTGTTTGAA	59.937	20	144	0	143	TGGAAGGATCAATACCAGATTT	57.552	22	GCTGCTCCGTCCTTTATTTG	59.845	20	186	0	185	TGGAAGGATCAATACCAGATTT	57.552	22	CCTTCTGTTATGCATTGGCA	59.688	20	153	0	152
SA_SSR1036	p1	(A)10	10	1559	1568	GGCCAACGAAAACTGATTGT	59.978	20	CTTTTTCCTTCGAATGCAGC	59.96	20	185	1410	1594	GGCCAACGAAAACTGATTGT	59.978	20	TTTCCTTCGAATGCAGCTCT	60.096	20	182	1410	1591	CGAAAACTGATTGTTGCGTG	60.293	20	CTTTTTCCTTCGAATGCAGC	59.96	20	179	1416	1594
SA_SSR1037	p1	(A)10	10	500	509	GATGGGAGGGGTTTGAATTT	59.996	20	TGCACATTTCATCCCTCATC	59.456	20	263	296	558	TTCGGATCTGAGTAGGGTCG	60.21	20	TGCACATTTCATCCCTCATC	59.456	20	213	346	558	GGATCTGAGTAGGGTCGGTG	59.53	20	TGCACATTTCATCCCTCATC	59.456	20	210	349	558
SA_SSR1038	p1	(A)10	10	63	72	TCCCCAAAAAGAAGTACCCA	59.401	20	ATGGCTGAAGTGGGGATACA	60.34	20	130	14	143	TCCCCAAAAAGAAGTACCCA	59.401	20	CTGAGATGTGGCTACAAGCG	59.615	20	162	14	175	TCCCCAAAAAGAAGTACCCA	59.401	20	GATGGCTGAAGTGGGGATAC	59.366	20	131	14	144
SA_SSR1039	p1	(A)10	10	72	81	GAGTTTTCTCTGTTGAAGCATGG	60.289	23	CAAGAAATAGGGCTGCCTTG	59.839	20	116	8	123	GAGTTTTCTCTGTTGAAGCATGG	60.289	23	TGTTCCCTTGTTACTTGGGG	59.824	20	152	8	159	GAGTTTTCTCTGTTGAAGCATGG	60.289	23	GGACAGAAATGGGCTCTTCA	60.195	20	134	8	141
SA_SSR1040	p1	(A)10	10	1930	1939	GGGCAAAAAGCAGAAAATGA	60.188	20	TTGGTTCTCTGTGACCCATTC	59.958	21	158	1806	1963	GGGCAAAAAGCAGAAAATGA	60.188	20	TGGTGAGGAAAAGAAGCATTG	60.234	21	189	1806	1994	GGCACCAAGAATCCAATCAG	60.461	20	TTGGTTCTCTGTGACCCATTC	59.958	21	273	1691	1963
SA_SSR1041	p1	(A)10	10	158	167	CAAGTGTTTCACCCAAAGCA	59.734	20	TTGTGGGTTGTGACTGTTGAA	60.033	21	198	34	231	CAAGTGTTTCACCCAAAGCA	59.734	20	TTTGTGGGTTGTGACTGTTGA	60.033	21	199	34	232	ACCCAAAGCAGAACCGTAAA	59.609	20	TTGTGGGTTGTGACTGTTGAA	60.033	21	188	44	231
SA_SSR1042	p1	(A)10	10	219	228	GACAACTTTGGCACCATCCT	59.973	20	GCAGAAGTTTTATGGTCGGC	59.713	20	196	87	282	AGGACAACTTTGGCACCATC	59.973	20	GCAGAAGTTTTATGGTCGGC	59.713	20	198	85	282	CAACTTTGGCACCATCCTTT	59.971	20	GCAGAAGTTTTATGGTCGGC	59.713	20	194	89	282
SA_SSR1043	p1	(A)10	10	115	124	TGCATCCATCATCATCAAAAA	59.883	21	CAGGAAGTGGATGTGCATTG	60.112	20	245	89	333	TGCATCCATCATCATCAAAAA	59.883	21	AAGTGGATGTGCATTGGGAT	60.203	20	241	89	329	TGCATCCATCATCATCAAAA	58.408	20	CAGGAAGTGGATGTGCATTG	60.112	20	245	89	333
SA_SSR1044	p1	(A)10	10	839	848	CATTTTGCAAGCCGTATGTG	60.133	20	TTGGGCATGTTTTGTGTCAT	59.823	20	255	621	875	CATTTTGCAAGCCGTATGTG	60.133	20	ATTGGGCATGTTTTGTGTCA	59.823	20	256	621	876	CATTTTGCAAGCCGTATGTG	60.133	20	CATTGGGCATGTTTTGTGTC	59.823	20	257	621	877
SA_SSR1045	p1	(A)10	10	54	63	TGCAATCAAACTATTCATGGG	58.494	21	GGTTGCGTATTCAGCAAGTG	59.347	20	136	26	161	TGCAATCAAACTATTCATGGG	58.494	21	TGGTTGCGTATTCAGCAAGT	59.347	20	137	26	162	TGCAATCAAACTATTCATGGGT	59.343	22	GGTTGCGTATTCAGCAAGTG	59.347	20	136	26	161
SA_SSR1046	p1	(A)10	10	123	132	GTGTGCCTTCCCCAATCTAA	59.933	20	TCTCAAGGCTACACCACTCAAA	59.914	22	119	84	202	GTGTGCCTTCCCCAATCTAA	59.933	20	TTCTCAAGGCTACACCACTCAA	59.914	22	120	84	203	AGGTTGGGGTATTACCTGGC	60.074	20	TCTCAAGGCTACACCACTCAAA	59.914	22	141	62	202
SA_SSR1047	p1	(A)10	10	1780	1789	TCTTCTTTCTTTCTCGCCCA	60.066	20	GAAGAGATCGTGGTCACCGT	60.12	20	269	1698	1966	TCTTCTTTCTTTCTCGCCCA	60.066	20	CAGATCCCCGATCTCAGAAA	60.15	20	247	1698	1944	TCTTCTTTCTTTCTCGCCCA	60.066	20	CCTATGCGTCAAATCTGCAA	59.833	20	191	1698	1888
SA_SSR1048	p1	(A)10	10	58	67	ACCAAAACAGATGAGGATAAAGTT	57.392	24	GAAGGCCGTACCAGAATCAC	59.556	20	180	2	181	ACCAAAACAGATGAGGATAAAGTT	57.392	24	AGCAGATTTAATGAAGGCCG	59.32	20	192	2	193	ACCAAAACAGATGAGGATAAAGTT	57.392	24	TTGCTCCTTTTTCACAACCA	59.293	20	211	2	212
SA_SSR1049	p1	(A)10	10	56	65	CCAAGAAAGGGAACAACGAA	60.081	20	CATGGACATGCTCCTCCTTT	60.073	20	149	7	155	GGAGACCCAAGAAAGGGAAC	59.912	20	CATGGACATGCTCCTCCTTT	60.073	20	155	1	155	AGGAGACCCAAGAAAGGGAA	60.045	20	GGTGCTACGACGGAGTGAAT	60.142	20	241	0	240
SA_SSR1050	p1	(A)10	10	558	567	GCAAAGATTGAAATGAAGAGCA	59.479	22	CCCGTTTTGTTCCGTTTCTA	59.968	20	186	439	624	TGCAAAGATTGAAATGAAGAGC	59.479	22	CCCGTTTTGTTCCGTTTCTA	59.968	20	187	438	624	GCAAAGATTGAAATGAAGAGCA	59.479	22	CTATTGGCTCTCCCCTACCC	59.919	20	203	439	641
SA_SSR1051	p1	(A)10	10	98	107	TCCCAATCCCAGCGATAATA	60.247	20	AAGAGGGAGGGACCTGAAGA	60.186	20	124	10	133	CCCAATCCCAGCGATAATAA	59.751	20	AAGAGGGAGGGACCTGAAGA	60.186	20	123	11	133	GGCTACCGGAGTCAACAAAA	60.11	20	CTAAGGGAAAGAGGGAGGGA	59.64	20	105	37	141
SA_SSR1052	p1	(A)10	10	167	176	GACAGGTCCGAGCTGGTAAA	60.255	20	GGTGGGGAAGAAGAAGATCC	59.874	20	275	98	372	CAGGTCCGAGCTGGTAAATC	59.694	20	GGTGGGGAAGAAGAAGATCC	59.874	20	273	100	372	GACATGGTGAAAGGGGTGAC	60.223	20	GCAGGAGGAAGTGATGAGGA	60.349	20	247	81	327
SA_SSR1053	p1	(A)10	10	303	312	TCCCATTACACCATTTGTTCA	58.733	21	ATCGGACTGGTGGTATCCCT	60.596	20	164	241	404	TCCCATTACACCATTTGTTCAC	59.592	22	ATCGGACTGGTGGTATCCCT	60.596	20	164	241	404	TCCCATTACACCATTTGTTCA	58.733	21	TGGTGGTATCCCTCCAAGTT	59.259	20	157	241	397
SA_SSR1054	p1	(A)10	10	87	96	TGTTGGTTGAAATGCCAAAA	59.946	20	GCTGGAGGCAGAGTCACTTC	60.143	20	146	50	195	TGTTGGTTGAAATGCCAAAA	59.946	20	GAAGCTGGAGGCAGAGTCAC	60.143	20	149	50	198	AAATGCCAAAAATCCCATCA	60.132	20	GCTGGAGGCAGAGTCACTTC	60.143	20	137	59	195
SA_SSR1055	p1	(A)10	10	523	532	ATGGGGAAACCCTAGTTGGT	59.553	20	CGGAAGTGTTGTTAGTGCAAGA	60.339	22	270	372	641	GATGGGGAAACCCTAGTTGG	60.549	20	CGGAAGTGTTGTTAGTGCAAGA	60.339	22	271	371	641	ATGGGGAAACCCTAGTTGGT	59.553	20	CGGAAGTGTTGTTAGTGCAAG	58.496	21	270	372	641
SA_SSR1056	p1	(A)10	10	48	57	TGAAATCAAGATCAAAGAGACAAGA	59.424	25	AGATCCTTCCAAGAAGGGGA	60.008	20	203	11	213	TGAAATCAAGATCAAAGAGACAAGA	59.424	25	TCCTTCCAAGAAGGGGAACT	60.045	20	200	11	210	TGAAATCAAGATCAAAGAGACAAGA	59.424	25	CCCTCCAGGCTTACATCAGA	60.21	20	154	11	164
SA_SSR1057	p1	(A)10	10	157	166	AAACTCACCCTAACCCCTCC	59.299	20	CTGCCTCATAGCATGGGAGT	60.24	20	139	104	242	AAACTCACCCTAACCCCTCC	59.299	20	ATTGCTTTTCTGATGCTGCC	60.361	20	154	104	257	AAACTCACCCTAACCCCTCC	59.299	20	CATTGCTTTTCTGATGCTGC	59.572	20	155	104	258
SA_SSR1058	p1	(A)10	10	1071	1080	TGCAATTCGAGTAGATGAATCC	59.186	22	GCCTGGTTTAATTGCAAAGG	59.586	20	228	927	1154	TTGAGAGACAAAAGTGCATGTG	58.975	22	GCCTGGTTTAATTGCAAAGG	59.586	20	195	960	1154	AGAGACAAAAGTGCATGTGTCAA	59.834	23	GCCTGGTTTAATTGCAAAGG	59.586	20	192	963	1154
SA_SSR1059	p1	(A)10	10	45	54	AAGCCCTTCAGTTAAAGCTAAAAA	59.117	24	AAAACTCCATTTTCTCGAAAGC	58.931	22	137	8	144	AAGCCCTTCAGTTAAAGCTAAAAA	59.117	24	AAAAACTCCATTTTCTCGAAAGC	60.12	23	138	8	145	GCCCTTCAGTTAAAGCTAAAAA	57.049	22	AAAACTCCATTTTCTCGAAAGC	58.931	22	135	10	144
SA_SSR1060	p1	(A)10	10	244	253	GCACAACTTTCCATTGCATC	59.131	20	TTTGGCTTCCCCCTTAAAAC	60.285	20	274	5	278	GCACAACTTTCCATTGCATC	59.131	20	GTTTTGGCTTCCCCCTTAAA	60.285	20	276	5	280	GCACAACTTTCCATTGCATCT	60.133	21	TTTGGCTTCCCCCTTAAAAC	60.285	20	274	5	278
SA_SSR1061	p1	(A)10	10	29	38	TCCTCTTCAATCTACTTGTTGCT	57.334	23	TCTCACCGGACTTATGGGAC	59.927	20	212	1	212	CTCCTCTTCAATCTACTTGTTGC	57.334	23	TCTCACCGGACTTATGGGAC	59.927	20	213	0	212	CTCCTCTTCAATCTACTTGTTGCT	58.308	24	TCTCACCGGACTTATGGGAC	59.927	20	213	0	212
SA_SSR1062	p1	(A)10	10	284	293	CTGTCTCCCTCCTCAGTTCG	59.978	20	CCTTTTCTTTCTCTGCTGCG	60.262	20	125	234	358	CTGTCTCCCTCCTCAGTTCG	59.978	20	TTCTTCCTCCCTCCATCTCA	59.731	20	100	234	333	TGTCCTGTCTCCCTCCTCAG	60.388	20	CCTTTTCTTTCTCTGCTGCG	60.262	20	129	230	358
SA_SSR1063	p1	(A)10	10	1697	1706	TGTGGAAGGAAACGAGCAAT	60.636	20	GGTTTGCTACCCACTTCCAG	59.592	20	192	1599	1790	ATGTGGAAGGAAACGAGCAA	60.636	20	GGTTTGCTACCCACTTCCAG	59.592	20	193	1598	1790	AATGTGGAAGGAAACGAGCA	60.636	20	GGTTTGCTACCCACTTCCAG	59.592	20	194	1597	1790
SA_SSR1064	p1	(A)10	10	274	283	GCGGTCCATATCTAGTCAGTCC	59.99	22	GCAGCAAGGGGTTTAGATCA	60.214	20	276	112	387	GAATGCTGCCATTAGAAGAGG	58.941	21	TGGCATGAACAGAAGACAGG	59.831	20	201	249	449	GAATGCTGCCATTAGAAGAGG	58.941	21	GCAGCAAGGGGTTTAGATCA	60.214	20	139	249	387
SA_SSR1065	p1	(A)10	10	1391	1400	GGAAATGTTCATGGGGTCAC	60.034	20	TTGCCCATAACAATTTAATGCT	58.57	22	147	1292	1438	CATTGAGTTGAAGCGCATGT	59.871	20	TTGCCCATAACAATTTAATGCT	58.57	22	116	1323	1438	ACTTGCGAGTGGAGGATTGT	59.727	20	TTGCCCATAACAATTTAATGCT	58.57	22	261	1178	1438
SA_SSR1066	p1	(A)10	10	94	103	TTTTGACTCCTCAATATACAATACACA	58.233	27	ATCTCAAGCGTTTCCCACAG	60.255	20	250	18	267	TTTTGACTCCTCAATATACAATACACA	58.233	27	ATGATCTCAAGCGTTTCCCA	60.603	20	253	18	270	TTTTGACTCCTCAATATACAATACACA	58.233	27	AATGATCTCAAGCGTTTCCC	59.129	20	254	18	271
SA_SSR1067	p1	(A)10	10	178	187	TCCAACATCCAATGAAGCTG	59.648	20	CACCTGCCTGTTGTGTTTTG	60.19	20	198	77	274	TCCAATGAAGCTGTCACCAT	59.09	20	CACCTGCCTGTTGTGTTTTG	60.19	20	191	84	274	ATCCAATGAAGCTGTCACCA	59.09	20	CACCTGCCTGTTGTGTTTTG	60.19	20	192	83	274
SA_SSR1068	p1	(A)10	10	206	215	TGCAAAGCCAAAATCACTAAA	58.482	21	GCATGTGTGAGAGAGTTTTCCA	60.299	22	263	0	262	TGCAAAGCCAAAATCACTAAA	58.482	21	TGGCATGTGTGAGAGAGTTTTC	60.299	22	265	0	264	TGCAAAGCCAAAATCACTAAA	58.482	21	TGCAATAACATAGTGGCATGTG	59.514	22	278	0	277
SA_SSR1069	p1	(A)10	10	1646	1655	CTCGGACTGAAAGGCTCAAC	59.989	20	GTTCCAGTTTCGCCCATTT	59.925	19	189	1508	1696	GCTGGAGAACACAACGTCAA	59.88	20	GTTCCAGTTTCGCCCATTT	59.925	19	149	1548	1696	GGAACAATACCGTTGAGGGA	59.79	20	GTTCCAGTTTCGCCCATTT	59.925	19	264	1433	1696
SA_SSR1070	p1	(A)10	10	2769	2778	AGTCTTGCATGCTCTGCTCA	59.887	20	TTTGCAACGCTGTCTACTGG	60.05	20	182	2732	2913	TCTTGCATGCTCTGCTCAAC	60.296	20	TTTGCAACGCTGTCTACTGG	60.05	20	180	2734	2913	GTCTTGCATGCTCTGCTCAA	60.296	20	TTTGCAACGCTGTCTACTGG	60.05	20	181	2733	2913
SA_SSR1071	p1	(A)10	10	492	501	CCAAGCCGTTTCGTTATTGT	59.996	20	GTGCATAATCATGGTCGTGG	59.805	20	237	325	561	CCAAGCCGTTTCGTTATTGT	59.996	20	TGGTGCATAATCATGGTCGT	59.805	20	239	325	563	CAGAGAAACAATGGCAGCAA	59.988	20	GTGCATAATCATGGTCGTGG	59.805	20	216	346	561
SA_SSR1072	p1	(A)10	10	50	59	AAAAAGAATGCAAGGTTTTATTTC	57.231	24	TGTACCACAAAGCATCCCAA	59.964	20	159	23	181	AAAAAGAATGCAAGGTTTTATTTC	57.231	24	TTGTACCACAAAGCATCCCA	59.964	20	160	23	182	AAAAAGAATGCAAGGTTTTATTTC	57.231	24	CTTGAGCAATCTGCGATGAA	60.096	20	208	23	230
SA_SSR1073	p1	(A)10	10	134	143	TGATCCATTCTCGTCCGAAT	60.426	20	TGCGTTTACCTTCTTCCTGG	60.241	20	139	38	176	TGATCCATTCTCGTCCGAAT	60.426	20	TTCTTCCTGGCTGTTGTGAA	59.415	20	129	38	166	GAATGCACATTCGGTTTGAG	59.127	20	TGCGTTTACCTTCTTCCTGG	60.241	20	123	54	176
SA_SSR1074	p1	(A)10	10	98	107	AAGCCACAGGAAAAATCCAA	59.546	20	CCCCTCTTCTCTGCTGTTTG	59.982	20	153	16	168	AAAGCCACAGGAAAAATCCA	59.546	20	CCCTCTTCTCTGCTGTTTGG	59.982	20	153	15	167	AAAGCCACAGGAAAAATCCA	59.546	20	CCCCTCTTCTCTGCTGTTTG	59.982	20	154	15	168
SA_SSR1075	p1	(A)10	10	1686	1695	CATTGCATATGGAAGGACCC	60.155	20	GCCTTTTGGGCTACTTTTCC	60.075	20	267	1562	1828	ACTGGGATCAAAGTTTCCCC	60.169	20	GCCTTTTGGGCTACTTTTCC	60.075	20	179	1650	1828	TGCATATGGAAGGACCCCTA	60.288	20	GCCTTTTGGGCTACTTTTCC	60.075	20	264	1565	1828
SA_SSR1076	p1	(A)10	10	421	430	TTCTCGCAACTTAGACGCAC	59.224	20	CATGGATGAACAGCCACAAC	59.967	20	189	320	508	GTTCTCGCAACTTAGACGCA	59.224	20	CATGGATGAACAGCCACAAC	59.967	20	190	319	508	TTCTCGCAACTTAGACGCAC	59.224	20	GGATGAACAGCCACAACTCA	59.682	20	186	320	505
SA_SSR1077	p1	(A)10	10	233	242	TGAGAGGGCGGTTACAAAAC	60.11	20	AACAGTAACCCCAAAGTGCG	60.03	20	235	43	277	ATCTTGGCAGTAACAGGCGT	59.763	20	AACAGTAACCCCAAAGTGCG	60.03	20	152	126	277	TTGAGAGGTCGGTTACGAGG	60.246	20	AACAGTAACCCCAAAGTGCG	60.03	20	189	89	277
SA_SSR1078	p1	(A)10	10	95	104	GGCAATTTGACAACACTGGA	59.547	20	CTCTTTTTAGCCATTGCCCA	60.202	20	186	4	189	GGTCGAAGAAGATGGGTTTG	59.526	20	CTCTTTTTAGCCATTGCCCA	60.202	20	142	48	189	TGGTCGAAGAAGATGGGTTT	59.526	20	CTCTTTTTAGCCATTGCCCA	60.202	20	143	47	189
SA_SSR1079	p1	(A)10	10	56	65	CGAGCAGATAATAGATAAGGATTGG	59.571	25	ATGCCCACACTCTTCATGTG	59.551	20	109	18	126	TTGTCGAGCAGATAATAGATAAGGA	58.564	25	ATGCCCACACTCTTCATGTG	59.551	20	113	14	126	CGAGCAGATAATAGATAAGGATTGG	59.571	25	GCCCACACTCTTCATGTGAT	58.512	20	107	18	124
SA_SSR1080	p1	(A)10	10	719	728	GGGGTAACATGGCAAACATC	60.059	20	ACTCCCTCCAATGGACCTCT	59.929	20	241	577	817	GGCCTAATGCTGCAAATGAT	60.067	20	ACTCCCTCCAATGGACCTCT	59.929	20	134	684	817	GGGGTAACATGGCAAACATC	60.059	20	AAACTCCCTCCAATGGACCT	59.795	20	243	577	819
SA_SSR1081	p1	(A)10	10	51	60	TAGCTTGACCAATGACCCAA	59.123	20	GCGACCTAAGCTGCTTGTTT	59.66	20	154	28	181	TAGCTTGACCAATGACCCAA	59.123	20	AGCTGCTTGTTTCTCGATCC	59.579	20	146	28	173	TAGCTTGACCAATGACCCAA	59.123	20	CAGCGACCTAAGCTGCTTGT	60.73	20	156	28	183
SA_SSR1082	p1	(A)10	10	284	293	AGATGCAGAGGAGAAGGCAA	60.096	20	CACGTGTCAAATTCATAATCCA	58.413	22	223	138	360	AGATGCAGAGGAGAAGGCAA	60.096	20	ACACGTGTCAAATTCATAATCCA	59.261	23	224	138	361	AGATGCAGAGGAGAAGGCAA	60.096	20	CACACGTGTCAAATTCATAATCC	59.261	23	225	138	362
SA_SSR1083	p1	(A)10	10	711	720	CTCACCAAAGCAAGCAACAA	60.027	20	GCACACCAAGTGGTAGAATGG	60.425	21	113	636	748	CAACTCACCAAAGCAAGCAA	60.027	20	GCACACCAAGTGGTAGAATGG	60.425	21	116	633	748	ACTCACCAAAGCAAGCAACA	59.49	20	GCACACCAAGTGGTAGAATGG	60.425	21	114	635	748
SA_SSR1084	p1	(A)10	10	1314	1323	CCTTGAAAAATGGAGGGACA	59.903	20	TTGACCACCGGCCTTATTTA	60.315	20	273	1166	1438	ATTGACCAACACCACACCAA	59.701	20	TTGACCACCGGCCTTATTTA	60.315	20	239	1200	1438	AATTGACCAACACCACACCA	59.701	20	TTGACCACCGGCCTTATTTA	60.315	20	240	1199	1438
SA_SSR1085	p1	(A)10	10	211	220	ACAAGCTGAACGCGAAGATT	60.022	20	TTCTATGCCTCCTCCTTCCC	60.537	20	106	140	245	CAGTACAAGCTGAACGCGAA	60.195	20	TTCTATGCCTCCTCCTTCCC	60.537	20	110	136	245	ACAGTACAAGCTGAACGCGA	59.664	20	TTCTATGCCTCCTCCTTCCC	60.537	20	111	135	245
SA_SSR1086	p1	(A)10	10	150	159	ACAAGGAAATGTTGTTGCCC	59.836	20	TGTTGATGAATGTTGTTGTTGC	59.493	22	218	18	235	GAAATGTTGTTGCCCATTCC	60.177	20	TGTTGATGAATGTTGTTGTTGC	59.493	22	213	23	235	GGAAATGTTGTTGCCCATTC	60.177	20	TGTTGATGAATGTTGTTGTTGC	59.493	22	214	22	235
SA_SSR1087	p1	(A)10	10	37	46	CTTGGCTTTCTGCATCCATT	60.214	20	GAAGGGCATGGGTTACTCAA	59.933	20	153	12	164	CAACAGTTCCCTTGGCTTTC	59.711	20	GAAGGGCATGGGTTACTCAA	59.933	20	163	2	164	CTTGGCTTTCTGCATCCATT	60.214	20	CACAAGACTTCTGCTTGCCA	60.175	20	119	12	130
SA_SSR1088	p1	(A)10	10	235	244	TTGACAAAGACCCATTTGGAG	59.956	21	CGTTTCCATTGTCTTTGTGTG	59.083	21	196	78	273	TTGACAAAGACCCATTTGGA	58.947	20	CGTTTCCATTGTCTTTGTGTG	59.083	21	196	78	273	TTGACAAAGACCCATTTGGAG	59.956	21	CAAAATCGTTGTTTCAGTTCCA	60.011	22	251	78	328
SA_SSR1089	p1	(A)10	10	43	52	AAAAACCACCACAAACCAAA	57.879	20	CTGCAAAACGCATCAGACAT	59.871	20	195	20	214	AAAAACCACCACAAACCAAA	57.879	20	CAAAACGCATCAGACATCGT	59.722	20	192	20	211	AAAAACCACCACAAACCAAA	57.879	20	TGCAAAACGCATCAGACATC	60.823	20	194	20	213
SA_SSR1090	p1	(A)10	10	211	220	TGTTGGGAACTCCAAGTGTG	59.565	20	GCAAGTTTGAGGCGAATCAT	60.221	20	188	179	366	TGTGTTGGGAACTCCAAGTG	59.565	20	GCAAGTTTGAGGCGAATCAT	60.221	20	190	177	366	TGTTGGGAACTCCAAGTGTG	59.565	20	TTTGAGGCGAATCATCCTCT	59.773	20	183	179	361
SA_SSR1091	p1	(A)10	10	455	464	GCTCACCTGATGCGACACTA	60.016	20	AGGAAAAGAGCATTCCCAGG	60.569	20	166	393	558	ATGAGCCTTGCTCACCTGAT	59.834	20	AGGAAAAGAGCATTCCCAGG	60.569	20	175	384	558	GCTCACCTGATGCGACACTA	60.016	20	AAGAGCATTCCCAGGATAGGA	60.046	21	161	393	553
SA_SSR1092	p1	(A)10	10	133	142	CACATGGATGGGTACCAACA	60.088	20	GAATTTCCATGGACGGGTTA	59.622	20	130	82	211	CACATGGATGGGTACCAACA	60.088	20	TGTTTGCTCCGAATTTCCAT	60.448	20	140	82	221	CACATGGATGGGTACCAACA	60.088	20	ATGTTTGCTCCGAATTTCCA	60.448	20	141	82	222
SA_SSR1093	p1	(A)10	10	160	169	AAGCCCCTCAAAATGTAGCA	59.708	20	ACAAAAACAGAATGCCTCGG	60.11	20	165	78	242	CAAGCCCCTCAAAATGTAGC	59.708	20	ACAAAAACAGAATGCCTCGG	60.11	20	166	77	242	ACAATTCAAGCCCCTCAAAA	59.546	20	ACAAAAACAGAATGCCTCGG	60.11	20	172	71	242
SA_SSR1094	p1	(A)10	10	93	102	CAATGGACCTAAAGATAAAAGCAACT	60.279	26	AGGATTTGGATCTCTCCTTTTATTC	59.428	25	100	32	131	CAATGGACCTAAAGATAAAAGCAACT	60.279	26	AGGATTTGGATCTCTCCTTTTATT	57.862	24	100	32	131	TCAATGGACCTAAAGATAAAAGCA	59.212	24	TGAAGTATATAGGATTTGGATCTCTCC	59.371	27	111	31	141
SA_SSR1095	p1	(A)10	10	105	114	CACACAAAAACCAGAGGGAAA	59.994	21	TGAACGGAAAAGGTCCACTC	60.088	20	246	34	279	GACACACAAAAACCAGAGGGA	59.997	21	GTGTCGTGCACTCCCTTGTA	59.751	20	165	32	196	CACACAAAAACCAGAGGGAAA	59.994	21	GTGTCGTGCACTCCCTTGTA	59.751	20	163	34	196
SA_SSR1096	p1	(A)10	10	45	54	TTCAATTAGAAGCTAATAAGGGGC	59.256	24	TGGTGACAATTGGACAAAAGA	59.01	21	263	16	278	TTCAATTAGAAGCTAATAAGGGGC	59.256	24	TTGACAAGCATTGCTGTTTTC	58.956	21	102	16	117	TTCAATTAGAAGCTAATAAGGGGC	59.256	24	TGACAAGCATTGCTGTTTTCTT	59.926	22	101	16	116
SA_SSR1097	p1	(A)10	10	559	568	GATCTCGCGGCCAAATAATA	60.026	20	CATGTCCCATTTGTTGATGC	59.781	20	268	451	718	TCGCGGCCAAATAATAAGAC	60.061	20	CATGTCCCATTTGTTGATGC	59.781	20	264	455	718	GATCTCGCGGCCAAATAATA	60.026	20	CCATGTCCCATTTGTTGATG	59.623	20	269	451	719
SA_SSR1098	p1	(A)10	10	94	103	TCCTTGTTAAGGTTGATATTTTTCTC	58.349	26	GCGCCTTTTTCATTGAGTTG	60.752	20	205	20	224	TCCTTGTTAAGGTTGATATTTTTCTCT	59.146	27	GCGCCTTTTTCATTGAGTTG	60.752	20	205	20	224	TCCTTGTTAAGGTTGATATTTTTCTC	58.349	26	CGCCTTTTTCATTGAGTTGA	58.892	20	204	20	223
SA_SSR1099	p1	(A)10	10	101	110	TGCACCAAATTGTGCTGTTT	60.157	20	AAATGCATTGTTTTGGTAGGC	59.002	21	136	64	199	GTGCTGTTTTGCGACACATT	59.77	20	AAATGCATTGTTTTGGTAGGC	59.002	21	125	75	199	TGCACCAAATTGTGCTGTTT	60.157	20	AAATGCATTGTTTTGGTAGGCT	59.904	22	136	64	199
SA_SSR1100	p1	(A)10	10	47	56	CAGGTTAGCCTTACCACAGATTTT	59.958	24	ATCCAAGGGTGTCTCAGGTG	59.962	20	202	2	203	AACAGGTTAGCCTTACCACAGA	57.947	22	ATCCAAGGGTGTCTCAGGTG	59.962	20	204	0	203	GCCTTACCACAGATTTTATTACGG	60.143	24	ATCCAAGGGTGTCTCAGGTG	59.962	20	195	9	203
SA_SSR1101	p1	(A)10	10	149	158	TTCCAACTTCGTTCATGCAG	59.84	20	AAATGGGACACCCTGTCCTT	60.607	20	158	28	185	CTTCGTTCATGCAGGTGTTC	59.293	20	AAATGGGACACCCTGTCCTT	60.607	20	152	34	185	TTCCAACTTCGTTCATGCAG	59.84	20	GGACACCCTGTCCTTGGAT	59.758	19	153	28	180
SA_SSR1102	p1	(A)10	10	939	948	ACAGAAAACTGATGGAGCCG	60.255	20	GCCTTCCATATCAAAGGTGTAA	58.138	22	172	811	982	TGGGGTTGGATTTTGATCTC	59.727	20	GCCTTCCATATCAAAGGTGTAA	58.138	22	120	863	982	GGTTCTCACGCGCTGTAAAT	60.278	20	GCCTTCCATATCAAAGGTGTAA	58.138	22	249	734	982
SA_SSR1103	p1	(A)10	10	459	468	CCGTCCATCTTCTGAGCAAT	60.218	20	GTGCGGATCAAGGTTTGTTT	59.978	20	234	367	600	CCGTCCATCTTCTGAGCAAT	60.218	20	ATTTGGATCGTTGGATTGGA	60.133	20	263	367	629	CCGTCCATCTTCTGAGCAAT	60.218	20	GATTTGGATCGTTGGATTGG	60.133	20	264	367	630
SA_SSR1104	p1	(A)10	10	186	195	CGTTAAGTGCATGTTACGTTTAGC	60.133	24	GGTTTTGCGTTTCTGCATTT	60.117	20	222	34	255	CGTTAAGTGCATGTTACGTTTAGC	60.133	24	CTTTGGGATTGGAGGGTTTT	60.159	20	236	34	269	CGTTAAGTGCATGTTACGTTTAGC	60.133	24	TTCTAGCGGAGGAAGCTTTG	59.724	20	251	34	284
SA_SSR1105	p1	(A)10	10	623	632	AAAACTTACCCAAGCGGGTT	59.871	20	GGAATGAAGGCAAGTTTTCG	59.685	20	241	429	669	TGCTCATAGAGCCCAAAGGT	59.836	20	GGAATGAAGGCAAGTTTTCG	59.685	20	134	536	669	GTGCTCATAGAGCCCAAAGG	59.836	20	GGAATGAAGGCAAGTTTTCG	59.685	20	135	535	669
SA_SSR1106	p1	(A)10	10	170	179	ACGAAATCGCTAACCGTCAT	59.597	20	CTCTGAGATCTGCGTCACCA	60.138	20	247	67	313	ACGAAATCGCTAACCGTCAT	59.597	20	GAGATCTGCGTCACCAATCA	59.794	20	243	67	309	ACGAAATCGCTAACCGTCAT	59.597	20	CTGCCATTCCAATGCTTCTT	60.214	20	188	67	254
SA_SSR1107	p1	(A)10	10	107	116	AAGGTCCTCTAGCAATGACCC	59.59	21	TGGGTTTGGTGTTTGGGTAG	60.638	20	163	2	164	AAGGTCCTCTAGCAATGACCC	59.59	21	TTTGTTGGGTTTGGTGTTTG	59.313	20	168	2	169	AGGTCCTCTAGCAATGACCCT	59.221	21	GTGTTTGGGTAGTGCTTGGC	60.559	20	154	3	156
SA_SSR1108	p1	(A)10	10	287	296	ATCACCACTCTTGGCCTTTG	60.111	20	GCATGAGGGTGTGATCTTCA	59.637	20	127	260	386	ATCACCACTCTTGGCCTTTG	60.111	20	TGCATGAGGGTGTGATCTTC	59.637	20	128	260	387	GCCACTTGATCCACACCTCT	60.12	20	GCATGAGGGTGTGATCTTCA	59.637	20	239	148	386
SA_SSR1109	p1	(A)10	10	52	61	CCAACAAAAAGAAAAATAGTGGA	57.457	23	ATGCCTATCGTCATGGAAGC	60.066	20	229	4	232	CCAACAAAAAGAAAAATAGTGGA	57.457	23	TTTCTGTATCTGGCCCAAGG	60.066	20	199	4	202	CCAACAAAAAGAAAAATAGTGGA	57.457	23	TATCTGGCCCAAGGATTTTG	59.894	20	193	4	196
SA_SSR1110	p1	(A)10	10	192	201	TGACAAATCCTTATGGGGGA	60.126	20	GCACCACCAAAAAGAAAGGA	60.088	20	280	7	286	GACAAATCCTTATGGGGGAAA	60.006	21	GCACCACCAAAAAGAAAGGA	60.088	20	279	8	286	CAAATCCTTATGGGGGAAAGA	60.13	21	GCACCACCAAAAAGAAAGGA	60.088	20	277	10	286
SA_SSR1111	p1	(A)10	10	457	466	ATTGTGACCCTTGCAATTTT	57.062	20	CGAATATTTTATGAGATTGATCCG	58.94	24	280	317	596	ATTGTGACCCTTGCAATTTT	57.062	20	CGAATATTTTATGAGATTGATCCGA	60.497	25	280	317	596	GACCCTTGCAATTTTATACACG	58.567	22	CGAATATTTTATGAGATTGATCCG	58.94	24	275	322	596
SA_SSR1112	p1	(A)10	10	67	76	CAATGTCAGCCAACAGGAAA	59.691	20	ACATGTTGTGGGACAAGCAA	60.008	20	165	27	191	CAATGTCAGCCAACAGGAAA	59.691	20	GCTGTGAAACATGTTGTGGG	60.008	20	173	27	199	CAATGTCAGCCAACAGGAAA	59.691	20	AAATGACGGGAAAGTGTTGC	59.978	20	241	27	267
SA_SSR1113	p1	(A)11	11	267	277	GATGCCGTGAAGTTCCATTT	59.939	20	TTCAGACTCCACTTCCCCAC	60.088	20	250	160	409	GATGCCGTGAAGTTCCATTT	59.939	20	TGTGAAAACCTAAGTCGGGC	60.11	20	189	160	348	AACTGATGCCGTGAAGTTCC	60.119	20	TTCAGACTCCACTTCCCCAC	60.088	20	254	156	409
SA_SSR1114	p1	(A)11	11	1213	1223	GGATGGCTTTTGGACTTTGA	60.051	20	GCGATTATTATAAAACACAAGCATTT	59.05	26	190	1094	1283	GGATGGCTTTTGGACTTTGA	60.051	20	GCGATTATTATAAAACACAAGCATT	57.943	25	190	1094	1283	TTGGACTTTGAATGCACGAG	59.84	20	GCGATTATTATAAAACACAAGCATTT	59.05	26	181	1103	1283
SA_SSR1115	p1	(A)11	11	75	85	TGAGAAATTGTGCTACAAAAATGAT	59.143	25	CCATTAAGACCCGCATTTTG	60.315	20	143	29	171	TGAGAAATTGTGCTACAAAAATGAT	59.143	25	AGACCCGCATTTTGTCACAT	60.384	20	137	29	165	TGAGAAATTGTGCTACAAAAATGA	58.851	24	CCCGCATTTTGTCACATATC	58.846	20	134	29	162
SA_SSR1116	p1	(A)11	11	146	156	TCATCCCCAATGAGCTTACC	59.894	20	TGGATATAATATTGCCTTTTCCC	58.358	23	135	75	209	TCATCCCCAATGAGCTTACC	59.894	20	TTGCCTTTTCCCTTACTAAGAA	57.31	22	124	75	198	TCATCCCCAATGAGCTTACC	59.894	20	TGGATATAATATTGCCTTTTCCCT	59.2	24	135	75	209
SA_SSR1117	p1	(A)11	11	902	912	GCAGCAATGCTCAATGAATG	60.375	20	TAGTTTGGATAGCCGGTGGA	60.46	20	240	785	1024	AAGCAGCAATGCTCAATGAA	59.572	20	TAGTTTGGATAGCCGGTGGA	60.46	20	242	783	1024	CCAGAACCTGGAGGAAAGAA	59.255	20	TAGTTTGGATAGCCGGTGGA	60.46	20	147	878	1024
SA_SSR1118	p1	(A)11	11	127	137	CCAAGACCCCAAAGGAACTA	59.024	20	TTCAATCATGCTCATGCCTC	59.763	20	248	19	266	CCAAGACCCCAAAGGAACTAC	59.85	21	TTCAATCATGCTCATGCCTC	59.763	20	248	19	266	CCAAGACCCCAAAGGAACTA	59.024	20	TCATGCTCATGCCTCAGATT	59.353	20	243	19	261
SA_SSR1119	p1	(A)11	11	76	86	CCAACAATAAAGTGTTGCGG	59.083	20	TTTGTACCATGGATCAGGCA	59.924	20	194	50	243	CCAACAATAAAGTGTTGCGG	59.083	20	GGATCAGGCACAGGATGAAT	59.893	20	184	50	233	CCAACAATAAAGTGTTGCGG	59.083	20	AAGGCAAACGTACGCAACTT	59.813	20	109	50	158
SA_SSR1120	p1	(A)11	11	83	93	GGTCCTGCTCATGCTTGAAT	60.226	20	TTTGAATGTTGGAGCAGTGG	59.691	20	205	55	259	GGTCCTGCTCATGCTTGAAT	60.226	20	TGTTGGAGCAGTGGCCTTAT	60.657	20	199	55	253	GGTCCTGCTCATGCTTGAAT	60.226	20	ATGTTGGAGCAGTGGCCTTA	60.657	20	200	55	254
SA_SSR1121	p1	(A)11	11	792	802	TTTCGGAAACAATTTCGAGG	60.046	20	GGCACACAATTTCTTGACAATC	59.481	22	259	597	855	TCGGAAACAATTTCGAGGAT	59.505	20	GGCACACAATTTCTTGACAATC	59.481	22	257	599	855	TTCGGAAACAATTTCGAGGA	60.555	20	GGCACACAATTTCTTGACAATC	59.481	22	258	598	855
SA_SSR1122	p1	(A)11	11	82	92	CACCTCTACTCTCCCCCTCC	60.066	20	ACAAGATCAAAAGGCGATGG	60.074	20	153	47	199	CCACCTCTACTCTCCCCCTC	60.066	20	ACAAGATCAAAAGGCGATGG	60.074	20	154	46	199	CACCTCTACTCTCCCCCTCC	60.066	20	GGGTGGAATGCAGATTCAAG	60.461	20	135	47	181
SA_SSR1123	p1	(A)11	11	94	104	TTACTACCCCTTCCCCTTCA	58.502	20	ATGGATGTGAGATGCGACAA	60.08	20	176	71	246	GCACATTACTACCCCTTCCC	58.386	20	ATGGATGTGAGATGCGACAA	60.08	20	181	66	246	AGCACATTACTACCCCTTCCC	59.362	21	ATGGATGTGAGATGCGACAA	60.08	20	182	65	246
SA_SSR1124	p1	(A)11	11	195	205	GGTCACCCAAGATTTTCTCG	59.526	20	GGGTGTGTGTGTGTGTGTGA	59.924	20	263	76	338	GGTCACCCAAGATTTTCTCG	59.526	20	ATCTGGGGTGTGTGTGTGTG	60.343	20	268	76	343	GGAAATCCTAAACCAGCCAA	59.019	20	GGGTGTGTGTGTGTGTGTGA	59.924	20	189	150	338
SA_SSR1125	p1	(A)11	11	44	54	CGAACATATTACTGTGGTTGCAT	58.958	23	CCAATGAAACAGGGTGTCCT	59.82	20	181	5	185	CGAACATATTACTGTGGTTGCAT	58.958	23	GGGTGTCCTTCATGTGGTCT	59.817	20	170	5	174	CGAACATATTACTGTGGTTGCAT	58.958	23	AGGGTGTCCTTCATGTGGTC	59.817	20	171	5	175
SA_SSR1126	p1	(A)11	11	432	442	ACATCTGGTCAAACCTTCCG	59.966	20	GCCAACGGATTATCATCACA	59.355	20	264	272	535	TTTGGGTTCTCCTTTGTTGG	59.942	20	GCCAACGGATTATCATCACA	59.355	20	228	308	535	GTGTGCCTTTCCCCAATCTA	59.933	20	GCCAACGGATTATCATCACA	59.355	20	140	396	535
SA_SSR1127	p1	(A)11	11	123	133	TTCTCCATCTACCGAGTCGC	60.362	20	CAACTGGGCCTTCCTAACAA	60.103	20	166	51	216	TTCTCCATCTACCGAGTCGC	60.362	20	TTGCTGAGTAATGCGGACAC	59.871	20	189	51	239	GAGTCGCCGGAAGAAGATTA	59.41	20	CAACTGGGCCTTCCTAACAA	60.103	20	153	64	216
SA_SSR1128	p1	(A)11	11	804	814	CTGGACATAACGATTGGGCT	59.955	20	GAACTGTCTGAGTTACATCCATGC	60.068	24	122	755	876	CATAACGATTGGGCTTCCAT	59.784	20	GAACTGTCTGAGTTACATCCATGC	60.068	24	117	760	876	ACATAACGATTGGGCTTCCA	60.331	20	GAACTGTCTGAGTTACATCCATGC	60.068	24	118	759	876
SA_SSR1129	p1	(A)11	11	254	264	CATCAAAATTCTGCCGAACA	59.664	20	TTTCTTTTTCCCTGAATCCG	59.131	20	107	181	287	CATCAAAATTCTGCCGAACA	59.664	20	CCTTTCATTGATTGGAAACGA	59.924	21	138	181	318	CATCAAAATTCTGCCGAACA	59.664	20	TTTTCTTTTTCCCTGAATCCG	60.398	21	108	181	288
SA_SSR1130	p1	(A)11	11	95	105	TGAACCATAACAGACTTGGGAA	59.471	22	TGGATTTTCTTTCCATCACCTC	60.299	22	118	15	132	TTGAACCATAACAGACTTGGGA	59.471	22	TGGATTTTCTTTCCATCACCTC	60.299	22	119	14	132	TGAACCATAACAGACTTGGGAA	59.471	22	GATTTTCTTTCCATCACCTCG	58.634	21	116	15	130
SA_SSR1131	p1	(A)11	11	124	134	CATGACACAAGGATCAAACCC	60.225	21	ATACCTGTCTATCTCGCCGC	59.321	20	207	26	232	CATGACACAAGGATCAAACCC	60.225	21	GCCGGCATACCTGTCTATCT	59.178	20	213	26	238	CATGACACAAGGATCAAACCC	60.225	21	GTATCGCTCGGTTCCTCAAT	59.154	20	260	26	285
SA_SSR1132	p1	(A)11	11	839	849	AAAACTGTGGCCAATCAAGC	60.118	20	AAAATGACACCAGCCAGTGA	59.139	20	278	613	890	AAAACTGTGGCCAATCAAGC	60.118	20	AAAATGACACCAGCCAGTGAT	59.468	21	278	613	890	AAAACTGTGGCCAATCAAGC	60.118	20	TAAAATGACACCAGCCAGTGA	59.184	21	279	613	891
SA_SSR1133	p1	(A)11	11	151	161	TCACTTTCCCAGGTTAATACCAA	59.76	23	CACTGTTGCGTTCCACACTT	59.794	20	121	90	210	TCACTTTCCCAGGTTAATACCAA	59.76	23	CACTGCACCACTAGGCATGT	59.776	20	143	90	232	TCACTTTCCCAGGTTAATACCAA	59.76	23	CTAGGCATGTGCCACTGTTG	60.324	20	133	90	222
SA_SSR1134	p1	(A)11	11	156	166	CCGTCAATGCAGAAGATGAA	59.799	20	GATCAAAGGGTCGGCATAAA	59.901	20	167	55	221	ACATTTTGGCAACCGTCAAT	60.235	20	GATCAAAGGGTCGGCATAAA	59.901	20	179	43	221	CCGTCAATGCAGAAGATGAA	59.799	20	CAAAGGGCTAGCACGATTTC	59.845	20	137	55	191
SA_SSR1135	p1	(A)11	11	2554	2564	CTCAGCATCACGGAACAGAA	59.984	20	GGTCGTTTTTCCAAACTCCA	59.948	20	196	2447	2642	AATCCTCAGCATCACGGAAC	60.081	20	GGTCGTTTTTCCAAACTCCA	59.948	20	200	2443	2642	AATCCTCAGCATCACGGAAC	60.081	20	ATTCTCTATCCGCGAGGGTT	60.06	20	180	2443	2622
SA_SSR1136	p1	(A)11	11	120	130	TCCTGGTTATCCTCCATTCAA	59.373	21	TGATGGCTGAACAAATACCG	59.542	20	193	9	201	TCCTGGTTATCCTCCATTCA	57.933	20	TGATGGCTGAACAAATACCG	59.542	20	193	9	201	CCTGGTTATCCTCCATTCAAA	58.89	21	TGATGGCTGAACAAATACCG	59.542	20	192	10	201
SA_SSR1137	p1	(A)11	11	194	204	ACCCACAGCCAAAACAGAAG	60.149	20	CACCACCGTATTGCTCCTTT	59.993	20	204	26	229	TATTCAACAGCACCCACAGC	59.722	20	CACCACCGTATTGCTCCTTT	59.993	20	215	15	229	CACTAGGAGAGCCAGCTTCG	60.291	20	CACCACCGTATTGCTCCTTT	59.993	20	159	71	229
SA_SSR1138	p1	(A)11	11	2317	2327	AAGCAGCAACTGCAACAAGA	59.788	20	GTTGTTGCTTGTGAGGCAAA	59.888	20	145	2280	2424	GAAGCAGCAACTGCAACAAG	59.788	20	GTTGTTGCTTGTGAGGCAAA	59.888	20	146	2279	2424	AGAAGCAGCAACTGCAACAA	59.788	20	GTTGTTGCTTGTGAGGCAAA	59.888	20	147	2278	2424
SA_SSR1139	p1	(A)11	11	45	55	TGCCCAAGTTGTAGATTGTGA	59.184	21	ACCAAATGGAGCACCAAAAA	60.344	20	188	10	197	TGCCCAAGTTGTAGATTGTGA	59.184	21	AACCAAATGGAGCACCAAAA	60.344	20	189	10	198	CTGCCCAAGTTGTAGATTGTGA	60.168	22	ACCAAATGGAGCACCAAAAA	60.344	20	189	9	197
SA_SSR1140	p1	(A)11	11	90	100	GCACTGCACTTGTCCAGCTA	60.207	20	CCATATGTTTCATTTTCTTCCCA	60.062	23	121	8	128	CAATTGGCACTGCACTTGTC	60.31	20	CCATATGTTTCATTTTCTTCCCA	60.062	23	127	2	128	TGGCTGAGGGGAATTTAGTG	60.066	20	TTGGATGCACTTTTTGTAATTTG	59.076	23	117	42	158
SA_SSR1141	p1	(A)11	11	665	675	AAAGCAGCTGAGGAATGTGG	60.397	20	AATTCTTCCTTTGTGGGGCT	59.94	20	159	614	772	GCTGAGGAATGTGGGTAAGG	59.55	20	AATTCTTCCTTTGTGGGGCT	59.94	20	153	620	772	AAAGCAGCTGAGGAATGTGG	60.397	20	GGGCTGGCTCATGAAGTAAA	60.214	20	144	614	757
SA_SSR1142	p1	(A)11	11	128	138	AGATGCAACTGCTCTGGACA	59.577	20	TTTTTGGGTTGTCATGTTGAA	58.903	21	138	97	234	AGATGCAACTGCTCTGGACA	59.577	20	CATTTTTGGGTTGTCATGTTG	58.783	21	140	97	236	AGATGCAACTGCTCTGGACA	59.577	20	TTTTGGGTTGTCATGTTGAA	57.415	20	137	97	233
SA_SSR1143	p1	(A)11	11	701	711	CGAACCTGTGCAAGTGAAGA	60.025	20	CGCTGGAGATGCTCTAAGGT	59.598	20	230	586	815	CGAACCTGTGCAAGTGAAGA	60.025	20	ACCGCTGGAGATGCTCTAAG	59.598	20	232	586	817	CGAACCTGTGCAAGTGAAGA	60.025	20	GGAACCCTTATGGAACCACC	60.422	20	249	586	834
SA_SSR1144	p1	(A)11	11	167	177	AAAAAGAAGGGAAAAGTTGCAT	58.377	22	GGGATTGTTGAGTTGTGCCT	59.973	20	273	11	283	AAAAGAAGGGAAAAGTTGCAT	57.061	21	GGGATTGTTGAGTTGTGCCT	59.973	20	272	12	283	AAGGGAAAAGTTGCATAAAAAGTG	59.944	24	GGGATTGTTGAGTTGTGCCT	59.973	20	267	17	283
SA_SSR1145	p1	(A)11	11	102	112	GCACAAAATGGTAACTGGCA	59.59	20	TGGGTCTGGTAGATATGCGA	59.101	20	272	5	276	TTTTTGCCACAGACATGGTG	60.552	20	TGGGTCTGGTAGATATGCGA	59.101	20	205	72	276	GCACAAAATGGTAACTGGCA	59.59	20	TTGCTATGGGTGAAAGAATGC	60.089	21	166	5	170
SA_SSR1146	p1	(A)11	11	119	129	TCTTTTATGCTTACCTTGTGACCA	60.056	24	AAATTTGTGGAATGGGACTCA	59.278	21	160	74	233	TTTTATGCTTACCTTGTGACCAA	58.731	23	AAATTTGTGGAATGGGACTCA	59.278	21	158	76	233	CTTTTATGCTTACCTTGTGACCAA	59.613	24	AAATTTGTGGAATGGGACTCA	59.278	21	159	75	233
SA_SSR1147	p1	(A)11	11	718	728	TTCAAAAACAGCTTACGCCC	60.244	20	GCCTGGGAGGAGAGGTAAGT	59.699	20	254	520	773	TTCAAAAACAGCTTACGCCC	60.244	20	ATGCTATTGCCTTGTGCCAT	60.499	20	233	520	752	TCCTCCAATTGTTTCGGATT	59.363	20	AGCCTGGGAGGAGAGGTAAG	59.834	20	215	560	774
SA_SSR1148	p1	(A)11	11	139	149	TTGCCATCACACTTACTGTCAA	59.245	22	TCGTAGGTACATTGCTCCAGAA	59.769	22	166	16	181	TTGCCATCACACTTACTGTCAA	59.245	22	TTCGTAGGTACATTGCTCCAGA	59.769	22	167	16	182	TTGCCATCACACTTACTGTCAA	59.245	22	TTTTCGTAGGTACATTGCTCCA	59.647	22	169	16	184
SA_SSR1149	p1	(A)11	11	36	46	AGCACACAAACCAGCTTCCT	59.914	20	CCCTAAGCAATGTACGGGAA	59.953	20	120	9	128	AGCACACAAACCAGCTTCCT	59.914	20	GAGTGGTGACACCCTTGGTT	59.859	20	232	9	240	AGCACACAAACCAGCTTCCT	59.914	20	AGAAATCACGCCCATACCAC	59.82	20	159	9	167
SA_SSR1150	p1	(A)11	11	25	35	AGGATCACATCCCACCTCAA	60.326	20	CCCCTTTTGTGTTTCAGCTC	59.711	20	150	2	151	AGGATCACATCCCACCTCAA	60.326	20	GTCCCCTTTTGTGTTTCAGC	59.574	20	152	2	153	AGGATCACATCCCACCTCAA	60.326	20	ATTGTGATGCATTTGGCTTG	59.548	20	252	2	253
SA_SSR1151	p1	(A)11	11	94	104	AACCCCTCAAGGTTGTGTTG	59.861	20	TCGGTTGAACCAGGTGATTT	60.353	20	129	2	130	AACCCCTCAAGGTTGTGTTG	59.861	20	AAATCGGTTGAACCAGGTGA	60.353	20	132	2	133	AACCCCTCAAGGTTGTGTTG	59.861	20	GAAATCGGTTGAACCAGGTG	60.353	20	133	2	134
SA_SSR1152	p1	(A)11	11	111	121	CCAAGGACCCAAATTCTTGA	59.903	20	CATTTGGGTTGGTATTGATCC	59.009	21	228	7	234	CCAAGGACCCAAATTCTTGA	59.903	20	CATTTGGGTTGGTATTGATCCT	59.945	22	228	7	234	CCAAGGACCCAAATTCTTGA	59.903	20	GATTGAAATTTGGGGAAGACA	58.868	21	247	7	253
SA_SSR1153	p1	(A)11	11	305	315	TTATCAACGCTGTCAAGCGA	60.545	20	TTCAATCTTGCACGAGCAGT	59.596	20	251	117	367	ATCAACGCTGTCAAGCGATA	59.449	20	TTCAATCTTGCACGAGCAGT	59.596	20	249	119	367	CTTTCGAAACGATAATGCGG	60.58	20	TTCAATCTTGCACGAGCAGT	59.596	20	210	158	367
SA_SSR1154	p1	(A)11	11	139	149	GCACCACAGCAGACACACTT	59.948	20	GTTCCATCCAAGGAATGGTG	60.173	20	245	22	266	GCACCACAGCAGACACACTT	59.948	20	AACAAGTCGTGGTTCCATCC	59.827	20	256	22	277	ACCTCACCCCACACATCATT	60.096	20	AACAAGTCGTGGTTCCATCC	59.827	20	230	48	277
SA_SSR1155	p1	(A)11	11	838	848	AAGTAACCAACGGAAACCCC	60.089	20	GGAATAACCGGTGACTTGGA	59.79	20	266	668	933	AGCGATGAAGTAACCAACGG	60.132	20	GGAATAACCGGTGACTTGGA	59.79	20	273	661	933	AAGTAACCAACGGAAACCCC	60.089	20	CCGGTGACTTGGATGTTTTC	60.353	20	259	668	926
SA_SSR1156	p1	(A)11	11	61	71	TTTGTATTGCTAAGACTATTTCCATTG	59.155	27	AAACCATGCTTTCAAGTGGC	60.118	20	197	19	215	TTGTATTGCTAAGACTATTTCCATTG	58.037	26	AAACCATGCTTTCAAGTGGC	60.118	20	196	20	215	TTTTTGTATTGCTAAGACTATTTCCA	57.764	26	AAACCATGCTTTCAAGTGGC	60.118	20	199	17	215
SA_SSR1157	p1	(A)11	11	397	407	AACATTTGACGGAAGAACCG	59.971	20	AGTTAGCTCGATGCGCAAAT	60.01	20	250	338	587	AACATTTGACGGAAGAACCG	59.971	20	AGCTCGATGCGCAAATAAAT	59.844	20	246	338	583	AACATTTGACGGAAGAACCG	59.971	20	TAGCTCGATGCGCAAATAAA	59.585	20	247	338	584
SA_SSR1158	p1	(A)11	11	2148	2158	AGCAACTGGTGAATCGCTTT	59.882	20	AATTGGTTCGGGTTCTCTCC	60.306	20	278	1933	2210	AGTGCTGTGATGATGTTGGG	59.551	20	TGTTGGGTAAATAGGCAGGC	59.96	20	166	2076	2241	AGTGCTGTGATGATGTTGGG	59.551	20	TTGAGGGCTAAATTGGTTCG	60.067	20	145	2076	2220
SA_SSR1159	p1	(A)11	11	169	179	TCTGGAGGGGGATCTAACAA	59.478	20	TCCGGACTCTTATTCTATTTTCG	58.829	23	143	83	225	CTAACCAAATCTGGAGGGGG	60.674	20	TCCGGACTCTTATTCTATTTTCG	58.829	23	152	74	225	GGAGGGGGATCTAACAAACG	60.683	20	TCCGGACTCTTATTCTATTTTCG	58.829	23	140	86	225
SA_SSR1160	p1	(A)11	11	273	283	AGCATCTCCCTGAAGCGTTA	59.978	20	TGGTGGAAAGGGAAATTTTG	59.772	20	252	67	318	TAGCATCTCCCTGAAGCGTT	59.978	20	TGGTGGAAAGGGAAATTTTG	59.772	20	253	66	318	GATAGCATCTCCCTGAAGCG	59.939	20	TGGTGGAAAGGGAAATTTTG	59.772	20	255	64	318
SA_SSR1161	p1	(A)11	11	46	56	CATTTGCATTTCTCTCTCCTTTC	59.385	23	CCACCATCTGTGCTTCTCAA	59.831	20	220	18	237	TCATTTGCATTTCTCTCTCCTTT	59.385	23	CCACCATCTGTGCTTCTCAA	59.831	20	221	17	237	CATTTGCATTTCTCTCTCCTTTC	59.385	23	GCTTCTCAAATCACCCTTGC	59.82	20	209	18	226
SA_SSR1162	p1	(A)11	11	77	87	CTCCACCATTTTGGTGACCT	59.82	20	AGTTGTCGCAGAACAGCCTT	60.058	20	103	11	113	GGTGACCTGATTTCATGGCT	59.934	20	TGGGTTACTCAGTTGTCGCA	60.301	20	101	23	123	CTCCACCATTTTGGTGACCT	59.82	20	CTCAGTTGTCGCAGAACAGC	59.776	20	106	11	116
SA_SSR1163	p1	(A)11	11	105	115	CACTCAGTCCATAGCCACCA	59.701	20	GAGTAACCGGAGGGGATAGG	59.783	20	269	63	331	CACTCAGTCCATAGCCACCA	59.701	20	GGAGTAACCGGAGGGGATAG	59.783	20	270	63	332	CACTCAGTCCATAGCCACCA	59.701	20	GGCGTAGTTCTTGAGGAGGA	59.43	20	219	63	281
SA_SSR1164	p1	(A)11	11	33	43	GCTCAAAGAAGCCATGTTTTT	58.504	21	CGTGCCCAAAGTAGGGATTA	59.953	20	212	4	215	AGCTCAAAGAAGCCATGTTTTT	59.437	22	CGTGCCCAAAGTAGGGATTA	59.953	20	213	3	215	GCTCAAAGAAGCCATGTTTTT	58.504	21	TTGTTGTGCAACAGTGACCA	59.751	20	133	4	136
SA_SSR1165	p1	(A)11	11	76	86	AAGCCACCTGGGATAGTTGA	59.55	20	CGAACAAAGAAGAGGGTTGC	59.853	20	166	11	176	CAAGCCACCTGGGATAGTTG	60.508	20	CGAACAAAGAAGAGGGTTGC	59.853	20	167	10	176	CAACAAGCCACCTGGGATAG	60.508	20	CGAACAAAGAAGAGGGTTGC	59.853	20	170	7	176
SA_SSR1166	p1	(A)11	11	591	601	TGTTGACAAAGCTCTCGTGC	60.183	20	GCACACTTGTTAGCCTTCTTCA	59.562	22	257	487	743	CTCTCGTGCTTCTGCACATC	59.733	20	GCACACTTGTTAGCCTTCTTCA	59.562	22	246	498	743	GTTGAACGCAACCTTGATCC	60.504	20	GCACACTTGTTAGCCTTCTTCA	59.562	22	184	560	743
SA_SSR1167	p1	(A)11	11	142	152	ATGGCTTCACTTTTCCCTCA	59.67	20	TTATGGGGATTCCAATGAGC	59.722	20	253	21	273	GGATGGCTTCACTTTTCCCT	60.443	20	TTATGGGGATTCCAATGAGC	59.722	20	255	19	273	AGGATGGCTTCACTTTTCCC	60.443	20	TTATGGGGATTCCAATGAGC	59.722	20	256	18	273
SA_SSR1168	p1	(A)11	11	154	164	AGTTGTGGGTTTGTACGCTG	58.701	20	AATCATGAGAGGAGCTTTCCC	59.665	21	107	97	203	GTTGTGGGTTTGTACGCTGG	61.381	20	AATCATGAGAGGAGCTTTCCC	59.665	21	106	98	203	TTGTGGGTTTGTACGCTGG	60.558	19	AATCATGAGAGGAGCTTTCCC	59.665	21	105	99	203
SA_SSR1169	p1	(A)11	11	146	156	CAAGTGGCCTTGTTCTCTGA	59.007	20	ACCTTTCCAGCTGTTTTGGA	59.711	20	158	53	210	CAAGTGGCCTTGTTCTCTGA	59.007	20	GACCTTTCCAGCTGTTTTGG	59.711	20	159	53	211	CAAGTGGCCTTGTTCTCTGA	59.007	20	TGGTAGACTCCCCTCTCCAA	59.649	20	192	53	244
SA_SSR1170	p1	(A)11	11	247	257	TGGAGGAATTGGGTGTAAGC	59.933	20	TTGACCAACACGAAGAAGAGT	57.434	21	262	90	351	ATCTGCAGTGGAGGAATTGG	60.073	20	TTGACCAACACGAAGAAGAGT	57.434	21	270	82	351	TGGAGGAATTGGGTGTAAGC	59.933	20	TTGACCAACACGAAGAAGAGTAA	58.938	23	262	90	351
SA_SSR1171	p1	(A)11	11	274	284	TATGACAGCCAAAACAGCCA	60.257	20	TGCTATTGCTGCACTTGGAC	60.019	20	190	226	415	TATGACAGCCAAAACAGCCA	60.257	20	TACAACAAGTTCAGGCGCAG	60.05	20	150	226	375	CGGAGGCATATATGGGGTAA	59.638	20	TGCTATTGCTGCACTTGGAC	60.019	20	168	248	415
SA_SSR1172	p1	(A)11	11	95	105	CCCCATTTGGAAGTGAAAGA	59.903	20	GCCAAGTAAACCAAGGCAAG	59.747	20	183	24	206	CCCCATTTGGAAGTGAAAGA	59.903	20	AGCCAAGTAAACCAAGGCAA	59.747	20	184	24	207	CCCCATTTGGAAGTGAAAGA	59.903	20	AAGCCAAGTAAACCAAGGCA	59.747	20	185	24	208
SA_SSR1173	p1	(A)11	11	377	387	TCTGAGGTTGGTCTGAGGCT	59.986	20	TCAAACGTCATGAGGCAAAA	60.234	20	189	248	436	TCTGAGGTTGGTCTGAGGCT	59.986	20	TTCAAACGTCATGAGGCAAA	60.234	20	190	248	437	TCTGAGGTTGGTCTGAGGCT	59.986	20	CAAACGTCATGAGGCAAAAA	59.706	20	188	248	435
SA_SSR1174	p1	(A)11	11	1067	1077	GAAGGCAAGAGTGAGGCAAC	59.997	20	CCTCCATTTGGGAACAAACA	60.724	20	267	997	1263	AGAAGGCAAGAGTGAGGCAA	60.134	20	CCTCCATTTGGGAACAAACA	60.724	20	268	996	1263	GAAGGCAAGAGTGAGGCAAC	59.997	20	AGGCTTGAATGCCTCCATTT	60.959	20	278	997	1274
SA_SSR1175	p1	(A)11	11	139	149	AACCCACCAACCGTAAATCA	60.088	20	ATCTCCCTCGGTCTCCATTT	59.896	20	179	102	280	AACCCACCAACCGTAAATCA	60.088	20	CGAATTGGTGACGCTAGACA	59.864	20	154	102	255	AACCCACCAACCGTAAATCA	60.088	20	TGGTGACGCTAGACAGGATG	59.855	20	149	102	250
SA_SSR1176	p1	(A)11	11	55	65	TGTGAGCCAAGTGAAGAAAGAA	60.03	22	GGAGCATGCTGGTTTGAGAT	60.226	20	186	6	191	CTGTGAGCCAAGTGAAGAAAGA	59.656	22	GGAGCATGCTGGTTTGAGAT	60.226	20	187	5	191	TGTGAGCCAAGTGAAGAAAGA	58.635	21	GGAGCATGCTGGTTTGAGAT	60.226	20	186	6	191
SA_SSR1177	p1	(A)11	11	77	87	CGGTGCACAACAATGGTATC	59.847	20	TTTGGTTGCTTTTCATGCTG	59.849	20	119	49	167	CGGTGCACAACAATGGTATC	59.847	20	CCTTCTCGATTTTTGGTTGC	59.685	20	130	49	178	CGGTGCACAACAATGGTATC	59.847	20	TTGGTTGCTTTTCATGCTGT	59.322	20	118	49	166
SA_SSR1178	p1	(A)11	11	175	185	AAAGTTGTCTCAAAAGTTGTTCCA	59.258	24	CCACTTGTGCCAACCTTCTT	60.149	20	191	52	242	AAGTTGTCTCAAAAGTTGTTCCA	57.96	23	CCACTTGTGCCAACCTTCTT	60.149	20	190	53	242	CCATTTAATTGCACAAATAACACAA	60.052	25	CCACTTGTGCCAACCTTCTT	60.149	20	170	73	242
SA_SSR1179	p1	(A)11	11	374	384	CCCGGTGAAATGCTGAATAC	60.331	20	TAAACATGTCCCCCGAAAAA	60.16	20	269	267	535	ATTGTATCCCGGTGAAATGC	59.651	20	TAAACATGTCCCCCGAAAAA	60.16	20	276	260	535	CCCGGTGAAATGCTGAATAC	60.331	20	GTCCCCCGAAAAATACGAGT	60.187	20	262	267	528
SA_SSR1180	p1	(A)11	11	183	193	AAACTCGGTCTTGGGCATAA	59.569	20	AGGCCTGGGAAGTTGTATCA	59.55	20	189	53	241	AAAACTCGGTCTTGGGCATA	59.569	20	AGGCCTGGGAAGTTGTATCA	59.55	20	190	52	241	AGAAAAACTCGGTCTTGGGC	60.61	20	AGGCCTGGGAAGTTGTATCA	59.55	20	193	49	241
SA_SSR1181	p1	(A)11	11	175	185	GAGAGGTTCTTCCCTCAGGC	60.336	20	ACCGATTAAGTGTGATCGCC	59.962	20	223	5	227	GAGAGGTTCTTCCCTCAGGC	60.336	20	GTGTGATCGCCAAATGACTG	60.12	20	214	5	218	AATTCTTCAAGGCCAAAGGG	60.423	20	ACCGATTAAGTGTGATCGCC	59.962	20	100	128	227
SA_SSR1182	p1	(A)11	11	1127	1137	TCGGATCTTGAAATATCGCC	60.001	20	GGACTTAGCAACCCCATTGA	59.933	20	237	993	1229	AACCACAACCTGAAACAGGC	60.012	20	GGACTTAGCAACCCCATTGA	59.933	20	177	1053	1229	TCGGATCTTGAAATATCGCC	60.001	20	CTACACCGCCTCGGACTTAG	59.891	20	249	993	1241
SA_SSR1183	p1	(A)11	11	155	165	TTGCAGGGGAGATTTTGAAG	60.184	20	TGTCCCCCAATAACTGGAAA	60.162	20	182	53	234	TTGCAGGGGAGATTTTGAAG	60.184	20	TTGTCCCCCAATAACTGGAA	60.162	20	183	53	235	CTTGCAGGGGAGATTTTGAA	60.184	20	TGTCCCCCAATAACTGGAAA	60.162	20	183	52	234
SA_SSR1184	p1	(A)11	11	161	171	CACGCAACCAAAATACCAAA	59.462	20	ACGTGTCCATTAGGGGTTGA	60.232	20	245	1	245	CACGCAACCAAAATACCAAA	59.462	20	TCCATTAGGGGTTGATTTCG	59.756	20	240	1	240	CACGCAACCAAAATACCAAA	59.462	20	AACGTGTCCATTAGGGGTTG	59.711	20	246	1	246
SA_SSR1185	p1	(A)11	11	737	747	GTTCCTTTTGTCGGGAATGA	59.91	20	AGTTTGATCAACGAACATGAAAA	58.664	23	106	676	781	GTTCCTTTTGTCGGGAATGA	59.91	20	GTTTGATCAACGAACATGAAAA	57.662	22	105	676	780	TGTCACCTTCCCTTGTGTTG	59.565	20	AGTTTGATCAACGAACATGAAAA	58.664	23	156	626	781
SA_SSR1186	p1	(A)11	11	130	140	CCAATCACAGCCGTACGTTA	59.609	20	CTAGCAATGTTTTGGACGCA	59.872	20	219	38	256	CCAATCACAGCCGTACGTTA	59.609	20	GTTTTGGACGCACCGATTAT	59.829	20	211	38	248	AAGACCCAATCACAGCCGTA	60.517	20	CTAGCAATGTTTTGGACGCA	59.872	20	224	33	256
SA_SSR1187	p1	(A)11	11	2256	2266	GAGATGAGTGGATGGGGAGA	60.008	20	GCGACCCTTTTCCTCTCTTT	59.827	20	249	2059	2307	AGAAATGGCCTCATTTGGTG	59.933	20	GCGACCCTTTTCCTCTCTTT	59.827	20	151	2157	2307	ATGAGTGGATGGGGAGAGTG	59.92	20	GCGACCCTTTTCCTCTCTTT	59.827	20	246	2062	2307
SA_SSR1188	p1	(A)11	11	333	343	TGTGGGCGTTTTGTGAAATA	59.969	20	TCATGTCAACCAGGGAAACA	59.935	20	246	147	392	TGTGGGCGTTTTGTGAAATA	59.969	20	CATGTCAACCAGGGAAACAA	59.389	20	245	147	391	GTGTGGGCGTTTTGTGAAAT	60.796	20	TCATGTCAACCAGGGAAACA	59.935	20	247	146	392
SA_SSR1189	p1	(A)11	11	503	513	CATAGCTTCAAAAACGTGCG	59.509	20	CCCATCGCATCACAGTTACA	60.539	20	182	359	540	TCCATAGCTTCAAAAACGTGC	60.258	21	CCCATCGCATCACAGTTACA	60.539	20	184	357	540	CATAGCTTCAAAAACGTGCG	59.509	20	CCCCATCGCATCACAGTTAC	61.329	20	183	359	541
SA_SSR1190	p1	(A)11	11	108	118	CGGGGATCAAATCTCACAAT	59.75	20	GCCTGTTTTGCTGCTTATCC	59.851	20	188	2	189	ATCGGGGATCAAATCTCACA	60.281	20	GCCTGTTTTGCTGCTTATCC	59.851	20	190	0	189	TCGGGGATCAAATCTCACA	59.99	19	GCCTGTTTTGCTGCTTATCC	59.851	20	189	1	189
SA_SSR1191	p1	(A)11	11	464	474	TTCCGGTTAAGAATGTGCAA	59.157	20	CGCACTATGCGGCACTGTAG	62.876	20	247	253	499	TTCCGGTTAAGAATGTGCAA	59.157	20	CACTATGCGGCACTGTAGC	58.041	19	245	253	497	TTCCGGTTAAGAATGTGCAA	59.157	20	GCACTATGCGGCACTGTAG	58.041	19	246	253	498
SA_SSR1192	p1	(A)11	11	122	132	TCAAAGCGGCATTTGTATTTC	60.089	21	TGAGGTGGTTCTCCTGTTCC	60.088	20	218	54	271	TCTCAAAGCGGCATTTGTATT	59.734	21	TGAGGTGGTTCTCCTGTTCC	60.088	20	220	52	271	TACACACCTCTCAAAGCGGC	61.375	20	TGAGGTGGTTCTCCTGTTCC	60.088	20	228	44	271
SA_SSR1193	p1	(A)11	11	167	177	GTATTTTGGGGGCAGAAGGT	60.187	20	GTTCCCTCTGCGACCTATGA	60.218	20	200	28	227	CAAAAAGTATTTTGGGGGCA	59.805	20	GTTCCCTCTGCGACCTATGA	60.218	20	206	22	227	CAAAAAGTATTTTGGGGGCA	59.805	20	GTTGTTCCCTCTGCGACCTA	60.255	20	209	22	230
SA_SSR1194	p1	(A)11	11	130	140	GATGGGAAGGTTCATGATGG	60.135	20	GGAATTTTCAATTTGGTCCC	58.2	20	156	9	164	GATGGGAAGGTTCATGATGG	60.135	20	GGAATTTTCAATTTGGTCCCT	59.169	21	156	9	164	GATGGGAAGGTTCATGATGG	60.135	20	AGGAATTTTCAATTTGGTCCC	59.169	21	157	9	165
SA_SSR1195	p1	(A)11	11	678	688	TCGTCTGGGATGAGGAATTT	59.483	20	TGTAACTCCAATTGTGGGCA	59.964	20	274	439	712	AAAGCTGTTAGCCCTCCACC	60.63	20	TGTAACTCCAATTGTGGGCA	59.964	20	219	494	712	AAAGCTGTTAGCCCTCCACC	60.63	20	CCCTCTGTATGCCTTTTCCA	60.066	20	264	494	757
SA_SSR1196	p1	(A)11	11	1028	1038	AACTTAAAAGCAGCCACCCA	59.747	20	TTCTTTGTGCATGCATCTCC	59.805	20	200	1004	1203	GTGCCACAACATTTGCAGTT	59.621	20	TTCTTTGTGCATGCATCTCC	59.805	20	248	956	1203	ACTTAAAAGCAGCCACCCAG	59.378	20	TTCTTTGTGCATGCATCTCC	59.805	20	199	1005	1203
SA_SSR1197	p1	(A)11	11	301	311	GCGAGAAAAGCTACGCAAAC	60.159	20	AAGAAAGAGGAAGCCAAGCC	59.962	20	268	201	468	AAGTGCGAGAAAAGCTACGC	59.797	20	AAGAAAGAGGAAGCCAAGCC	59.962	20	272	197	468	GCGAGAAAAGCTACGCAAAC	60.159	20	TGCCATTACCATTACCACCA	59.664	20	237	201	437
SA_SSR1198	p1	(A)11	11	106	116	GGGTTCAAACCTCACTTGCT	59.187	20	AGTAGGTTGTGTCGTGCGAG	58.959	20	225	22	246	AGGGTTCAAACCTCACTTGC	59.187	20	AGTAGGTTGTGTCGTGCGAG	58.959	20	226	21	246	GGGTTCAAACCTCACTTGCT	59.187	20	AAAGTAGGTTGTGTCGTGCG	58.851	20	227	22	248
SA_SSR1199	p1	(A)11	11	1363	1373	GGGTGGTCCTTGGGTAGTTT	60.088	20	CATACAGCTCCCGCTCCTAC	59.859	20	244	1218	1461	GATCCATTTTGGTGCTTGGT	59.797	20	CATACAGCTCCCGCTCCTAC	59.859	20	208	1254	1461	GGTTGATCCATTTTGGTGCT	59.797	20	CATACAGCTCCCGCTCCTAC	59.859	20	212	1250	1461
SA_SSR1200	p1	(A)11	11	378	388	ATGAGGCATTCTTTTGCCAG	60.214	20	GCAGCCAAGATGTTTGTAGTTTT	59.721	23	268	151	418	ATGAGGCATTCTTTTGCCAG	60.214	20	GCAGCCAAGATGTTTGTAGTTT	58.452	22	268	151	418	ATGAGGCATTCTTTTGCCAG	60.214	20	AGCAGCCAAGATGTTTGTAGTTT	59.381	23	269	151	419
SA_SSR1201	p1	(A)11	11	292	302	GCAGCAACCAAGTTCCAAAT	60.118	20	GTGGACAGCCGTGTACTGAA	59.751	20	259	119	377	AAATGGCAGCAACCAAGTTC	60.118	20	GTGGACAGCCGTGTACTGAA	59.751	20	264	114	377	GCAGCAACCAAGTTCCAAAT	60.118	20	ATGTGGACAGCCGTGTACTG	59.622	20	261	119	379
SA_SSR1202	p1	(A)11	11	81	91	CCATCGCCAACGTATAAACC	60.209	20	TGCAAACATCAAACATGGCT	60.119	20	162	10	171	CCATCGCCAACGTATAAACC	60.209	20	CTGCAAACATCAAACATGGC	60.119	20	163	10	172	CCATCGCCAACGTATAAACC	60.209	20	AAACATGGCTCAAAAATGGG	59.801	20	152	10	161
SA_SSR1203	p1	(A)11	11	254	264	TTTGAGCGCCCGTAGAATAG	60.356	20	CATAAAACCTGCTTGGGGAA	59.931	20	201	91	291	CCAGAGCTGTCACCAAACAA	59.873	20	CTTGGCTCCCCATAAAACCT	60.312	20	108	194	301	ATTTGTGTCCAAAACCCCAC	59.55	20	CATAAAACCTGCTTGGGGAA	59.931	20	117	175	291
SA_SSR1204	p1	(A)11	11	1272	1282	TTTGCAGCCAGTGATTTGAT	59.276	20	ATCTGTTTGTCCCACAAGGC	59.973	20	205	1224	1428	ATTTGCAGCCAGTGATTTGA	59.276	20	ATCTGTTTGTCCCACAAGGC	59.973	20	206	1223	1428	TTGCAGCCAGTGATTTGATG	60.812	20	ATCTGTTTGTCCCACAAGGC	59.973	20	204	1225	1428
SA_SSR1205	p1	(A)11	11	62	72	TTATAAGGAATAAAGAAACGTGCC	57.97	24	GGCCTTGATAGGGAAAAAGC	60.041	20	152	35	186	TTATAAGGAATAAAGAAACGTGCC	57.97	24	GGGCCTTGATAGGGAAAAAG	59.903	20	153	35	187	TTATAAGGAATAAAGAAACGTGCC	57.97	24	GCCTTGATAGGGAAAAAGCA	59.297	20	151	35	185
SA_SSR1206	p1	(A)11	11	579	589	GTGTGTGCCCAAATTCCTTT	59.836	20	TGGGCAGAGAAATGAAGAGG	60.331	20	163	471	633	TGTGTGCCCAAATTCCTTTT	60.344	20	GGTTGGGCAGAGAAATGAAG	59.67	20	165	472	636	CTTTCTCCCGGTTTTCTTCC	60.046	20	TTTTCACCTGTTTGGTTGGG	60.756	20	103	547	649
SA_SSR1207	p1	(A)11	11	123	133	CTACCCACTGCTTCAAACCC	59.592	20	GCTTGACTGGGAGTGAGAGG	59.986	20	196	65	260	CCCATTCTACCCACTGCTTC	59.55	20	GCTTGACTGGGAGTGAGAGG	59.986	20	202	59	260	CCCATTCTACCCACTGCTTC	59.55	20	TTGAGGCTTGAAAATGGGTC	60.051	20	109	59	167
SA_SSR1208	p1	(A)11	11	129	139	TAAGCAAGGTCTCGTGTTCG	59.072	20	GACTAATCCGAATTGAGCCG	59.668	20	101	95	195	TTAAGCAAGGTCTCGTGTTCG	60.426	21	GACTAATCCGAATTGAGCCG	59.668	20	102	94	195	TGACAAGGAGTTTGGTTCCTC	59.173	21	GACTAATCCGAATTGAGCCG	59.668	20	123	73	195
SA_SSR1209	p1	(A)11	11	320	330	TTGTGAGGAGAGAACCCACC	60.088	20	GTTGCTTCTTCTGAAACGCC	60	20	163	222	384	AGAGAACCCACCTTATGCCC	60.328	20	GTTGCTTCTTCTGAAACGCC	60	20	155	230	384	AACAGGTTCCCTGATGGAGA	59.505	20	GTTGCTTCTTCTGAAACGCC	60	20	135	250	384
SA_SSR1210	p1	(A)11	11	218	228	ATAGGCTTCCTTACCCTGGC	59.576	20	TGAGGAGATACACATGTTTCTTGA	58.767	24	247	140	386	ATAGGCTTCCTTACCCTGGC	59.576	20	TGAGGAGATACACATGTTTCTTGAG	59.703	25	247	140	386	TCCTTACCCTGGCAAGTAGC	59.336	20	TGAGGAGATACACATGTTTCTTGA	58.767	24	240	147	386
SA_SSR1211	p1	(A)11	11	388	398	GGCATCCATGATCCGTTCTA	60.833	20	TGCACATAGAAGCAAAACGC	60.021	20	100	333	432	TCAGATAAGGGCATCCATGA	59.027	20	GCACATAGAAGCAAAACGCA	60.021	20	108	324	431	TCAGATAAGGGCATCCATGA	59.027	20	TGCACATAGAAGCAAAACGC	60.021	20	109	324	432
SA_SSR1212	p1	(A)11	11	90	100	GGTTGAAAAATGCAACCTAGAA	58.299	22	GGGGGAGGAAGTGAGAAGAG	60.186	20	223	26	248	GGTTGAAAAATGCAACCTAGAA	58.299	22	TCCTTTGGTGTGGTTTGGAT	60.21	20	156	26	181	GGTTGAAAAATGCAACCTAGAA	58.299	22	ATCCTTTGGTGTGGTTTGGA	60.21	20	157	26	182
SA_SSR1213	p1	(A)11	11	224	234	AAGCAACCAAGGAAGCTGAA	59.993	20	GATGCTGGGATTTCATTGCT	60.043	20	240	103	342	AACCCAACACAGAAGCAACC	60.012	20	GATGCTGGGATTTCATTGCT	60.043	20	252	91	342	AAGCAACCAAGGAAGCTGAA	59.993	20	CAGGGACACAAGCAGAAACA	59.873	20	266	103	368
SA_SSR1214	p1	(A)11	11	447	457	GGGTCACGCAAAAACAAAAC	60.386	20	TCCACTTGGAATCTGAACATTG	59.971	22	245	299	543	TGATGGGTCCTTTGCAGAAT	60.461	20	TCCACTTGGAATCTGAACATTG	59.971	22	200	344	543	GGGTCACGCAAAAACAAAAC	60.386	20	TGTCTCATCCACTTGGAATCTG	60.111	22	252	299	550
SA_SSR1215	p1	(A)11	11	24	34	GGGGATGGAATACAGGAAGA	58.787	20	GCTCGGGAACCCATAGAGAT	60.431	20	257	0	256	GGGGATGGAATACAGGAAGA	58.787	20	TGACGTTACGAGGCTGAACA	60.449	20	279	0	278	GGGGATGGAATACAGGAAGA	58.787	20	GTTACGAGGCTGAACAACGC	60.837	20	275	0	274
SA_SSR1216	p1	(A)11	11	1289	1299	ATGATTGCATGCACTGGTGT	59.999	20	TTCAAGACAACCGTGAGACAG	58.917	21	159	1166	1324	ATGATTGCATGCACTGGTGT	59.999	20	GTTCAAGACAACCGTGAGACAG	59.809	22	160	1166	1325	TGCACTGGTGTTTACCAGGA	60.152	20	TTCAAGACAACCGTGAGACAG	58.917	21	150	1175	1324
SA_SSR1217	p1	(A)11	11	174	184	AATCAACCGAATGGCAGAAG	60.074	20	TTTGAGATCCCAAGTGGAGG	60.042	20	159	78	236	AATCAACCGAATGGCAGAAG	60.074	20	GCGGTCGTGAAGAATGTTTT	60.118	20	138	78	215	TCACAGCCACTTTCCCTTCT	59.844	20	TTTGAGATCCCAAGTGGAGG	60.042	20	205	32	236
SA_SSR1218	p1	(A)11	11	344	354	TTGAAAACCTTTCGGCTTTG	60.215	20	TGTCCAACCCAAAACATCAA	59.792	20	139	315	453	CACTTTGAAAACCTTTCGGC	59.724	20	TGTCCAACCCAAAACATCAA	59.792	20	143	311	453	CCTTAGGTCCAGTGAGGGTG	59.568	20	TGTCCAACCCAAAACATCAA	59.792	20	269	185	453
SA_SSR1219	p1	(A)11	11	118	128	TGCCATAACAAGAGGTCGAA	59.272	20	GGTGGCCAATGACTCAAAGT	59.973	20	130	83	212	ATGCCATAACAAGAGGTCGAA	59.583	21	GGTGGCCAATGACTCAAAGT	59.973	20	131	82	212	TGCCATAACAAGAGGTCGAAA	60.623	21	GGTGGCCAATGACTCAAAGT	59.973	20	130	83	212
SA_SSR1220	p1	(A)11	11	512	522	TAGAATTTCGCACGCCTTCT	59.982	20	CTGTCAGGATTTGGCTCGTC	60.801	20	235	314	548	CTAGAATTTCGCACGCCTTC	59.982	20	CTGTCAGGATTTGGCTCGTC	60.801	20	236	313	548	TCTAGAATTTCGCACGCCTT	59.982	20	CTGTCAGGATTTGGCTCGTC	60.801	20	237	312	548
SA_SSR1221	p1	(A)11	11	179	189	CAATCCAATCCGAAGGAATTT	60.137	21	CAGCATAAAAGTGGCCATGA	59.688	20	219	92	310	CAATCCAATCCGAAGGAATTT	60.137	21	CCGACTTCTTTGCGAAGGTA	60.378	20	193	92	284	TGATACAATCCAATCCGAAGG	59.77	21	CAGCATAAAAGTGGCCATGA	59.688	20	224	87	310
SA_SSR1222	p1	(A)11	11	153	163	CTAGCCAATGACATGCAGGA	59.823	20	GCTCACAAGTCACAACCTCG	59.467	20	169	116	284	TTTTTCCTGCCTAGCCAATG	60.202	20	GCTCACAAGTCACAACCTCG	59.467	20	179	106	284	TTTCCTGCCTAGCCAATGAC	60.214	20	GCTCACAAGTCACAACCTCG	59.467	20	177	108	284
SA_SSR1223	p1	(A)11	11	943	953	GATTCCAACCTCGTCCAATG	60.317	20	CAGGGCAGCTGGGAATAGTA	60.227	20	181	888	1068	AACCTCGTCCAATGTCGTGT	60.431	20	CAGGGCAGCTGGGAATAGTA	60.227	20	175	894	1068	CTCGTCCAATGTCGTGTGAT	59.551	20	CAGGGCAGCTGGGAATAGTA	60.227	20	172	897	1068
SA_SSR1224	p1	(A)11	11	1354	1364	TGCTTCTTCAGCAAAAATGC	59.186	20	AGTAGACATGTGTGCCCGTG	59.622	20	247	1195	1441	TGCTTCTTCAGCAAAAATGC	59.186	20	CCAAGTAGACATGTGTGCCC	59.01	20	250	1195	1444	GCTTCTTCAGCAAAAATGCAA	60.502	21	AGTAGACATGTGTGCCCGTG	59.622	20	246	1196	1441
SA_SSR1225	p1	(A)11	11	178	188	AGTCGTACCAAACAGGGACG	60.028	20	ATGCAGAAAACGATGGAACC	59.939	20	263	139	401	AGTCGTACCAAACAGGGACG	60.028	20	AAGAGATTTTGCCCCGACTT	60.074	20	178	139	316	AGTCGTACCAAACAGGGACG	60.028	20	AAAGAGATTTTGCCCCGACT	60.074	20	179	139	317
SA_SSR1226	p1	(A)11	11	916	926	GGGTAGCCCTTGTACCCTCT	59.461	20	ATGCTTCAGGAAACATGGCT	59.7	20	182	872	1053	CCAGAAACAAGATCAAGGCG	60.766	20	ATGCTTCAGGAAACATGGCT	59.7	20	257	797	1053	GGTTGGGGTAGCCCTTGTA	59.799	19	ATGCTTCAGGAAACATGGCT	59.7	20	187	867	1053
SA_SSR1227	p1	(A)11	11	674	684	AATTGAACCAGATCATGCCC	59.756	20	TGATGGATGTTTGGTTCTGG	59.343	20	197	595	791	ACTTTGCCGTGTCATCTTCA	59.293	20	TGATGGATGTTTGGTTCTGG	59.343	20	234	558	791	GATCATGCCCACCCCTAAAT	60.911	20	TGATGGATGTTTGGTTCTGG	59.343	20	187	605	791
SA_SSR1228	p1	(A)11	11	101	111	CAAGCTGGAAGTGCGAATTA	59.062	20	GGAAGAAGTTCGAAGGGACC	60.052	20	219	7	225	CAAGCTGGAAGTGCGAATTA	59.062	20	TGAGTACCGTGGAGATGCTG	59.855	20	238	7	244	TGCGAATTAGCATTTCCAGC	61.237	20	GGAAGAAGTTCGAAGGGACC	60.052	20	208	18	225
SA_SSR1229	p1	(A)11	11	166	176	CAGCAGTTATCCCTCCCAAA	60.066	20	GTGGTGGAGAAAGAGGAACG	59.697	20	205	109	313	ACAGCAGTTATCCCTCCCAA	59.55	20	GTGGTGGAGAAAGAGGAACG	59.697	20	206	108	313	TCCCGACACAGACAGAGAGA	59.523	20	GTGGTGGAGAAAGAGGAACG	59.697	20	184	130	313
SA_SSR1230	p1	(A)11	11	71	81	TTTTGACCATTAATTGGTAGCC	58.067	22	TGAGAGAAAAGCATGCCTCA	59.673	20	227	43	269	TTTTGACCATTAATTGGTAGCC	58.067	22	ACCACAAATTTGGCCATTTC	59.668	20	108	43	150	CTTTTGACCATTAATTGGTAGCC	58.976	23	TGAGAGAAAAGCATGCCTCA	59.673	20	228	42	269
SA_SSR1231	p1	(A)11	11	357	367	GAAGACCCCAAAAGAAACCC	59.783	20	AACCGAAGCTTGAGGACAGA	59.989	20	225	310	534	GAAGACCCCAAAAGAAACCC	59.783	20	AAAGGGGAGGAAAGAGGTGA	60.045	20	138	310	447	GAAGACCCCAAAAGAAACCC	59.783	20	TTCAATCCGACGGGTAAAAG	59.931	20	277	310	586
SA_SSR1232	p1	(A)11	11	276	286	CCTTCCATGTATTTGGGTGC	60.192	20	TGGCATGATATACTGTATGTGACTTG	60.205	26	185	132	316	TACTGTGGGTGCAACGAAGA	60.301	20	TGGCATGATATACTGTATGTGACTTG	60.205	26	156	161	316	AATGTACTGTGGGTGCAACG	59.49	20	TGGCATGATATACTGTATGTGACTTG	60.205	26	160	157	316
SA_SSR1233	p1	(A)11	11	82	92	TGAGAGGAACATGCAATCCA	60.201	20	TTCTGATTAGAACCCACCCG	59.926	20	104	40	143	TGAGAGGAACATGCAATCCA	60.201	20	CAGAGTCTCATCACGCGAAA	60.136	20	252	40	291	TGAGAGGAACATGCAATCCA	60.201	20	ACGCGAGTGAATGAGATCCT	59.834	20	233	40	272
SA_SSR1234	p1	(A)11	11	74	84	TGACTTCAGAGGCCCATTTC	60.195	20	GATCGCGGTTCTGTAAAAGC	59.851	20	121	35	155	TCTGACTTCAGAGGCCCATT	59.803	20	GATCGCGGTTCTGTAAAAGC	59.851	20	123	33	155	TTCTGACTTCAGAGGCCCAT	59.803	20	GATCGCGGTTCTGTAAAAGC	59.851	20	124	32	155
SA_SSR1235	p1	(A)11	11	87	97	TAGCTCGATGCTCTGGAAGG	60.636	20	TCATTGTGAAGCTCAATGGTTT	59.615	22	175	8	182	TAGCTCGATGCTCTGGAAGG	60.636	20	TTCATTGTGAAGCTCAATGGTT	59.615	22	176	8	183	TAGCTCGATGCTCTGGAAGG	60.636	20	TTTCATTGTGAAGCTCAATGGT	59.615	22	177	8	184
SA_SSR1236	p1	(A)11	11	707	717	TTTCCGTTCCTTCCCTCTTT	60.046	20	TCCAGGAGAAATCCAAGCTG	60.331	20	280	477	756	TTTCCGTTCCTTCCCTCTTT	60.046	20	AGGAGAAATCCAAGCTGCCT	60.349	20	277	477	753	TCCGTTCCTTCCCTCTTTCT	60.183	20	TCCAGGAGAAATCCAAGCTG	60.331	20	278	479	756
SA_SSR1237	p1	(A)11	11	1579	1589	TGTGGGAAAATGATGACTCG	59.496	20	GGAACGTGTAAGTTGGGATGA	59.845	21	263	1545	1807	AGCAGATCCTGAGTGTGGGA	60.829	20	GGAACGTGTAAGTTGGGATGA	59.845	21	276	1532	1807	TCCTGAGTGTGGGAAAATGA	59.059	20	GGAACGTGTAAGTTGGGATGA	59.845	21	270	1538	1807
SA_SSR1238	p1	(A)11	11	63	73	TCCCTTCAACCATTTTCACC	59.767	20	GATAGTGGTAACGGCGATGG	60.352	20	128	22	149	TCCCTTCAACCATTTTCACC	59.767	20	GGTGGAGGAGCTTGAGACAA	60.386	20	100	22	121	TTCCCAAATCAAAACATCCC	59.599	20	GATAGTGGTAACGGCGATGG	60.352	20	144	6	149
SA_SSR1239	p1	(A)11	11	41	51	TCATCTGCGAATGCCTGTTA	60.366	20	CAGTTTCAAGCATGTGTTTATGC	59.704	23	125	7	131	CTGCGAATGCCTGTTAAAGA	59.062	20	CAGTTTCAAGCATGTGTTTATGC	59.704	23	121	11	131	ATTTCATCTGCGAATGCCTG	61.141	20	CAGTTTCAAGCATGTGTTTATGC	59.704	23	128	4	131
SA_SSR1240	p1	(A)11	11	90	100	CAATAGCCTCACCTTCCCAA	60.066	20	AAGGGTTTCGCTGAACTGAA	59.853	20	184	3	186	CAATAGCCTCACCTTCCCAA	60.066	20	AAAGGGTTTCGCTGAACTGA	59.853	20	185	3	187	CAATAGCCTCACCTTCCCAA	60.066	20	TAGGAAAAGGGTTTCGCTGA	59.817	20	190	3	192
SA_SSR1241	p1	(A)11	11	239	249	GCCCACTGTCAACACACAAC	60.055	20	GCAGAGATGCTACGGTTCGT	60.428	20	112	211	322	CGAACCCGTAGTAGTGGAGG	59.61	20	GGGTTGTGGGTTGCTTTTTA	59.839	20	165	133	297	ATCTGCCCACTGTCAACACA	60.162	20	GCAGAGATGCTACGGTTCGT	60.428	20	116	207	322
SA_SSR1242	p1	(A)11	11	81	91	GCCCCCAGTACAAACACTCT	59.065	20	TCACACAGCAGCCCAGTAAG	60.049	20	248	15	262	GCCCCCAGTACAAACACTCT	59.065	20	CCGATAGGGCGTATTTCAGA	60.053	20	188	15	202	GCCCCCAGTACAAACACTCT	59.065	20	TCCGATAGGGCGTATTTCAG	60.053	20	189	15	203
SA_SSR1243	p1	(A)11	11	1203	1213	TAAACCCCCACGTGAATACC	59.546	20	TCCTTCATGCCTGATCTGTG	59.787	20	198	1086	1283	AAGTTAAACCCCCACGTGAA	59.331	20	TCCTTCATGCCTGATCTGTG	59.787	20	202	1082	1283	GGTGTAGTGAGGCGAATTTCA	60.125	21	GCTGCTCCTGTGCTCTTCTT	59.898	20	242	1173	1414
SA_SSR1244	p1	(A)11	11	181	191	TAATCCACCCAAAACCCAAA	60.024	20	ACATGCTTAAAATGTGGGGC	59.829	20	264	141	404	TAATCCACCCAAAACCCAAA	60.024	20	AGAACAGCGGCTGAGAGTGT	60.205	20	156	141	296	TAATCCACCCAAAACCCAAA	60.024	20	AAAATGTGGGGCATATCCTG	59.645	20	256	141	396
SA_SSR1245	p1	(A)11	11	132	142	TCATGTAAACATTATTCCATGGCT	59.649	24	CACAGAAATCCGGCAAAAAT	59.938	20	183	52	234	TCATGTAAACATTATTCCATGGCT	59.649	24	TGAAGCCCTGGCTGTTATTC	60.214	20	135	52	186	TCATGTAAACATTATTCCATGGCT	59.649	24	CGCACATGGAACACAGAAAT	59.572	20	194	52	245
SA_SSR1246	p1	(A)11	11	206	216	TAAACACCTCGGTAGGCACC	59.993	20	CCACACTACGTTGGTGGGAT	60.69	20	127	126	252	CACCGAGTGCTTGTGAAAGA	60.025	20	CCACACTACGTTGGTGGGAT	60.69	20	220	33	252	GCTTGTGAAAGATCCGTGCT	60.406	20	CCACACTACGTTGGTGGGAT	60.69	20	212	41	252
SA_SSR1247	p1	(A)11	11	480	490	ATTAGAAAATCGTGGCGCAT	59.574	20	AGAGCGGCAGTCAAAGTCAT	60.02	20	173	411	583	CACCAAAATCACGAACTCCA	59.541	20	AGAGCGGCAGTCAAAGTCAT	60.02	20	195	389	583	ATTAGAAAATCGTGGCGCAT	59.574	20	AAGAAAGAGCGGCAGTCAAA	60.132	20	178	411	588
SA_SSR1248	p1	(A)11	11	818	828	ATGAAAACCCAAATGCTTGC	59.945	20	TTACATGTCAGAGGAGGGGG	59.92	20	267	714	980	ATGAAAACCCAAATGCTTGC	59.945	20	GCTATCATTCGGGCACAACT	60.103	20	186	714	899	ATGAAAACCCAAATGCTTGC	59.945	20	AGCTATCATTCGGGCACAAC	60.103	20	187	714	900
SA_SSR1249	p1	(A)11	11	71	81	CACCAGGCCCATAAAACATC	60.192	20	ACAATATGGAGCATGGCCTC	59.923	20	206	0	205	CACCAGGCCCATAAAACATC	60.192	20	ATGCATGGTTTTGCTTGACA	60.119	20	136	0	135	CACCAGGCCCATAAAACATC	60.192	20	GTGATGCATGGTTTTGCTTG	60.119	20	139	0	138
SA_SSR1250	p1	(A)11	11	104	114	TTTGGAACAACAATGAAAAGGA	59.469	22	TGACCACATTTTCTCCCCTC	59.903	20	228	76	303	TTTGGAACAACAATGAAAAGGA	59.469	22	ACCTTCACCAATCTCCACCA	60.363	20	202	76	277	TTTGGAACAACAATGAAAAGGA	59.469	22	CGTTGACGATGCTCTGACTC	59.577	20	262	76	337
SA_SSR1251	p1	(A)11	11	392	402	TTCGAGGTGGCTCAGTTCTT	59.989	20	TAAGCAATTCCCCATGCTTT	59.547	20	203	256	458	GAACTTGTTCGAGGTGGCTC	59.851	20	TAAGCAATTCCCCATGCTTT	59.547	20	210	249	458	GGTTACCACATGGCCAAGAC	60.24	20	TAAGCAATTCCCCATGCTTT	59.547	20	167	292	458
SA_SSR1252	p1	(A)11	11	1606	1616	CCGATGCTTTATTCTTCGGA	60.167	20	GCGGTCGGAATAGGTGAGTA	60.096	20	243	1472	1714	CCGATGCTTTATTCTTCGGA	60.167	20	GAGTTTCCTGCCTCATACGG	59.694	20	196	1472	1667	CCGATGCTTTATTCTTCGGA	60.167	20	CTGTCGAATGGCCTGTTCTC	60.801	20	264	1472	1735
SA_SSR1253	p1	(A)11	11	436	446	GGGATGAGCAAATTGGAAGA	60.014	20	CTAAGCCCTTTGAAGCAAGC	59.248	20	119	358	476	GGAAAAGGGGATGAGCAAAT	60.265	20	CTAAGCCCTTTGAAGCAAGC	59.248	20	126	351	476	GGGATGAGCAAATTGGAAGA	60.014	20	TAAGCCCTTTGAAGCAAGCA	61.008	20	118	358	475
SA_SSR1254	p1	(A)11	11	181	191	ACGAGAGATGGGTAGGAGCA	59.827	20	TGTAGGGGTAGCCAGGTCAC	59.989	20	206	130	335	ACGAGAGATGGGTAGGAGCA	59.827	20	CCCAAGAATGGCTATCCAGA	60.029	20	145	130	274	ACGAGAGATGGGTAGGAGCA	59.827	20	TGAATTTGAGCAGATGCAGG	59.948	20	251	130	380
SA_SSR1255	p1	(A)11	11	49	59	AGTGGCGCCTTTGACTTTTA	59.883	20	CCCCCATAAAACAGGCTAAT	57.949	20	164	9	172	AGTGGCGCCTTTGACTTTTA	59.883	20	CCCCATAAAACAGGCTAATTGA	60.194	22	163	9	171	AGTGGCGCCTTTGACTTTTA	59.883	20	CCCCATAAAACAGGCTAATTG	58.507	21	163	9	171
SA_SSR1256	p1	(A)11	11	242	252	CATGTTGCACTTGTGTGGGT	60.487	20	GCAAGATCAATGCTGCAAAT	58.874	20	172	168	339	GAAGCCCCATATCCTCCTCT	59.495	20	GCAAGATCAATGCTGCAAAT	58.874	20	248	92	339	AGAAGCCCCATATCCTCCTC	59.495	20	GCAAGATCAATGCTGCAAAT	58.874	20	249	91	339
SA_SSR1257	p1	(A)11	11	2355	2365	CGCACCAAAAACTTCACAGA	59.881	20	AGGCATATCGGGTTACGACA	60.352	20	188	2299	2486	TGGCAAACTAAAACAACGCA	60.286	20	AGGCATATCGGGTTACGACA	60.352	20	204	2283	2486	CGCACCAAAAACTTCACAGA	59.881	20	CCTTTCGATCTCCTTAGGCA	59.406	20	203	2299	2501
SA_SSR1258	p1	(A)11	11	507	517	AGAGGGGACCTGCATCTCTT	60.216	20	CAGAGATGGGACAAGGAACG	60.646	20	205	408	612	AAGATCATCAGCAGAGGGGA	59.761	20	CAGAGATGGGACAAGGAACG	60.646	20	217	396	612	TCGGCTAAGAGTAGAGGGGA	59.028	20	ACTTGGAAATGGGTGACAGC	59.973	20	243	479	721
SA_SSR1259	p1	(A)11	11	115	125	CAAATTTCAACCTCTCACTCACA	59.272	23	TCTCCTTCTCTGTTGAGGTCG	59.583	21	234	67	300	CACAAATTTCAACCTCTCACTCA	59.272	23	TCTCCTTCTCTGTTGAGGTCG	59.583	21	236	65	300	CCTCAGAGAACTCACAAATTTCAA	59.799	24	TCCTTCTCTGTTGAGGTCGAA	59.974	21	246	53	298
SA_SSR1260	p1	(A)11	11	49	59	TGGGATTTACTTGAGGGTGG	59.784	20	TCAGGGGTACACATGAAGGTT	59.318	21	153	9	161	TTTACTTGAGGGTGGAGGGA	59.521	20	TCAGGGGTACACATGAAGGTT	59.318	21	148	14	161	TGGGATTTACTTGAGGGTGG	59.784	20	GGGGTACACATGAAGGTTTGTT	60.019	22	150	9	158
SA_SSR1261	p1	(A)11	11	675	685	CGATTCCAAAAGCCAAAATC	59.525	20	CATATTGTGCTCCTTGCCCT	60.096	20	251	570	820	TCGATTCCAAAAGCCAAAAT	59.525	20	CATATTGTGCTCCTTGCCCT	60.096	20	252	569	820	ATCGATTCCAAAAGCCAAAA	59.525	20	CATATTGTGCTCCTTGCCCT	60.096	20	253	568	820
SA_SSR1262	p1	(A)11	11	61	71	AACATTGTTAATGACCCTGCTT	57.687	22	GGGACAACAATTTGGATGGT	59.508	20	180	36	215	AACATTGTTAATGACCCTGCTT	57.687	22	GCGAAGAGCTCTGAACAACA	59.318	20	270	36	305	AACATTGTTAATGACCCTGCTT	57.687	22	TAGACGCGAAGAGCTCTGAA	59.05	20	275	36	310
SA_SSR1263	p1	(A)11	11	579	589	TGTAAAATTTTGTAAAACCGAAAA	57.128	24	CCGACGAGTCTCAAATAAAGTG	58.904	22	213	472	684	TGTAAAATTTTGTAAAACCGAAAA	57.128	24	ACCGACGAGTCTCAAATAAAGTG	59.703	23	214	472	685	TGTAAAATTTTGTAAAACCGAAAAC	57.871	25	CCGACGAGTCTCAAATAAAGTG	58.904	22	213	472	684
SA_SSR1264	p1	(A)11	11	77	87	GAAATTCCTCTCTGCCTTCG	59.006	20	GCTTCCCCATTGTGATGAAT	59.756	20	123	13	135	TTCCTCTCTGCCTTCGAACA	61.055	20	GCTTCCCCATTGTGATGAAT	59.756	20	119	17	135	GAAATTCCTCTCTGCCTTCG	59.006	20	CTTCGGAGAACCTTGGAATG	59.665	20	176	13	188
SA_SSR1265	p1	(A)11	11	247	257	GACCAAAATGTTGTGACCCC	60.073	20	GTGCTCGGATCGTTTTGAAT	60.081	20	213	95	307	GACCAAAATGTTGTGACCCC	60.073	20	TCAAATGCACACCTGCAAAT	60.119	20	250	95	344	ACACTGATCAAATCCGAGCC	60.081	20	TCAAATGCACACCTGCAAAT	60.119	20	203	142	344
SA_SSR1266	p1	(A)11	11	897	907	TGGCAGTTAAGCAACTCCAAT	59.761	21	GCCTCTCCTCTGAAAACCCT	59.817	20	228	791	1018	TGGCAGTTAAGCAACTCCAAT	59.761	21	AGCCTCTCCTCTGAAAACCC	59.817	20	229	791	1019	GCAACTCCAATAAGTTGCATCA	60.138	22	GCCTCTCCTCTGAAAACCCT	59.817	20	218	801	1018
SA_SSR1267	p1	(A)11	11	111	121	ACACGTTGGCAGGAAACACT	60.611	20	CTTCGTTGGTTGCACTTTGA	59.881	20	248	67	314	ACACGTTGGCAGGAAACACT	60.611	20	TCTTCGTTGGTTGCACTTTG	59.881	20	249	67	315	ACACGTTGGCAGGAAACACT	60.611	20	TGTCTAATGCTCATGTCGGC	59.83	20	212	67	278
SA_SSR1268	p1	(A)11	11	1455	1465	AGGGGTGGGAGAGAAAGAAA	60.045	20	GAGGCCAGCCTTACTGAGTG	60.012	20	251	1290	1540	AGAGGGGTGGGAGAGAAAGA	60.186	20	GAGGCCAGCCTTACTGAGTG	60.012	20	253	1288	1540	GAGAGGGGTGGGAGAGAAAG	60.186	20	GAGGCCAGCCTTACTGAGTG	60.012	20	254	1287	1540
SA_SSR1269	p1	(A)11	11	2377	2387	TCACCTAATATGCCAAGGGC	59.923	20	TCCTCTCCTTACTCCTCCCC	59.63	20	260	2210	2469	TCACCTAATATGCCAAGGGC	59.923	20	TCCCTTCTTTCTCCCTTTCC	59.623	20	216	2210	2425	TCACCTAATATGCCAAGGGC	59.923	20	TTACTCCTCCCCTCTCACCC	60.447	20	252	2210	2461
SA_SSR1270	p1	(A)11	11	249	259	CGAGAATGGGGGTAACAATC	59.244	20	GAGCCAAGGAGGACAAACTG	59.844	20	264	122	385	CGAGAATGGGGGTAACAATC	59.244	20	CAGAGCCAAGGAGGACAAAC	59.844	20	266	122	387	CGAGAATGGGGGTAACAATC	59.244	20	ACAGAGCCAAGGAGGACAAA	59.844	20	267	122	388
SA_SSR1271	p1	(A)11	11	147	157	CGGCATTTGAGTTGTACTGTTT	59.2	22	ATGACGGTTGGGTTGAGAAG	59.966	20	196	0	195	CGGCATTTGAGTTGTACTGTTT	59.2	22	GAGAAGTGGATGAGGAGGCA	60.349	20	182	0	181	CGGCATTTGAGTTGTACTGTTT	59.2	22	TGAGAAGTGGATGAGGAGGC	60.349	20	183	0	182
SA_SSR1272	p1	(A)11	11	161	171	TCATGTCAAGAGCCATCATCA	60.217	21	ATGCAATTGAATGCTGCAAG	59.839	20	176	51	226	TCATGTCAAGAGCCATCATCA	60.217	21	CAATTGAATGCTGCAAGGAA	59.809	20	173	51	223	TCATGTCAAGAGCCATCATCA	60.217	21	TGCTGCAAGGAAAAGGGTTA	60.742	20	165	51	215
SA_SSR1273	p1	(A)11	11	512	522	TGCTCTCCTTTACCTGCGAT	59.978	20	CAGATTTGCAGTCTGGCTAGG	60.023	21	278	352	629	CTTGCTCTCCTTTACCTGCG	60.147	20	CAGATTTGCAGTCTGGCTAGG	60.023	21	280	350	629	ATTTTTGTGGCACCAACCTC	59.836	20	CAGATTTGCAGTCTGGCTAGG	60.023	21	260	370	629
SA_SSR1274	p1	(A)11	11	140	150	ACGCTCACAACCCTTGATTT	59.598	20	ACGGATGCAGATTCCCTACA	60.483	20	107	95	201	ACGCTCACAACCCTTGATTT	59.598	20	CACGGATGCAGATTCCCTAC	60.483	20	108	95	202	AACGCTCACAACCCTTGATT	59.598	20	ACGGATGCAGATTCCCTACA	60.483	20	108	94	201
SA_SSR1275	p1	(A)11	11	165	175	GCCCAAACACAAATAAATAGCC	59.753	22	CCAGCACTCAATCCTCCATT	60.073	20	136	131	266	GCCCAAACACAAATAAATAGCC	59.753	22	ATCAGAACGACCAAGCAACC	60.119	20	262	131	392	GCCCAAACACAAATAAATAGCC	59.753	22	CCCTGAACCCCACATATCAG	60.187	20	277	131	407
SA_SSR1276	p1	(A)11	11	58	68	CGGAATTCTCTCTTTTTATCTTTGA	59.354	25	TTGCACGAACGACGAAAGTA	60.436	20	205	3	207	TCGGAATTCTCTCTTTTTATCTTTG	59.354	25	TTGCACGAACGACGAAAGTA	60.436	20	206	2	207	CGGAATTCTCTCTTTTTATCTTTGA	59.354	25	GCACGAACGACGAAAGTATG	59.347	20	203	3	205
SA_SSR1277	p1	(A)11	11	162	172	TTTCCCCATTGCAGATTCTT	59.505	20	AAAAAGAAGCAAAACAGTTCCA	58.102	22	198	1	198	TTTCCCCATTGCAGATTCTT	59.505	20	AAAAAGAAGCAAAACAGTTCCAC	58.899	23	198	1	198	TTCCCCATTGCAGATTCTTG	60.972	20	AAAAAGAAGCAAAACAGTTCCA	58.102	22	197	2	198
SA_SSR1278	p1	(A)11	11	365	375	TGCATGATAATCCCCCATTT	59.979	20	GCTCCCGGGAATCAAGAATA	61.278	20	236	216	451	TTGCATGATAATCCCCCATT	59.979	20	GCTCCCGGGAATCAAGAATA	61.278	20	237	215	451	ACCTTCCCTTCCCGACTAAA	59.934	20	GCTCCCGGGAATCAAGAATA	61.278	20	174	278	451
SA_SSR1279	p1	(A)11	11	27	37	GCCAAATTTCATAGCAAGTCG	59.734	21	TTTGTTGATCAAATCTCAAAGCA	59.75	23	241	2	242	GCCAAATTTCATAGCAAGTCG	59.734	21	TCTCAAAGCATTTGGATAGGAG	58.467	22	228	2	229	GCCAAATTTCATAGCAAGTCG	59.734	21	TCTCAAAGCATTTGGATAGGA	57.443	21	228	2	229
SA_SSR1280	p1	(A)11	11	1743	1753	CCAGCAACACATCGAGAGAA	59.984	20	TTTTTGCAGACATGGTCAGG	59.691	20	152	1625	1776	GGAGGGAAACAAAGGGAGAG	60.045	20	TTTTTGCAGACATGGTCAGG	59.691	20	124	1653	1776	AGGAGGGAAACAAAGGGAGA	60.045	20	TTTTTGCAGACATGGTCAGG	59.691	20	125	1652	1776
SA_SSR1281	p1	(A)11	11	147	157	ACCCACATAACCCAAACCAA	59.948	20	GCAAACATAGAGGGCCTTGA	60.214	20	271	117	387	CACATAACCCAAACCAAGGG	60.081	20	GCAAACATAGAGGGCCTTGA	60.214	20	268	120	387	CCCACATAACCCAAACCAAG	60.081	20	GCAAACATAGAGGGCCTTGA	60.214	20	270	118	387
SA_SSR1282	p1	(A)11	11	227	237	TTCCATGAGTTTCATCACCG	59.496	20	ACAACCTGATGAAGAAGCCG	60.255	20	270	20	289	TTCCATGAGTTTCATCACCG	59.496	20	ATGCTGAGGGACAACCTGAT	59.535	20	280	20	299	TCCATGAGTTTCATCACCGT	58.933	20	ACAACCTGATGAAGAAGCCG	60.255	20	269	21	289
SA_SSR1283	p1	(A)11	11	883	893	CTCCTTAGCCTGGACTGCAC	60.012	20	TGTTCTGCTTTTTAAATTTTAGCAATA	59.01	27	213	719	931	CTTAGCCTGGACTGCACCAT	60.277	20	TGTTCTGCTTTTTAAATTTTAGCAATA	59.01	27	210	722	931	GGACTGCACCATCATTCTCA	59.637	20	TGTTCTGCTTTTTAAATTTTAGCAATA	59.01	27	202	730	931
SA_SSR1284	p1	(A)11	11	105	115	GATGTCTTCGACCAAATTACGA	59.091	22	GAATTGGCGCTTGTTTTTGT	60.117	20	190	59	248	GATGTCTTCGACCAAATTACGA	59.091	22	TCTTACTGGAATTGGCGCTT	59.845	20	198	59	256	GATGTCTTCGACCAAATTACGA	59.091	22	TTCTTACTGGAATTGGCGCT	59.845	20	199	59	257
SA_SSR1285	p1	(A)11	11	162	172	CCGTCCATGCTTTTGATTTT	59.938	20	CAGCATCTTTTGGAGACCCT	59.284	20	246	135	380	CCGTCCATGCTTTTGATTTT	59.938	20	ACAGCATCTTTTGGAGACCC	59.141	20	247	135	381	ATCAACAACCGTCCATGCTT	60.384	20	CAGCATCTTTTGGAGACCCT	59.284	20	254	127	380
SA_SSR1286	p1	(A)11	11	243	253	TGGACACCTCACTTCACTTCC	60.143	21	CGGTGTGGTGACAAAGAATG	60.001	20	270	101	370	TGGACACCTCACTTCACTTCC	60.143	21	TTAAAAGCGGTGTGGTGACA	60.149	20	277	101	377	CTGGCATGCTTTCTTGATTG	59.42	20	CCTTTGATGTACCAAGGGCA	60.883	20	278	67	344
SA_SSR1287	p1	(A)11	11	81	91	TGATAAGAAGGTTGAGGGTTCA	58.694	22	ATGAGATGGGCTTGTTTTGC	60.081	20	128	22	149	AAGAAGGTTGAGGGTTCAAATC	58.624	22	CAGAGGGGACTGAAACCAAA	60.081	20	256	26	281	AAGAAGGTTGAGGGTTCAAATC	58.624	22	ATGAGATGGGCTTGTTTTGC	60.081	20	124	26	149
SA_SSR1288	p1	(A)11	11	121	131	TGCTCAACTTGAATGCATGA	58.942	20	CCACCAATACCCTTCACAGG	60.224	20	224	4	227	TGCTCAACTTGAATGCATGA	58.942	20	TTCATGTTCTTTCCCAACCC	59.767	20	189	4	192	TGAAATCTCATGACCCCAAA	58.897	20	CCACCAATACCCTTCACAGG	60.224	20	207	21	227
SA_SSR1289	p1	(A)11	11	1241	1251	GATTGCGCTGCAATTTACAA	59.848	20	AAGCTTTCAGACAACGGAACA	59.906	21	147	1167	1313	TCTCTCCCACCTTCGTGAGT	59.835	20	AAGCTTTCAGACAACGGAACA	59.906	21	169	1145	1313	GTTCTCTCCCACCTTCGTGA	60.238	20	AAGCTTTCAGACAACGGAACA	59.906	21	171	1143	1313
SA_SSR1290	p1	(A)11	11	181	191	CAAATTTAGTGTCACGTTTAGGGA	59.49	24	CCATTGGGACTTGAGAGGAA	60.042	20	107	134	240	TCAAATTTAGTGTCACGTTTAGGG	59.49	24	CCATTGGGACTTGAGAGGAA	60.042	20	108	133	240	CAAATTTAGTGTCACGTTTAGGGA	59.49	24	TCCATTGGGACTTGAGAGGA	60.59	20	108	134	241
SA_SSR1291	p1	(A)11	11	379	389	AGTCCTTTTGGGTGAAGCCT	60.11	20	TGAGTCTGGAGATTTACGGGA	59.679	21	249	282	530	TCAGTCCTTTTGGGTGAAGC	60.232	20	TGAGTCTGGAGATTTACGGGA	59.679	21	251	280	530	GCATTCAGTCCTTTTGGGTG	60.495	20	TGAGTCTGGAGATTTACGGGA	59.679	21	255	276	530
SA_SSR1292	p1	(A)11	11	77	87	AGGGTGGCACATGTTAGCAG	61.116	20	TTTCCCCTTCCTCCATTTTT	59.75	20	102	14	115	GGGTGGCACATGTTAGCAG	60.128	19	TTTCCCCTTCCTCCATTTTT	59.75	20	101	15	115	ATGGAGGGTGGCACATGTTA	61.188	20	TTTCCCCTTCCTCCATTTTT	59.75	20	106	10	115
SA_SSR1293	p1	(A)11	11	92	102	TCCTGGATCGGAGGAGAGTA	59.755	20	GCCTGAGACGGTTCTTCTTC	59.018	20	166	6	171	TCCTGGATCGGAGGAGAGTA	59.755	20	AGCCTGAGACGGTTCTTCTTC	60.009	21	167	6	172	TCCTGGATCGGAGGAGAGTA	59.755	20	GAGCCTGAGACGGTTCTTCTT	60.009	21	168	6	173
SA_SSR1294	p1	(A)11	11	58	68	CTGGAGACACTCAACATGCAA	59.889	21	TTTGCAATGGCAGCTATCAC	59.839	20	240	17	256	TGGAGACACTCAACATGCAA	58.784	20	TTTGCAATGGCAGCTATCAC	59.839	20	239	18	256	CTGGAGACACTCAACATGCAA	59.889	21	TATAGTGGTTTTGGGGGTCG	59.679	20	206	17	222
SA_SSR1295	p1	(A)11	11	47	57	TGTGGTATGCATCAGTTACTACATC	58.163	25	AGGCACCGGTAGTGCTTAGA	59.898	20	183	14	196	TGTGGTATGCATCAGTTACTACATC	58.163	25	GAGGCACCGGTAGTGCTTAG	59.898	20	184	14	197	TGTGGTATGCATCAGTTACTACATCT	59.082	26	AGGCACCGGTAGTGCTTAGA	59.898	20	183	14	196
SA_SSR1296	p1	(A)11	11	154	164	CTGCCTTTTTAAGACTAAAGGGT	57.386	23	TTATCATCTCATCCGGCTCC	59.998	20	149	118	266	ACTGCCTTTTTAAGACTAAAGGG	57.386	23	TTATCATCTCATCCGGCTCC	59.998	20	150	117	266	CTGCCTTTTTAAGACTAAAGGGT	57.386	23	AACCAACAATTTGGATGGGA	60.029	20	263	118	380
SA_SSR1297	p1	(A)11	11	187	197	TCATTTTTGCCAATTGCTGA	60.193	20	CTCCCATGCACCTTAAAACG	60.493	20	241	3	243	TGCCAATTGCTGAAACTCAA	60.379	20	CTCCCATGCACCTTAAAACG	60.493	20	234	10	243	TTGCCAATTGCTGAAACTCA	60.379	20	CTCCCATGCACCTTAAAACG	60.493	20	235	9	243
SA_SSR1298	p1	(A)11	11	582	592	TTTTCAATCCATGTTGACGA	57.511	20	CAACAGGAAAATTCCAGCAAA	60.096	21	271	391	661	TTCAATCCATGTTGACGACTTT	59.476	22	CAACAGGAAAATTCCAGCAAA	60.096	21	269	393	661	TTTCAATCCATGTTGACGACTT	59.476	22	CAACAGGAAAATTCCAGCAAA	60.096	21	270	392	661
SA_SSR1299	p1	(A)11	11	1942	1952	GGGGAACACAAACTTGAGGA	59.943	20	CCAGCCACGACAGATCAAGT	61.279	20	238	1873	2110	GGGGAACACAAACTTGAGGA	59.943	20	CCAGCCACGACAGATCAAG	60.409	19	238	1873	2110	CCTAGAAGCTGGGGAACACA	60.246	20	CCAGCCACGACAGATCAAGT	61.279	20	248	1863	2110
SA_SSR1300	p1	(A)11	11	166	176	TGTGGCTATTTGTTCCTTTATGG	60.238	23	GGCACCCGTTAGTAAGACCC	60.743	20	266	107	372	TGTGGCTATTTGTTCCTTTATGG	60.238	23	GGGCACCCGTTAGTAAGACC	60.743	20	267	107	373	TGTGGCTATTTGTTCCTTTATGG	60.238	23	CCTTAGGGCACCCGTTAGTA	59.108	20	272	107	378
SA_SSR1301	p1	(A)11	11	127	137	CCAATGGCAATATGCTTTCC	60.289	20	CAGTAATGTATTTGAGTGACTGAGTTT	57.278	27	118	91	208	CCAATGGCAATATGCTTTCC	60.289	20	AAACAGTAATGTATTTGAGTGACTGAG	57.278	27	121	91	211	TTTGGTTTAGGCTGGACCTTT	59.987	21	CAGTAATGTATTTGAGTGACTGAGTTT	57.278	27	172	37	208
SA_SSR1302	p1	(A)11	11	131	141	GGAATCCTTGCTGAGAGTGG	59.803	20	TTTTCATGGCCAATTTGTTG	59.396	20	186	27	212	GGAATCCTTGCTGAGAGTGG	59.803	20	GCGACCGTAGGGAAATTTGT	61.228	20	166	27	192	CCTTGCTGAGAGTGGAAACA	59.007	20	TTTTCATGGCCAATTTGTTG	59.396	20	181	32	212
SA_SSR1303	p1	(A)11	11	170	180	TTCTAAGAGGGTGACAGGCG	60.388	20	TCCTTCCTTCCTTCCTCCAT	60.008	20	157	91	247	CAGGCGGAGGTTGTAACTTG	60.679	20	TCCTTCCTTCCTTCCTCCAT	60.008	20	143	105	247	TTCTAAGAGGGTGACAGGCG	60.388	20	TTTCCTTCCTTCCTTCCTCC	59.623	20	159	91	249
SA_SSR1304	p1	(A)11	11	393	403	AAAAGTGGATGCCAGAATGG	59.933	20	CGGTGACAGGACAGTTTGTG	60.194	20	153	316	468	CGAAAAGTGGATGCCAGAAT	60.074	20	CGGTGACAGGACAGTTTGTG	60.194	20	155	314	468	AAAAGTGGATGCCAGAATGG	59.933	20	GTGGAAGAGGAAGCAACCAA	60.232	20	136	316	451
SA_SSR1305	p1	(A)11	11	189	199	CATTTTCTCCCCTAAGGCAA	59.155	20	AATGGGCCTTAGATGCAAGA	59.668	20	208	130	337	TCTCCCCTAAGGCAAAAGTTC	59.712	21	GGCACACTAAATGGGCCTTA	59.96	20	212	135	346	CCACAGTACGCCCATAAAGAA	60.004	21	AATGGGCCTTAGATGCAAGA	59.668	20	279	59	337
SA_SSR1306	p1	(A)11	11	455	465	TTCCTTCCCAACTTTGACTTG	59.201	21	CACTGCCATGTGTGCTTTCT	59.905	20	226	325	550	TTCCTTCCCAACTTTGACTTG	59.201	21	CTTTTCCACTGCCATGTGTG	60.152	20	232	325	556	TTCCTTCCCAACTTTGACTTGT	60.012	22	CACTGCCATGTGTGCTTTCT	59.905	20	226	325	550
SA_SSR1307	p1	(A)11	11	322	332	TCCATGCCATTCATGAAAAA	59.867	20	GCAAGGGAGCAAGCACTATT	59.481	20	148	281	428	TTGAAAATCCATGCCATTCA	59.867	20	GCAAGGGAGCAAGCACTATT	59.481	20	155	274	428	TTTGCTGGCAATGTTGAAAA	60.229	20	GCAAGGGAGCAAGCACTATT	59.481	20	168	261	428
SA_SSR1308	p1	(A)11	11	213	223	GGATCCGGAGCTGTACAAAA	60.074	20	GCAGCATCAACTAATTGGCA	59.839	20	163	174	336	GGATCCGGAGCTGTACAAAA	60.074	20	TGCAGCATCAACTAATTGGC	59.839	20	164	174	337	GGATCCGGAGCTGTACAAAA	60.074	20	ATTGGTGGTGGTGGATATGG	60.317	20	113	174	286
SA_SSR1309	p1	(A)11	11	991	1001	ACTTGCTGCCAGAAAAGGAA	59.993	20	GCAACATTTCGGTAACAAGACA	60.039	22	252	809	1060	GCTGCCAGAAAAGGAAGACA	60.517	20	GCAACATTTCGGTAACAAGACA	60.039	22	248	813	1060	TGCTGCCAGAAAAGGAAGAC	60.517	20	GCAACATTTCGGTAACAAGACA	60.039	22	249	812	1060
SA_SSR1310	p1	(A)11	11	355	365	TATCCGTTGAGGTCCCGTTA	60.323	20	CCATGTCATGCATTTGTCTTG	59.98	21	236	245	480	CGTTGAGGTCCCGTTAAGTG	60.541	20	CCATGTCATGCATTTGTCTTG	59.98	21	232	249	480	AGGTCCCGTTAAGTGATCCA	59.405	20	CCATGTCATGCATTTGTCTTG	59.98	21	227	254	480
SA_SSR1311	p1	(A)11	11	85	95	TTTAATCTGATCGCCCAACA	59.112	20	CACAAATCGAAAACACGTCAA	59.618	21	120	12	131	TCTTTTAATCTGATCGCCCAA	59.668	21	CACAAATCGAAAACACGTCAA	59.618	21	123	9	131	TTCTTTTAATCTGATCGCCCA	59.668	21	CACAAATCGAAAACACGTCAA	59.618	21	124	8	131
SA_SSR1312	p1	(A)11	11	182	192	GGGCTGTGATGACGAAACTT	60.119	20	GCGGCTGGTAGTGTTGAC	57.743	18	208	6	213	AGGGCTGTGATGACGAAACT	59.727	20	GCGGCTGGTAGTGTTGAC	57.743	18	209	5	213	ATTGCTTTCTGACGCCATTT	59.713	20	GCGGCTGGTAGTGTTGAC	57.743	18	149	65	213
SA_SSR1313	p1	(A)11	11	76	86	TCCCTCACCAATTTGATTGTC	59.782	21	CTCATGTGATATTGTAGGTCCCA	58.847	23	153	50	202	TCCCTCACCAATTTGATTGTC	59.782	21	TCATGTGATATTGTAGGTCCCA	57.821	22	152	50	201	TCCCTCACCAATTTGATTGTC	59.782	21	TCATGTGATATTGTAGGTCCCACT	59.658	24	152	50	201
SA_SSR1314	p1	(A)11	11	35	45	CGGAGCATCATTTCTCTTGA	58.95	20	TCTTGAATCCATTTGCCTCC	60.014	20	103	6	108	CGGAGCATCATTTCTCTTGA	58.95	20	ATCAGCCACCAATAGCCATC	59.923	20	150	6	155	CGGAGCATCATTTCTCTTGA	58.95	20	CCACCTTTCGTTTGGTTTGT	59.869	20	278	6	283
SA_SSR1315	p1	(A)11	11	608	618	AGGAGCTCTAGCATCCCTCC	59.942	20	TTGATCCTGTCAAATGCAGC	59.805	20	228	527	754	AGGAGCTCTAGCATCCCTCC	59.942	20	CCACTGAGAGTGCAGTGAGC	59.764	20	195	527	721	AGGAGCTCTAGCATCCCTCC	59.942	20	GCAGACATTGCAGCAAAGAG	59.746	20	153	527	679
SA_SSR1316	p1	(A)11	11	2762	2772	CAATGTGAAGGCAAATTGGA	59.518	20	TCCCATGGAAGAACTTGGAG	60.042	20	272	2678	2949	CAATGTGAAGGCAAATTGGA	59.518	20	TTTCCCATGGAAGAACTTGG	59.903	20	274	2678	2951	TATCAGGCAGCTGTGGAACA	60.413	20	GCATCCTCAGACCATAAGCC	59.658	20	168	2647	2814
SA_SSR1317	p1	(A)11	11	443	453	GGTTGCATCTTGACTAATGGC	59.588	21	AACTTGATTCTATTTCAGAGCAAAA	57.84	25	119	366	484	CGGTATTGTGGTTGCATCTT	58.502	20	AACTTGATTCTATTTCAGAGCAAAA	57.84	25	128	357	484	CAGAGGCTAATGGATTCGCTA	59.465	21	AACTTGATTCTATTTCAGAGCAAAA	57.84	25	167	318	484
SA_SSR1318	p1	(A)11	11	60	70	CATTCATATGACAACGAATTAATGA	58.036	25	CAATGGCAATGGAGTCAATG	59.924	20	181	26	206	ATGACAACGAATTAATGAAAAGAA	57.02	24	CAATGGCAATGGAGTCAATG	59.924	20	174	33	206	CATTCATATGACAACGAATTAATGA	58.036	25	TCTTACCCTGGTTACGCTGG	60.125	20	237	26	262
SA_SSR1319	p1	(A)11	11	1715	1725	CCAGATGCAAAATTCCCAGT	59.933	20	AAAAATTCCAACTTTGCAAGC	58.422	21	269	1489	1757	TGGAATTATGGAGCACCGTT	60.331	20	AAAAATTCCAACTTTGCAAGC	58.422	21	103	1655	1757	CCAGATGCAAAATTCCCAGT	59.933	20	AAAATTCCAACTTTGCAAGC	57.047	20	268	1489	1756
SA_SSR1320	p1	(A)11	11	986	996	CGTTCAATTGGTTCCCTGAT	59.79	20	CCAACAAACTCCATCCCCTA	59.784	20	270	849	1118	CGTTCAATTGGTTCCCTGAT	59.79	20	AATGTCTTCACCCGAGCAAG	60.255	20	245	849	1093	GGTTCCCTGATGGATGTGTT	59.636	20	CTGGTCAAGACAGATGCCAA	59.831	20	277	858	1134
SA_SSR1321	p1	(A)11	11	112	122	ATGGTTTGTTGCATATTGCC	58.362	20	GTAAATCCAAACCCATCCCC	60.245	20	229	8	236	ATGGTTTGTTGCATATTGCC	58.362	20	GTCGCAGGTAAATCCAAACC	59.434	20	236	8	243	ATGGTTTGTTGCATATTGCC	58.362	20	GTATCTAGCGGGCGGGTATC	60.812	20	192	8	199
SA_SSR1322	p1	(A)11	11	377	387	AGCTCCCATCTCCCTCATTT	60.037	20	CCCTTTTCTGTTTGGTCGAA	60.081	20	207	241	447	AGCTCCCATCTCCCTCATTT	60.037	20	TTCCCTTTTCTGTTTGGTCG	60.081	20	209	241	449	TCTCCCTCATTTCCAACACC	59.903	20	CCCTTTTCTGTTTGGTCGAA	60.081	20	199	249	447
SA_SSR1323	p1	(A)11	11	205	215	CCTTGCTCGTGTAATGGAAA	58.771	20	TGGATGGTGTTGGAAGATGA	59.893	20	195	128	322	ACCTTGCTCGTGTAATGGAAA	59.623	21	TGGATGGTGTTGGAAGATGA	59.893	20	196	127	322	CCTTGCTCGTGTAATGGAAA	58.771	20	AGACCACCTCATTCCTGCTG	60.261	20	157	128	284
SA_SSR1324	p1	(A)11	11	168	178	AGAGATGCGAGATTGCGAGT	60.127	20	GCACACAAGCTTTGATGAGG	59.445	20	232	94	325	TCTCTGGATGGCGAATAAGG	60.17	20	GCACACAAGCTTTGATGAGG	59.445	20	262	64	325	AGAGATGCGAGATTGCGAGT	60.127	20	ACGGAACGGAAGGGTATGTT	60.61	20	279	94	372
SA_SSR1325	p1	(A)11	11	138	148	GGTGAGGAGTGAGGACCAAA	60.088	20	TACCAGTTGACACAGGCTCG	59.897	20	153	39	191	GCAAGGTGAGGAGTGAGGAC	59.841	20	TACCAGTTGACACAGGCTCG	59.897	20	157	35	191	AGGTGAGGAGTGAGGACCAA	59.682	20	TACCAGTTGACACAGGCTCG	59.897	20	154	38	191
SA_SSR1326	p1	(A)11	11	83	93	CGTGTCCCCCACATTAGAAC	60.232	20	TCAATTTTTCGCATAAGGGC	60.04	20	140	36	175	ACGTGTCCCCCACATTAGAA	60.232	20	TCAATTTTTCGCATAAGGGC	60.04	20	141	35	175	GATTACGTGTCCCCCACATT	59.532	20	TCAATTTTTCGCATAAGGGC	60.04	20	145	31	175
SA_SSR1327	p1	(A)11	11	872	882	TGTAGGGTGCATTTGGAAGG	60.883	20	GAAAAAGGGTGCGTTTGTGT	60.015	20	209	727	935	CATTTGGAAGGGCTTACGAT	59.043	20	GAAAAAGGGTGCGTTTGTGT	60.015	20	200	736	935	TGTAGGGTGCATTTGGAAGG	60.883	20	AGAAAAAGGGTGCGTTTGTG	60.147	20	210	727	936
SA_SSR1328	p1	(A)11	11	123	133	TTGGACTTGTCAAACAGTGTCA	59.234	22	AACAGTGCAAGTGCCAAGTG	59.946	20	181	38	218	TTGGACTTGTCAAACAGTGTCA	59.234	22	CTCCTTCCCTCTCACCTTCC	60.186	20	217	38	254	TTGGACTTGTCAAACAGTGTCA	59.234	22	GCCCCCTAGACAAGAAGGAT	59.536	20	243	38	280
SA_SSR1329	p1	(A)11	11	32	42	TGAAGGTTTTATACAATGACAATGG	59.241	25	CCACCCATTTATGCTGGTTT	59.685	20	250	0	249	TGAAGGTTTTATACAATGACAATGG	59.241	25	TGCCACCCATTTCTGCTAGT	60.657	20	213	0	212	TGAAGGTTTTATACAATGACAATGG	59.241	25	CTAAGCATATCGCTGCCACC	60.762	20	226	0	225
SA_SSR1330	p1	(A)11	11	395	405	GCGAGTCAAGAATACGGACAG	59.89	21	CAACTGTTGTGTTGGGCAAT	59.465	20	222	264	485	GCGAGTCAAGAATACGGACAG	59.89	21	ATTGCAACTGTTGTGTTGGG	59.465	20	226	264	489	AGCGAGTCAAGAATACGGACA	59.89	21	CAACTGTTGTGTTGGGCAAT	59.465	20	223	263	485
SA_SSR1331	p1	(A)11	11	134	144	CACCACACAACTCACCTTCG	60.194	20	TTTCTGAGTGAGACTGGGAGC	59.589	21	147	53	199	TCAAATCTCCGGATACACCC	59.75	20	TTTCTGAGTGAGACTGGGAGC	59.589	21	166	34	199	CACAACTCACCTTCGTCCAA	59.72	20	TTTCTGAGTGAGACTGGGAGC	59.589	21	142	58	199
SA_SSR1332	p1	(A)11	11	60	70	GCAAGCCACTTCAAAGCAAT	60.395	20	CGACTTGTTGAGCAGTTGGA	60.025	20	123	37	159	GCAAGCCACTTCAAAGCAAT	60.395	20	TCGACTTGTTGAGCAGTTGG	60.025	20	124	37	160	GCAAGCCACTTCAAAGCAAT	60.395	20	CAAATCCTGGTCACCCACTT	59.82	20	248	37	284
SA_SSR1333	p1	(A)11	11	581	591	ATGACACAACTGCATGGGAA	59.967	20	GGGGAGTGTTGGTCCTGTTA	59.82	20	249	426	674	ATGACACAACTGCATGGGAA	59.967	20	CTTGATAGAGGGCGCCAATA	60.188	20	206	426	631	AAACTCGCTGCACATAACCC	60.14	20	GGGGAGTGTTGGTCCTGTTA	59.82	20	145	530	674
SA_SSR1334	p1	(A)11	11	64	74	AAGAAAGTAAACAAAGGTTCAGTCAA	58.932	26	TGCAGCAATGATGAAAAAGG	59.809	20	267	34	300	AAGAAAGTAAACAAAGGTTCAGTCAA	58.932	26	GGAGTTTGCAGCAATGATGA	59.805	20	273	34	306	AAGAAAGTAAACAAAGGTTCAGTCAA	58.932	26	AAGGGTGATCCAGATGTTGG	59.779	20	251	34	284
SA_SSR1335	p1	(A)11	11	729	739	CATCCAAGCCAAGTTTAGGG	59.564	20	GGTTGCAGTCTTGCAGATGA	59.992	20	279	559	837	ATCCAAGCCAAGTTTAGGGC	60.451	20	GGTTGCAGTCTTGCAGATGA	59.992	20	278	560	837	ATCCAAGCCAAGTTTAGGGC	60.451	20	AGGGTTGCAGTCTTGCAGAT	59.874	20	280	560	839
SA_SSR1336	p1	(A)11	11	169	179	CAGGACGCTCGTGTAATCAA	59.864	20	TGATATACACCTTATTCCTCGTTTT	57.412	25	203	6	208	ATGCAGGACGCTCGTGTAAT	60.688	20	CATGATATACACCTTATTCCTCGTTTT	59.953	27	208	3	210	GACGCTCGTGTAATCAATCG	59.301	20	CATGATATACACCTTATTCCTCGTTTT	59.953	27	202	9	210
SA_SSR1337	p1	(A)11	11	140	150	GAAATGCTTGAGTGGAGTTTGA	59.359	22	TACACGTGGCATAACCGCTA	60.155	20	182	0	181	GAAATGCTTGAGTGGAGTTTGA	59.359	22	TGCTCATATGCATCACCACA	59.656	20	250	0	249	GAAATGCTTGAGTGGAGTTTGA	59.359	22	ATACACGTGGCATAACCGCT	60.416	20	183	0	182
SA_SSR1338	p1	(A)11	11	1481	1491	TTGGCCTTGTTCGTGTTGTA	60.149	20	TACGTGGGAGACCCTGTTTC	59.966	20	229	1409	1637	TTGGCCTTGTTCGTGTTGTA	60.149	20	TCCAACTAATGCCTCCGTTC	60.074	20	254	1409	1662	TATGGGTCGAGTACCCCAAG	59.807	20	TACGTGGGAGACCCTGTTTC	59.966	20	209	1429	1637
SA_SSR1339	p1	(A)11	11	1010	1020	TTGGATTTTGGAGATGCACA	60.049	20	TGCCCCAAGTTATGAAACTG	58.623	20	279	770	1048	TTGGATTTTGGAGATGCACA	60.049	20	TGCCCCAAGTTATGAAACTGT	59.485	21	279	770	1048	TTGGATTTTGGAGATGCACA	60.049	20	GTGCCCCAAGTTATGAAACTG	59.485	21	280	770	1049
SA_SSR1340	p1	(A)11	11	86	96	GAAACTTGGGAGGGAACCAT	60.169	20	CTTCCGATGTCTCTGATTTCTG	58.934	22	131	44	174	GAAACTTGGGAGGGAACCAT	60.169	20	TCCGATGTCTCTGATTTCTGAAT	60.089	23	129	44	172	GAAACTTGGGAGGGAACCAT	60.169	20	TGCTTTGATTTGTTTTGGTTTTT	59.911	23	156	44	199
SA_SSR1341	p1	(A)11	11	748	758	TTTGTTGAAATTTGCTGCTGA	59.476	21	CCGTTGCAACAAAGATGAAA	59.706	20	273	653	925	TAACTTGCATTGTTGCTCCG	59.872	20	TTTGCCATTCCATCAAGTCT	58.145	20	181	627	807	TTGCATTGTTGCTCCGAATA	60.215	20	TTTGCCATTCCATCAAGTCT	58.145	20	177	631	807
SA_SSR1342	p1	(A)11	11	100	110	ATCAAGCATTGGGGATTGTC	59.756	20	GAGGATCCAAAGTTCACCCA	59.903	20	254	37	290	ATCAAGCATTGGGGATTGTC	59.756	20	TGAGGATCCAAAGTTCACCC	59.903	20	255	37	291	ATCAAGCATTGGGGATTGTC	59.756	20	CCAAGGGACTGCTCATGTCT	60.261	20	237	37	273
SA_SSR1343	p1	(A)11	11	390	400	CCCAAGCTGCAAAACTAACA	58.964	20	AATTTTGTTCATCGCTTCCG	60.074	20	266	193	458	ACCCAAGCTGCAAAACTAACA	59.799	21	AATTTTGTTCATCGCTTCCG	60.074	20	267	192	458	CCCAAGCTGCAAAACTAACA	58.964	20	ATTTTGTTCATCGCTTCCGT	59.574	20	265	193	457
SA_SSR1344	p1	(A)11	11	182	192	CTTATTCCTGCATGGTCGCT	60.235	20	TGCTCAATAGTGGGCTGATG	59.823	20	276	11	286	CTTATTCCTGCATGGTCGCT	60.235	20	CATGCTCAATAGTGGGCTGA	59.823	20	278	11	288	TGTTTGGCTATGTTTGCCAC	59.59	20	TGCTCAATAGTGGGCTGATG	59.823	20	243	44	286
SA_SSR1345	p1	(A)11	11	1597	1607	AGCACCTTGCTTTTAGCCCT	60.393	20	TCCAACTGGTGGCATTTACA	59.964	20	240	1464	1703	AGCACCTTGCTTTTAGCCCT	60.393	20	TGTCCAACTGGTGGCATTTA	59.964	20	242	1464	1705	AGCACCTTGCTTTTAGCCCT	60.393	20	TCGAAATCCAATGCAAAACA	60.051	20	276	1464	1739
SA_SSR1346	p1	(A)11	11	414	424	GGGAGTGAGGAATTCGAACC	60.832	20	GCCCAAATCATCATGCAGTA	59.504	20	220	391	610	GCCACCTAAACGAGCAATGA	61.168	20	GCCCAAATCATCATGCAGTA	59.504	20	276	335	610	CCACCTAAACGAGCAATGAA	58.771	20	GCCCAAATCATCATGCAGTA	59.504	20	275	336	610
SA_SSR1347	p1	(A)11	11	206	216	TTGAATATCTGGGCTCTGCC	60.177	20	TGCAACCATCCACCTTATCA	59.924	20	255	165	419	CTGCCGTGTAGTTTGCTTTG	59.53	20	TGCAACCATCCACCTTATCA	59.924	20	240	180	419	GCTCTGCCGTGTAGTTTGCT	60.602	20	TGCAACCATCCACCTTATCA	59.924	20	243	177	419
SA_SSR1348	p1	(A)11	11	237	247	GTTTCTGATGGCAGGATGGT	59.934	20	ATGGTTGGATTCAGCTCTGG	60.073	20	108	166	273	GTTTCTGATGGCAGGATGGT	59.934	20	TCCACCTTTCAGGTGTGTCA	60.129	20	243	166	408	GTTTCTGATGGCAGGATGGT	59.934	20	GGTTGGATTCAGCTCTGGTC	59.661	20	106	166	271
SA_SSR1349	p1	(A)11	11	165	175	TTCCAGCATGGAAATTGTTC	58.547	20	GGGATTTGAAATGGTGATGG	59.991	20	135	94	228	TTCCAGCATGGAAATTGTTC	58.547	20	ATCAACCAACAGCAAGGTCC	59.973	20	168	94	261	TTCCAGCATGGAAATTGTTC	58.547	20	ACAGCAAGGTCCTTCAATGG	60.111	20	160	94	253
SA_SSR1350	p1	(A)11	11	221	231	GGAAACAGCAGCCGAAACTA	60.386	20	GCCAGATGCTGTGTTCAAGA	59.992	20	251	83	333	TCCAATGAGGATCTGAGCAA	59.322	20	GCCAGATGCTGTGTTCAAGA	59.992	20	222	112	333	GGAAACAGCAGCCGAAACTA	60.386	20	AAGGTTAGCAAGGCCAGATG	59.336	20	263	83	345
SA_SSR1351	p1	(A)11	11	155	165	AAGCAGATTCACCCCAAAAA	59.546	20	ATGTTCGGCTGTAAACGGAG	60.132	20	258	2	259	ATCCCCTTTCTCAGCCAATC	60.41	20	TCGGCTGTAAACGGAGAATC	60.214	20	167	89	255	AAGCAGATTCACCCCAAAAA	59.546	20	TCGGCTGTAAACGGAGAATC	60.214	20	254	2	255
SA_SSR1352	p1	(A)11	11	355	365	AACACGTGGACTTGGATTCG	60.954	20	ATCGCAAGTATCGTCCAGGT	59.579	20	152	313	464	CACGTGGACTTGGATTCGAT	60.924	20	TCGCAAGTATCGTCCAGGTA	59.297	20	149	315	463	AACACGTGGACTTGGATTCG	60.954	20	TCGCAAGTATCGTCCAGGTA	59.297	20	151	313	463
SA_SSR1353	p1	(A)11	11	129	139	GCCAAAAACATGCAGCTAGA	59.066	20	TTATGCTTTTCCCTTCGGTG	60.067	20	118	80	197	GCCAAAAACATGCAGCTAGA	59.066	20	TTTCCCTTCGGTGAAACAAG	60.081	20	111	80	190	GCCAAAAACATGCAGCTAGA	59.066	20	CTTTTCCCTTCGGTGAAACA	60.081	20	113	80	192
SA_SSR1354	p1	(A)11	11	117	127	GGTGAAGTCAGTTCATTATCTGGT	58.585	24	TTTAGGATAGGGATTGCCTTG	58.213	21	214	33	246	GGTGAAGTCAGTTCATTATCTGGT	58.585	24	TTTAGGATAGGGATTGCCTTGT	59.016	22	214	33	246	GGTGAAGTCAGTTCATTATCTGGT	58.585	24	AATTTAGGATAGGGATTGCCTTG	59.736	23	216	33	248
SA_SSR1355	p1	(A)11	11	898	908	TTCAAGGATACCCTTTTGCG	60.067	20	ATCGCCGAGTCTTTCTACGA	59.978	20	193	831	1023	TTCAAGGATACCCTTTTGCG	60.067	20	TCTGCTTCTGCTTCCACTCA	59.855	20	253	831	1083	TTCAAGGATACCCTTTTGCG	60.067	20	CCATCGCCGAGTCTTTCTAC	59.836	20	195	831	1025
SA_SSR1356	p1	(A)11	11	32	42	TGGAGAATGCAAATCAATCA	57.609	20	GCCTAATATGATTGGCAGGAA	59.048	21	200	0	199	TGGAGAATGCAAATCAATCAT	58.023	21	TGCCTAATATGATTGGCAGGA	60.43	21	201	0	200	TGGAGAATGCAAATCAATCA	57.609	20	GCCTAATATGATTGGCAGGAAG	59.956	22	200	0	199
SA_SSR1357	p1	(A)11	11	644	654	TTTGTTGAGACATTCCCTTGC	60.103	21	GCTGCTTATACCCTCTCCCC	60.06	20	213	557	769	TTTGTTGAGACATTCCCTTGC	60.103	21	GGCTGCTTATACCCTCTCCC	60.06	20	214	557	770	TTTGTTGAGACATTCCCTTGC	60.103	21	ACCTCCATTCCTCCGTCTTT	59.935	20	155	557	711
SA_SSR1358	p1	(A)11	11	267	277	GAAATGGGTCTACTGGGGGT	60.052	20	GATGCCAACACTCACCCTTT	59.973	20	176	165	340	GGGAAGTGCTGCGTTTTTAC	59.752	20	GATGCCAACACTCACCCTTT	59.973	20	216	125	340	AAACGAAGACAACACCAGGG	60.005	20	TCACCCTTTTCTTCCCTCAA	59.641	20	276	54	329
SA_SSR1359	p1	(A)11	11	316	326	AACCCAAACTGCCACAAAAC	59.875	20	ACGTCAGGAGGCTGAAAGAA	59.989	20	169	276	444	AACCCAAACTGCCACAAAAC	59.875	20	AACGTCAGGAGGCTGAAAGA	59.989	20	170	276	445	AACCCAAACTGCCACAAAAC	59.875	20	GAACGTCAGGAGGCTGAAAG	59.989	20	171	276	446
SA_SSR1360	p1	(A)11	11	141	151	CCAATGGCTGGTTCTTGTGT	60.954	20	CCTCAGTCCTTGTATGGCAGA	60.262	21	112	105	216	CCAATGGCTGGTTCTTGTGT	60.954	20	AACCTCAGTCCTTGTATGGCA	59.607	21	114	105	218	CCAATGGCTGGTTCTTGTG	60.096	19	CCTCAGTCCTTGTATGGCAGA	60.262	21	112	105	216
SA_SSR1361	p1	(A)11	11	120	130	TTTGCACATACTTAACCAACAAA	57.417	23	GCATTATTGTAGCGCCATTG	59.197	20	162	4	165	TTTGCACATACTTAACCAACAAAC	58.235	24	GCATTATTGTAGCGCCATTG	59.197	20	162	4	165	TTTGCACATACTTAACCAACAAA	57.417	23	GCATTATTGTAGCGCCATTGT	60.006	21	162	4	165
SA_SSR1362	p1	(A)11	11	101	111	CACTAGCCCAACAACCCATT	59.853	20	CTTTTGCAGGGACGACTGAT	60.255	20	119	54	172	CTCGGGCCAACAAGACTAAC	59.734	20	CTTTTGCAGGGACGACTGAT	60.255	20	140	33	172	GGCCAACAAGACTAACCCAC	59.454	20	CTTTTGCAGGGACGACTGAT	60.255	20	136	37	172
SA_SSR1363	p1	(A)11	11	478	488	CCTTTGCCTTCATTCCGTTA	60.067	20	GCTGTTCAGTGGCTATGCAA	60.019	20	215	337	551	ATCACACAATACACGCCCCT	60.263	20	GCTGTTCAGTGGCTATGCAA	60.019	20	237	315	551	CCTTTGCCTTCATTCCGTTA	60.067	20	TCCTGGAGTTATTGATGGGG	59.744	20	249	337	585
SA_SSR1364	p1	(A)11	11	187	197	CCAACAGCTAATGGTAGGTTGA	59.154	22	CCCTCACAAAGAGATGAAAACTC	59.268	23	231	29	259	ACCAACAGCTAATGGTAGGTTGA	59.941	23	CCCTCACAAAGAGATGAAAACTC	59.268	23	232	28	259	CCAACAGCTAATGGTAGGTTGA	59.154	22	ACCCTCACAAAGAGATGAAAACTC	60.042	24	232	29	260
SA_SSR1365	p1	(A)11	11	314	324	AATCCATGAAAATGCCCAAA	60.132	20	TCACCCAAGGTCAACTCCTT	59.549	20	187	205	391	AATCCATGAAAATGCCCAAA	60.132	20	TTCACCCAAGGTCAACTCCT	59.549	20	188	205	392	AGCCAAGTCCTCTTCAAGCA	60.134	20	TCACCCAAGGTCAACTCCTT	59.549	20	237	155	391
SA_SSR1366	p1	(A)11	11	1090	1100	AAGCACGTTACACGGTGAGA	59.365	20	TGGTGGAATTGTCATTCCTG	59.343	20	222	934	1155	GAAGCACGTTACACGGTGAG	59.365	20	TGGTGGAATTGTCATTCCTG	59.343	20	223	933	1155	AGAAGCACGTTACACGGTGA	59.365	20	TGGTGGAATTGTCATTCCTG	59.343	20	224	932	1155
SA_SSR1367	p1	(A)11	11	208	218	CTACACACAATCACACGCCC	60.032	20	TTCAGGTTTCACTGACTGAGGA	59.884	22	236	17	252	AATCACACGCCCCTACAAAA	60.365	20	TTCAGGTTTCACTGACTGAGGA	59.884	22	228	25	252	CGCCCCTACAAAATAGCAAC	59.609	20	TTCAGGTTTCACTGACTGAGGA	59.884	22	221	32	252
SA_SSR1368	p1	(A)11	11	307	317	GAACCAACGACGATGAAGGT	59.973	20	AAATTCCTTCGATTCCACCC	60.131	20	231	126	356	CCAACGACGATGAAGGTTTT	59.971	20	AAATTCCTTCGATTCCACCC	60.131	20	228	129	356	TACCGTGAAATGTGGCTGAA	60.111	20	AAATTCCTTCGATTCCACCC	60.131	20	260	97	356
SA_SSR1369	p1	(A)11	11	556	566	CTTCACGATCTGCCTCAGTG	59.571	20	CTTGCTCTTGCTCTCTACATGG	59.286	22	143	454	596	CTTCACGATCTGCCTCAGTG	59.571	20	TTGCTCTTGCTCTCTACATGG	58.269	21	142	454	595	GCACCCTTTCAAAAAGCATC	59.691	20	GCTCTTGCTCTCTACATGGTTG	59.149	22	280	314	593
SA_SSR1370	p1	(A)11	11	1150	1160	TCTTTTCCCAATCGAGCAAT	59.645	20	TGTCTTCTGTTTTCCTTGGTCA	59.751	22	245	946	1190	TTTCTTTTCCCAATCGAGCA	60.692	20	TGTCTTCTGTTTTCCTTGGTCA	59.751	22	247	944	1190	CCATGTCACATTCTGCAACA	59.085	20	TTTGCATAATCCATTTGCTCAG	60.095	22	252	981	1232
SA_SSR1371	p1	(A)11	11	67	77	TTTGGCTTTTACGGCTTACA	58.494	20	CCCTATCAATACAAGTTGTTCGTG	59.828	24	223	1	223	GTTTGGCTTTTACGGCTTACA	59.307	21	CCCTATCAATACAAGTTGTTCGTG	59.828	24	224	0	223	TGGCTTTTACGGCTTACAAGAT	60.147	22	CCCTATCAATACAAGTTGTTCGTG	59.828	24	221	3	223
SA_SSR1372	p1	(A)11	11	109	119	AATGTTCTTGCTTGCTGCAC	59.079	20	GCATTTGTTCAACCAGGTCA	59.547	20	182	54	235	AATGTTCTTGCTTGCTGCAC	59.079	20	TGCATTTGTTCAACCAGGTC	59.547	20	183	54	236	AATGTTCTTGCTTGCTGCAC	59.079	20	ACCACGCGGACATAGAGGTA	60.538	20	204	54	257
SA_SSR1373	p1	(A)11	11	90	100	ACCACGTGCATAAGTGGTGA	60.032	20	ACTCGGGTAGCCCGTTTAGT	60.019	20	169	4	172	ACCACGTGCATAAGTGGTGA	60.032	20	TTCGAGCCCATTTTAATTCG	60.033	20	247	4	250	ACCACGTGCATAAGTGGTGA	60.032	20	CATTTTAATTCGGGGCCTTT	60.142	20	239	4	242
SA_SSR1374	p1	(A)11	11	169	179	TGTCCTGCAACCATTTCAGA	60.24	20	TTGGACTGCAAAAAGTGCTC	59.05	20	108	135	242	ACCATGTCCTGCAACCATTT	60.24	20	TTGGACTGCAAAAAGTGCTC	59.05	20	112	131	242	AACCATGTCCTGCAACCATT	60.24	20	TTGGACTGCAAAAAGTGCTC	59.05	20	113	130	242
SA_SSR1375	p1	(A)11	11	1205	1215	GCCCAAGATTTGGAAGGTTT	60.299	20	ATGTGGGTATCCTTCTGCCA	60.34	20	238	1126	1363	GGAAAGAATGATGAGCTGGC	59.78	20	GATGTGGGTATCCTTCTGCC	59.366	20	195	1170	1364	GGAAAGAATGATGAGCTGGC	59.78	20	GGATGTGGGTATCCTTCTGC	59.366	20	196	1170	1365
SA_SSR1376	p1	(A)11	11	1058	1068	CAGCTGCAGAAAGCATCAAG	59.888	20	TGCACAAAACTGACCTCAATC	58.763	21	240	1016	1255	ATCCAGCTGCAGAAAGCATC	60.514	20	TGCACAAAACTGACCTCAATC	58.763	21	243	1013	1255	GATCCAGCTGCAGAAAGCAT	60.514	20	TGCACAAAACTGACCTCAATC	58.763	21	244	1012	1255
SA_SSR1377	p1	(A)11	11	532	542	TCAATTTGGTGCCAATGAAA	59.907	20	CAAAGTGGCCTCATGTTGGT	60.954	20	214	369	582	TCAATTTGGTGCCAATGAAA	59.907	20	ACAAAGTGGCCTCATGTTGG	60.954	20	215	369	583	TCAATTTGGTGCCAATGAAA	59.907	20	CAAAGTGGCCTCATGTTGG	60.096	19	214	369	582
SA_SSR1378	p1	(A)11	11	84	94	GTAAGGCTGCATTCCTCCAA	60.214	20	AGCAAAAGCGTGAAAGAAGC	59.775	20	176	1	176	GTAAGGCTGCATTCCTCCAA	60.214	20	TTCTGGAGTTTGCCCAGTTC	60.232	20	272	1	272	GTAAGGCTGCATTCCTCCAA	60.214	20	TTTCTGGAGTTTGCCCAGTT	59.711	20	273	1	273
SA_SSR1379	p1	(A)11	11	45	55	CCTCAAGTGAAGCTAATGGTTG	58.904	22	GGCATGCATCTGAATCTTTG	59.23	20	209	10	218	TCAAGTGAAGCTAATGGTTGTCA	59.799	23	GGCATGCATCTGAATCTTTG	59.23	20	207	12	218	CCTCAAGTGAAGCTAATGGTTGT	59.703	23	GGCATGCATCTGAATCTTTG	59.23	20	209	10	218
SA_SSR1380	p1	(A)11	11	219	229	CCATGAAAATGGTTCATTCAAA	59.677	22	TTGCATGTGCTCTTATATGCTT	57.653	22	194	72	265	CCATGAAAATGGTTCATTCAAA	59.677	22	GTTGCATGTGCTCTTATATGCTT	58.494	23	195	72	266	CCATGAAAATGGTTCATTCAAA	59.677	22	AGTTGCATGTGCTCTTATATGCTT	59.399	24	196	72	267
SA_SSR1381	p1	(A)11	11	332	342	TCGATGTGCTTTCCTGAGGT	60.801	20	ATAATCACCACTGCATCGGC	60.895	20	267	200	466	TCGATGTGCTTTCCTGAGGT	60.801	20	CATCGGCGGTTATCCTTTAT	58.922	20	254	200	453	TCGATGTGCTTTCCTGAGGT	60.801	20	TTGATAATCACCACTGCATCG	59.557	21	270	200	469
SA_SSR1382	p1	(A)11	11	194	204	TAATCCCACATGGGAGAAGC	59.894	20	TCATTTTGCATCCTGGTCAA	60.049	20	191	90	280	TAATCCCACATGGGAGAAGC	59.894	20	TTCATTTTGCATCCTGGTCA	60.049	20	192	90	281	TCCCACATGGGAGAAGCTAT	59.508	20	TCATTTTGCATCCTGGTCAA	60.049	20	188	93	280
SA_SSR1383	p1	(A)11	11	194	204	ATGTGGTGGGTAGGGATTCA	60.05	20	CTAAGCAGCTCGCGAAAGTT	59.926	20	149	171	319	CATGTGGTGGGTAGGGATTC	60.05	20	CTAAGCAGCTCGCGAAAGTT	59.926	20	150	170	319	CTGGAAACTCGCATGGTTTT	60.11	20	CTAAGCAGCTCGCGAAAGTT	59.926	20	185	135	319
SA_SSR1384	p1	(A)11	11	148	158	TGAAGAAATTGGGAAAATCGTT	59.823	22	TATTTTGCCCCTCCCTCTTT	59.903	20	250	122	371	CTGAAGAAATTGGGAAAATCG	58.681	21	TATTTTGCCCCTCCCTCTTT	59.903	20	251	121	371	TGAAGAAATTGGGAAAATCG	57.671	20	TATTTTGCCCCTCCCTCTTT	59.903	20	250	122	371
SA_SSR1385	p1	(A)11	11	74	84	GAGAATGGGCAAAGGATCAA	60.014	20	GCATGTGGAGCTGGTCACTA	59.862	20	226	29	254	GAGAATGGGCAAAGGATCAA	60.014	20	TGTCTCCGAGTCACCTTCCT	59.835	20	257	29	285	GAGAATGGGCAAAGGATCAA	60.014	20	CTGTCTCCGAGTCACCTTCC	59.835	20	258	29	286
SA_SSR1386	p1	(A)11	11	188	198	GGCCCAAATACAATTTTGCT	58.946	20	TTCTGCTTCTGGGAAAGCAT	59.955	20	235	84	318	GGCCCAAATACAATTTTGCT	58.946	20	GGGGTGAAAAGAATTGGACA	59.767	20	204	84	287	GGCCCAAATACAATTTTGCT	58.946	20	TGGGGTGAAAAGAATTGGAC	59.767	20	205	84	288
SA_SSR1387	p1	(A)11	11	40	50	AGCAAGCTGCTCACTGTCCT	60.352	20	TGCTTCCATGCCATTATGTT	58.994	20	108	10	117	AGCAAGCTGCTCACTGTCCT	60.352	20	CTGCTTCCATGCCATTATGTT	59.974	21	109	10	118	AGCAAGCTGCTCACTGTCCT	60.352	20	GCTAACTGCTTCCATGCCA	59.964	19	114	10	123
SA_SSR1388	p1	(A)11	11	358	368	TCAATTAACTCATTCAAGCCTCA	58.888	23	AACGAAGAATTGGTGGGTTG	59.83	20	146	329	474	TCAATTAACTCATTCAAGCCTCA	58.888	23	CAAACGAAGAATTGGTGGGT	59.83	20	148	329	476	TCAATTAACTCATTCAAGCCTCA	58.888	23	ACAAACGAAGAATTGGTGGG	59.83	20	149	329	477
SA_SSR1389	p1	(A)11	11	124	134	TGACAGATGTTTCTCTTGCTGC	60.581	22	CCCTTATGCCAGAAAGGAGTC	60.082	21	136	40	175	TGCTTCTTTCAAAAAGAGGGTG	60.741	22	CCCTTATGCCAGAAAGGAGTC	60.082	21	164	12	175	TTCTTTCAAAAAGAGGGTGCT	58.111	21	CCCTTATGCCAGAAAGGAGTC	60.082	21	161	15	175
SA_SSR1390	p1	(A)11	11	413	423	TTTGAGAGGTTGAAGCTGCC	60.517	20	GACCTGATGGAACCACATCC	60.184	20	269	225	493	TTTGAGAGGTTGAAGCTGCC	60.517	20	TGCAAGATGACCTGATGGAA	60.201	20	277	225	501	TTTGAGAGGTTGAAGCTGCC	60.517	20	CTGCAAGATGACCTGATGGA	59.787	20	278	225	502
SA_SSR1391	p1	(A)11	11	166	176	CAGTCTCTTGCTCCCAGTCC	59.986	20	TGTTGTCGGTTGGTTGAAAA	59.981	20	123	114	236	ACATTAAATTCCCCCTTGCC	60.02	20	TGTTGTCGGTTGGTTGAAAA	59.981	20	200	37	236	CAGTCTCTTGCTCCCAGTCC	59.986	20	GCTTGCTTGCATGTGTTGAT	59.878	20	142	114	255
SA_SSR1392	p1	(A)11	11	210	220	CATCTTTGAGACCCCGGTAA	59.926	20	ATGGTTGAGCTCTTTGGCAT	59.7	20	205	158	362	AACCCAAACCCCTCTTCACT	59.834	20	ATGGTTGAGCTCTTTGGCAT	59.7	20	276	87	362	GAGACCCCGGTAACAGGTTT	60.225	20	ATGGTTGAGCTCTTTGGCAT	59.7	20	198	165	362
SA_SSR1393	p1	(A)11	11	820	830	AGCACCCCAAACTTGTCTGT	59.622	20	GGGCACCTATACTAGTCATATTTCAA	58.988	26	280	633	912	AGCACCCCAAACTTGTCTGT	59.622	20	GGGCACCTATACTAGTCATATTTCA	57.816	25	280	633	912	AGCACCCCAAACTTGTCTGT	59.622	20	TCATATTTCAAAATTACATTAGCCAAA	59.326	27	265	633	897
SA_SSR1394	p1	(A)11	11	653	663	ATTGGGCTTAAGTTGGGCTC	60.451	20	TGCTTTATTCGTGATTGCTGA	59.458	21	179	550	728	TGGAGCATCAAGTTTGGGTT	60.495	20	TGCTTTATTCGTGATTGCTGA	59.458	21	236	493	728	TTGGAGCATCAAGTTTGGGT	60.495	20	TGCTTTATTCGTGATTGCTGA	59.458	21	237	492	728
SA_SSR1395	p1	(A)11	11	247	257	TTGTGGGGATAGGTAGGACG	59.807	20	TTCGGACAAAATTAGGTGTTCA	59.492	22	251	86	336	CCATTTTTGCATTTTCGGAC	60.302	20	TTCGGACAAAATTAGGTGTTCA	59.492	22	144	193	336	TTTTGCATTTTCGGACTCCT	59.685	20	TTCGGACAAAATTAGGTGTTCA	59.492	22	140	197	336
SA_SSR1396	p1	(A)11	11	104	114	CCCTCCTCCCTCACAGTACA	60.104	20	GGAGCTTCCTTTCTTCGTCC	60.328	20	257	6	262	CCCTCCTCCCTCACAGTACA	60.104	20	CGGTTCTGCCAAGAAAGAAA	60.357	20	144	6	149	TTTTGGCAGAATGAAACCCT	59.546	20	GACCCTAAACGGCTATGCAA	60.096	20	272	74	345
SA_SSR1397	p1	(A)11	11	220	230	TGCTTGCTTACAAATTGGGAC	60.124	21	CGCAAATTGGGGTTATACCA	60.56	20	239	112	350	AATGCTTGCTTACAAATTGGG	59.133	21	CGCAAATTGGGGTTATACCA	60.56	20	241	110	350	ATGCTTGCTTACAAATTGGG	57.781	20	CGCAAATTGGGGTTATACCA	60.56	20	240	111	350
SA_SSR1398	p1	(A)11	11	321	331	TCAGTAGCCCTAAGGGAGCA	59.971	20	AACAACAACCCCAACAGCTC	60.012	20	264	248	511	TCAGTAGCCCTAAGGGAGCA	59.971	20	ACCCCAACAACAATTCCAAA	60.066	20	225	248	472	CAGAGGAAGAAGCAACCCAA	60.366	20	AACAACAACCCCAACAGCTC	60.012	20	219	293	511
SA_SSR1399	p1	(A)11	11	48	58	CCATTCTCCTCATGCCATTT	59.894	20	CACAAAGGGTGCATTTCCTT	59.971	20	138	5	142	CCATTCTCCTCATGCCATTT	59.894	20	GACTCTCCAGGGAGATGCAG	59.945	20	158	5	162	CCATTCTCCTCATGCCATTT	59.894	20	CCGGAAGACTCCTTACCCTC	60.067	20	224	5	228
SA_SSR1400	p1	(A)11	11	452	462	AACCCAGTTGTTCTTGGTGC	60.012	20	CACTTTGGCTCACATCATCAG	59.303	21	146	341	486	TTCTTCATCGGTTTGGTTCC	59.91	20	CACTTTGGCTCACATCATCAG	59.303	21	278	209	486	GGTTCCAACGCTGACCTTTA	60.11	20	CACTTTGGCTCACATCATCAG	59.303	21	264	223	486
SA_SSR1401	p1	(A)11	11	401	411	CTCTATCCGGAAAACTCCCC	59.897	20	AAATGTCACCTCCTCCATCG	59.927	20	261	363	623	CTCTATCCGGAAAACTCCCC	59.897	20	GTGTGGTTCCTTCTCCTCCA	60.088	20	106	363	468	CTCTATCCGGAAAACTCCCC	59.897	20	CTCCCTTCAACACGCAAAAT	60.11	20	277	363	639
SA_SSR1402	p1	(A)11	11	293	303	TCCAGAAAATTTAAGGGCCA	59.52	20	GCCAATATGAGCGGTAGCAT	60.088	20	254	117	370	ATTTTGCCTGCAGTCCTTTC	59.316	20	GCCAATATGAGCGGTAGCAT	60.088	20	129	242	370	TCCAGAAAATTTAAGGGCCA	59.52	20	AACAAGCCAATATGAGCGGT	59.597	20	259	117	375
SA_SSR1403	p1	(A)11	11	113	123	TCAAACGGTACATGGGTACA	57.316	20	CTGCTGCTGTGGAAATGATG	60.413	20	212	1	212	GTCAAACGGTACATGGGTACA	58.269	21	CTGCTGCTGTGGAAATGATG	60.413	20	213	0	212	TGGGTACAGTATCTTGCCTTTG	59.154	22	CTGCTGCTGTGGAAATGATG	60.413	20	200	13	212
SA_SSR1404	p1	(A)11	11	266	276	GAAAAATCAGCAGCGCAAGT	60.531	20	CCCATGCACCAAAGAAAAGT	59.971	20	225	167	391	GAAAAATCAGCAGCGCAAGT	60.531	20	ACAATCGTAGCCCAATCCTG	59.955	20	264	167	430	GAAAAATCAGCAGCGCAAGT	60.531	20	ATCAGAAAGTGACCCCATGC	59.934	20	238	167	404
SA_SSR1405	p1	(A)11	11	245	255	CCGATGAGGATGTGTCATGT	59.345	20	AAACGCCCAACAAAACAAAG	60.011	20	216	208	423	CCGATGAGGATGTGTCATGT	59.345	20	GGATAAAACGCCCAACAAAA	59.81	20	221	208	428	CCGATGAGGATGTGTCATGT	59.345	20	TTACCGATGGGATAAAACGC	59.795	20	230	208	437
SA_SSR1406	p1	(A)11	11	132	142	GCACGGTAGCCTTAGGAGTG	59.898	20	TCAGCGCTCCTTATAGAACCA	59.989	21	149	80	228	TGCACGGTAGCCTTAGGAGT	59.898	20	TCAGCGCTCCTTATAGAACCA	59.989	21	150	79	228	GCACGGTAGCCTTAGGAGTG	59.898	20	CCAGTCCCAATTTTCTCACAA	59.956	21	131	80	210
SA_SSR1407	p1	(A)11	11	102	112	CACCCATGCATATCAACAGC	59.955	20	GGACCAGCTCAAATCCAAAA	60.051	20	133	75	207	CACCCATGCATATCAACAGC	59.955	20	AAGCTGCACATGAAAATCCC	60.081	20	228	75	302	CACCCATGCATATCAACAGC	59.955	20	GCCATAAGCTGCACATGAAA	59.839	20	233	75	307
SA_SSR1408	p1	(A)11	11	82	92	ACCTTCTGCCAAAACTGCAT	59.74	20	GCCGTCTGCTTCCGATATTA	60.196	20	220	8	227	AGCACCTTCTGCCAAAACTG	60.431	20	GCCGTCTGCTTCCGATATTA	60.196	20	223	5	227	ACCTTCTGCCAAAACTGCAT	59.74	20	GGTGTTTGGTGATGCATTGA	60.376	20	274	8	281
SA_SSR1409	p1	(A)11	11	51	61	CAGTAAAGACGTATAAGAACCCCC	59.38	24	CGGTTCCTCACATTCTTCGT	60.111	20	182	24	205	CAGTAAAGACGTATAAGAACCCCC	59.38	24	GATGACGTAACGGCTCACCT	60.142	20	114	24	137	CAGTAAAGACGTATAAGAACCCCC	59.38	24	GCTAGCGGTTCCTCACATTC	59.843	20	187	24	210
SA_SSR1410	p1	(A)11	11	250	260	CCACGAGTATTCCCCAAATG	60.184	20	GCTCAATCTTGACAGCCAAT	57.892	20	104	199	302	CCACGAGTATTCCCCAAATG	60.184	20	CGCTCAATCTTGACAGCCA	61.124	19	105	199	303	CCACGAGTATTCCCCAAATG	60.184	20	GCTCAATCTTGACAGCCAATTT	60.621	22	104	199	302
SA_SSR1411	p1	(A)11	11	38	48	GCGCAGCCATTGATATAAGA	58.892	20	GTTTTGAGGAGGTGCGGTTA	60.11	20	175	11	185	GCGCAGCCATTGATATAAGA	58.892	20	CTTTAAGAAGCGCCATCTGC	60.117	20	140	11	150	GCGCAGCCATTGATATAAGA	58.892	20	GCTTTAAGAAGCGCCATCTG	60.117	20	141	11	151
SA_SSR1412	p1	(A)11	11	528	538	TATTCAGGCCCTCAAATGGT	59.387	20	CAGAAGGCCAAGGCATGTAT	60.096	20	249	316	564	GTATTCAGGCCCTCAAATGG	59.387	20	CAGAAGGCCAAGGCATGTAT	60.096	20	250	315	564	ATTCAGGCCCTCAAATGGTT	60.693	20	CAGAAGGCCAAGGCATGTAT	60.096	20	248	317	564
SA_SSR1413	p1	(A)11	11	153	163	GCAAACACCTAGGCCATTTT	59.091	20	AGTACAATTGCTGTTCCGGG	59.993	20	134	114	247	GCAAACACCTAGGCCATTTT	59.091	20	CTGATGGCGTTTGGGTAACT	59.993	20	240	114	353	CATGCAAACACCTAGGCCAT	60.914	20	AGTACAATTGCTGTTCCGGG	59.993	20	137	111	247
SA_SSR1414	p1	(A)11	11	2020	2030	TCCCAACCACAAGTCAATCA	59.935	20	TCGTCCTGAAACATATGCCA	60.073	20	152	1970	2121	ATTGTAATTGGTGGGGGACA	59.91	20	TCGTCCTGAAACATATGCCA	60.073	20	276	1846	2121	TCCCAACCACAAGTCAATCA	59.935	20	CGTCCTGAAACATATGCCAA	59.542	20	151	1970	2120
SA_SSR1415	p1	(A)11	11	760	770	TTCTTGCAAAGTTGACCGTTT	59.777	21	TTGCTCTTGTAGGCTCTATCCC	59.877	22	216	693	908	GAATTCTTGCAAAGTTGACCG	59.738	21	TTGCTCTTGTAGGCTCTATCCC	59.877	22	219	690	908	TCTTGCAAAGTTGACCGTTTC	60.277	21	TTGCTCTTGTAGGCTCTATCCC	59.877	22	215	694	908
SA_SSR1416	p1	(A)11	11	42	52	TGGGCCTATTACTTGTTTTTGG	60.225	22	ATTGTTGCCCATGGACGTAA	61.149	20	118	2	119	TGGGCCTATTACTTGTTTTTGG	60.225	22	AATTGTTGCCCATGGACGTA	61.149	20	119	2	120	TGGGCCTATTACTTGTTTTTGG	60.225	22	ATTGTTGCCCATGGACGTA	59.79	19	118	2	119
SA_SSR1417	p1	(A)11	11	1804	1814	CCACAACCCAATCTACGACA	59.415	20	CATGCACCCAAGCTCAACTA	59.864	20	271	1656	1926	CTGCATTATCCACAACCCAA	59.395	20	CATGCACCCAAGCTCAACTA	59.864	20	280	1647	1926	CCACAACCCAATCTACGACA	59.415	20	TTACACAAGGGCAGTCATGG	59.566	20	247	1656	1902
SA_SSR1418	p1	(A)11	11	77	87	CATTCAGGCTACACAACCCA	59.566	20	GGGCTGTTTGGTAATCAAGG	59.429	20	247	5	251	CATTCAGGCTACACAACCCA	59.566	20	AGGATTGGGCTGTTTGGTAA	59.429	20	253	5	257	TCAGGCTACACAACCCAAGTT	59.648	21	GAGGATTGGGCTGTTTGGTA	59.933	20	251	8	258
SA_SSR1419	p1	(A)11	11	316	326	ATACCCAACCTCTCAACCCC	60.052	20	TGCGGATCTAGTGCAGTTTG	60.011	20	208	284	491	ATACCCAACCTCTCAACCCC	60.052	20	GGTGCGGATCTAGTGCAGTT	60.285	20	210	284	493	TCACCCTCAACCTCCATCAT	60.326	20	TGCGGATCTAGTGCAGTTTG	60.011	20	226	266	491
SA_SSR1420	p1	(A)11	11	91	101	TTAGCCAGGTGACAACACTTGA	60.721	22	CCAACTGCAATATGTGTGCC	59.995	20	100	25	124	TTTTTAGCCAGGTGACAACACTT	60.082	23	CCAACTGCAATATGTGTGCC	59.995	20	103	22	124	TTTTAGCCAGGTGACAACACTT	58.814	22	CCAACTGCAATATGTGTGCC	59.995	20	102	23	124
SA_SSR1421	p1	(A)11	11	2264	2274	ATTTCCCAACTTGGATCTGC	58.984	20	CATCATCACCATTTGATTTGC	58.834	21	150	2188	2337	ATTTCCCAACTTGGATCTGC	58.984	20	TCATCATCACCATTTGATTTGC	60.711	22	151	2188	2338	AAAACCACAAATTTTTCTCAGGA	59.067	23	GTGAGTGAGAGGGTGTGGGT	60.006	20	272	2223	2494
SA_SSR1422	p1	(A)11	11	195	205	CAGCTCCTGAGTTCAAGCCT	59.745	20	TTGTACCATTGCCTATAATGCAC	58.952	23	216	16	231	ACAGCTCCTGAGTTCAAGCC	59.604	20	TTGTACCATTGCCTATAATGCAC	58.952	23	217	15	231	CAGCTCCTGAGTTCAAGCCT	59.745	20	GTTGTACCATTGCCTATAATGCAC	59.71	24	217	16	232
SA_SSR1423	p1	(A)11	11	140	150	CAATCACTGACAGGCCCTC	59.196	19	GTTCTCAGTGGCTGGTGCTA	59.037	20	142	49	190	TCCATGGATGGAAAAAGAAAA	59.374	21	AACAGGTGGTCTGTCAGTTGC	60.213	21	118	115	232	CAATCACTGACAGGCCCTC	59.196	19	TTCTCAGTGGCTGGTGCTAGT	60.066	21	141	49	189
SA_SSR1424	p1	(A)11	11	214	224	AACGGTCAACCCTGTGAGTC	60.009	20	TCATCGTAGACGCAGCCTTA	59.59	20	166	103	268	AACGGTCAACCCTGTGAGTC	60.009	20	ACTTCATCGTAGACGCAGCC	60.428	20	169	103	271	AACGGTCAACCCTGTGAGTC	60.009	20	CTTCATCGTAGACGCAGCCT	60.559	20	168	103	270
SA_SSR1425	p1	(A)11	11	57	67	TGGCACGAGTTTGTCACTGT	60.357	20	TGGAGGAGAGGATGAGAGGA	59.871	20	257	20	276	TGGCACGAGTTTGTCACTGT	60.357	20	CGTCGGAGGTAGAGAGGTTG	59.861	20	224	20	243	TGGCACGAGTTTGTCACTGT	60.357	20	GTGGTCGTCGGAGGTAGAGA	60.261	20	229	20	248
SA_SSR1426	p1	(A)11	11	206	216	TTTGTAACCAATCAACCGCA	59.969	20	CAATCCCAGATGGCAAAGAT	59.894	20	224	89	312	CAATCAACCGCAGTTAAGCA	59.872	20	CAATCCCAGATGGCAAAGAT	59.894	20	216	97	312	CAATCAACCGCAGTTAAGCA	59.872	20	AATGCAGTGGAGGGTTATGG	59.813	20	262	97	358
SA_SSR1427	p1	(A)11	11	59	69	AAAAGTGGCATGGAAGACCA	60.495	20	GGGGGTTGGAAAATTTAGGA	59.992	20	245	31	275	AAAAGTGGCATGGAAGACCA	60.495	20	TCTGCCTAATTGGGTTTTGC	60.074	20	173	31	203	AAAAGTGGCATGGAAGACCA	60.495	20	AATTGGGTTTTGCTTGGTTG	59.839	20	166	31	196
SA_SSR1428	p1	(A)11	11	77	87	CACACTCATTCCACAACTCCC	60.415	21	CGCAGGAGAAAAATGTTGGT	60.11	20	154	17	170	CACACTCATTCCACAACTCCC	60.415	21	GAGGCAGAGGAGGAGGAAAG	60.468	20	120	17	136	CACACTCATTCCACAACTCCC	60.415	21	AGGCAGAGGAGGAGGAAAGT	59.439	20	119	17	135
SA_SSR1429	p1	(A)11	11	1818	1828	GTGAGAGGAAGTCTGGCAGG	59.986	20	TAAAAGGATGTGGCTTCCCA	60.439	20	174	1685	1858	GGAAGTCTGGCAGGGTTACA	60.111	20	TAAAAGGATGTGGCTTCCCA	60.439	20	168	1691	1858	CACACGAGGCTCAGGGTTAT	60.134	20	TAAAAGGATGTGGCTTCCCA	60.439	20	213	1646	1858
SA_SSR1430	p1	(A)11	11	184	194	AACAAACAAGGCCCAAACAG	60.008	20	CGTTCAGATCCTCCTCAAGC	59.95	20	241	133	373	GAAAACAAACAAGGCCCAAA	59.953	20	CGTTCAGATCCTCCTCAAGC	59.95	20	244	130	373	AACAAACAAGGCCCAAACAG	60.008	20	CTCAAGCCACAAACAGTCCA	59.873	20	228	133	360
SA_SSR1431	p1	(A)11	11	653	663	GATAAGCATGTAGCATGATTGAAA	58.356	24	TGTACCTGGCCTTTGGTCTC	60.111	20	108	626	733	GATAAGCATGTAGCATGATTGAAA	58.356	24	TCTGTACCTGGCCTTTGGTC	60.111	20	110	626	735	GATAAGCATGTAGCATGATTGAAA	58.356	24	TATTGCTTGCAGAAAGCGTG	60.155	20	178	626	803
SA_SSR1432	p1	(A)11	11	695	705	GTACACACACGCTTCGTTGG	60.222	20	GGGGAGGCACAATGAGAATA	59.894	20	245	535	779	TCGTTGGAGAGGTTGTGTTG	59.72	20	GGGGAGGCACAATGAGAATA	59.894	20	232	548	779	CACTTTGAAGGAAACGGAGG	59.705	20	GGGGAGGCACAATGAGAATA	59.894	20	191	589	779
SA_SSR1433	p1	(A)11	11	138	148	CATGTTTAGCCAGCACGAGA	60.011	20	TGTTTCTGAACTCCTCACCCTT	60.146	22	156	62	217	CATGTTTAGCCAGCACGAGA	60.011	20	TGTTTCTGAACTCCTCACCCT	58.78	21	156	62	217	CATGTTTAGCCAGCACGAGA	60.011	20	CTGTTTCTGAACTCCTCACCC	58.78	21	157	62	218
SA_SSR1434	p1	(A)11	11	757	767	ATGCGTAGCCCCCTTCTAAT	59.951	20	TTGTATGGCGGATTTTTGGT	60.188	20	210	634	843	TGGTGTGCCAAAAAGTACCA	60.004	20	ATCTGCCATCGACAACACTG	59.707	20	152	654	805	TGGTGTGCCAAAAAGTACCA	60.004	20	CATCTGCCATCGACAACACT	59.707	20	153	654	806
SA_SSR1435	p1	(A)11	11	495	505	AATTTAGCCAAAAGGGCACC	60.312	20	TCCCGGGAAAGTTTTCTTCT	60.046	20	243	438	680	AATTTAGCCAAAAGGGCACC	60.312	20	TGAAGGGTGGGATTATCTGG	59.744	20	141	438	578	TAAAGCGAAACAGAGCCACA	59.609	20	TGAAGGGTGGGATTATCTGG	59.744	20	235	344	578
SA_SSR1436	p1	(A)11	11	85	95	GGTCATTCATTGGGTATGCAC	60.073	21	TGAACAACCTGGAGACATCATC	59.973	22	136	0	135	GGTCATTCATTGGGTATGCAC	60.073	21	TTGCGAAACATTATTGACACC	58.546	21	174	0	173	GGTCATTCATTGGGTATGCAC	60.073	21	TGAACAACCTGGAGACATCA	57.543	20	136	0	135
SA_SSR1437	p1	(A)11	11	131	141	GGAAAAACATTTGATGCCAA	58.455	20	TTTTTCTGGAACAGCTTCCG	60.357	20	164	60	223	AGGAAAAACATTTGATGCCAA	59.442	21	TTTTTCTGGAACAGCTTCCG	60.357	20	165	59	223	AAGGAAAAACATTTGATGCCA	59.442	21	TTTTTCTGGAACAGCTTCCG	60.357	20	166	58	223
SA_SSR1438	p1	(A)11	11	295	305	TCACCCATTCAAACTCACCA	59.935	20	GCTGGCTGTAACTCCTTTGC	60.022	20	278	104	381	TCACCCATTCAAACTCACCA	59.935	20	CTGGCTGTAACTCCTTTGCC	59.875	20	277	104	380	TCACCCATTCAAACTCACCA	59.935	20	GCCAAGGCCACTAACAACTC	59.74	20	260	104	363
SA_SSR1439	p1	(A)11	11	2015	2025	TCCCCAAACAATTCAAAATCA	60.153	21	GCCAGTGGACGTGGTAAGTT	60.035	20	246	1940	2185	TCCCCAAACAATTCAAAATCA	60.153	21	TACAACAGAGCCAGTGGACG	59.897	20	255	1940	2194	TCCCCAAACAATTCAAAATCA	60.153	21	AGCCAGTGGACGTGGTAAGT	59.646	20	247	1940	2186
SA_SSR1440	p1	(A)11	11	41	51	GCATGTCCATGTCTGTGCTT	59.714	20	GTTTCCTTGCTTGATGAACG	58.352	20	153	0	152	GCATGTCCATGTCTGTGCTT	59.714	20	TGTTTCCTTGCTTGATGAACG	61.18	21	154	0	153	GCATGTCCATGTCTGTGCTT	59.714	20	GAATTGAGAATAGCGTGTGCAA	60.272	22	104	0	103
SA_SSR1441	p1	(A)11	11	1204	1214	GGCCAGGGAAAATAGAAGGA	60.391	20	ATAGCAGCCTATCGCATCGT	59.858	20	237	1169	1405	GGCCAGGGAAAATAGAAGGA	60.391	20	TTCTCGCTGCCATATTTGTG	59.833	20	165	1169	1333	GGGGGCAGTAAGAGTAAGGG	59.955	20	AAAAGCCTCTTCTGTGTGGC	59.478	20	240	1019	1258
SA_SSR1442	p1	(A)11	11	271	281	TCGATAACCTTTCCACCAGG	59.926	20	TTGTCAATCCGGTCCTTTTC	59.91	20	243	154	396	TCGATAACCTTTCCACCAGG	59.926	20	CGGTCCTTTTCAGGAAGTGA	60.224	20	234	154	387	GGCAGAGGCAGAAAGCTATG	60.118	20	CGGTCCTTTTCAGGAAGTGA	60.224	20	278	110	387
SA_SSR1443	p1	(A)11	11	113	123	TTCTTGGTCCAAATTCGATTG	59.924	21	CCCAAACCACTGAATCACCT	59.82	20	184	87	270	TCTTGGTCCAAATTCGATTG	58.546	20	CCCAAACCACTGAATCACCT	59.82	20	183	88	270	TTCTTGGTCCAAATTCGATTG	59.924	21	ATCGGCTCCACTTTAACGC	60.228	19	205	87	291
SA_SSR1444	p1	(A)11	11	291	301	CGCCTTTGTAAAGTGAAGCC	59.883	20	TGTGGAGGAAATGGTTGTGA	59.935	20	163	201	363	CTCCCACAGAGCACAAACAA	59.873	20	CGTCACGGACAATAAAGGGT	59.853	20	225	268	492	CTCCCACAGAGCACAAACAA	59.873	20	ACGTCACGGACAATAAAGGG	59.853	20	226	268	493
SA_SSR1445	p1	(A)11	11	1977	1987	ATAGTAGCCGGTTCGGTCCT	59.983	20	CCCAACACCACCAATAGTCC	60.088	20	243	1774	2016	ATAGTAGCCGGTTCGGTCCT	59.983	20	CCCCAACACCACCAATAGTC	60.088	20	244	1774	2017	GCTGGGCAGCTTGTTAAGAG	60.154	20	CCCAACACCACCAATAGTCC	60.088	20	189	1828	2016
SA_SSR1446	p1	(A)11	11	35	45	GGCAAACTTCAAAAATGAAATGA	60.33	23	TTGAAGAGTGGGTTTTTGGTG	59.994	21	250	1	250	GGCAAACTTCAAAAATGAAATG	58.653	22	TTGAAGAGTGGGTTTTTGGTG	59.994	21	250	1	250	AGGCAAACTTCAAAAATGAAATG	59.549	23	TTGAAGAGTGGGTTTTTGGTG	59.994	21	251	0	250
SA_SSR1447	p1	(A)11	11	143	153	AGCCACCACACACCTTTACC	59.891	20	GCGGTTTCAGAGATGAGAGG	59.95	20	130	53	182	AGCCACCACACACCTTTACC	59.891	20	GTGGATGCGGTTTCAGAGAT	60.081	20	136	53	188	AGCCACCACACACCTTTACC	59.891	20	CGGTTTCAGAGATGAGAGGG	59.797	20	129	53	181
SA_SSR1448	p1	(A)11	11	91	101	AAACCAGAGGCACAAACACA	59.187	20	GTGGCAGTACAGGGTGGATT	59.851	20	231	15	245	AAACCAGAGGCACAAACACA	59.187	20	GCAGTACAGGGTGGATTTGG	60.375	20	228	15	242	AAACCAGAGGCACAAACACA	59.187	20	TGGCAGTACAGGGTGGATTT	60.375	20	230	15	244
SA_SSR1449	p1	(A)11	11	33	43	AACAACAAAGAGGGGAAGCA	59.711	20	GATCTTTAACTCGTGGCGGA	60.214	20	229	9	237	CAACAACAAAGAGGGGAAGC	59.711	20	GATCTTTAACTCGTGGCGGA	60.214	20	230	8	237	AACAACAAAGAGGGGAAGCA	59.711	20	GAGCTGGCGATCTCTGATCT	59.667	20	244	9	252
SA_SSR1450	p1	(A)11	11	186	196	GCCCAAGCCCTTCATACATA	59.923	20	AAAGAGCTCGTGGTGAATGG	60.255	20	193	55	247	GCCCAAGCCCTTCATACATA	59.923	20	AGCTCGTGGTGAATGGAAAT	59.556	20	189	55	243	AGACGCTCAAAGCTGGAATC	59.579	20	AAAGAGCTCGTGGTGAATGG	60.255	20	160	88	247
SA_SSR1451	p1	(A)11	11	183	193	TTCTTGAAAACCCCCATTTG	59.772	20	GCGACCACAATCTTAGCTCC	59.843	20	250	76	325	TTCTTGAAAACCCCCATTTG	59.772	20	GGAGCGACCACAATCTTAGC	59.843	20	253	76	328	TTCTTGAAAACCCCCATTTG	59.772	20	AACAAGAGACCTGCCACCAC	60.159	20	191	76	266
SA_SSR1452	p1	(A)11	11	393	403	GCAAACTCAGGGATTGAAGC	59.82	20	CACACAGAACCCGAGAATCA	59.676	20	275	216	490	GCAAACTCAGGGATTGAAGC	59.82	20	AACCCGAGAATCACCCTCTC	60.456	20	268	216	483	GCAAACTCAGGGATTGAAGC	59.82	20	GAACCCGAGAATCACCCTCT	60.456	20	269	216	484
SA_SSR1453	p1	(A)11	11	964	974	CTCTCTCCTCGCTTTTTCCA	59.688	20	GCGATGGCGATAAATGTGTA	59.549	20	150	870	1019	CTCTCTCCTCGCTTTTTCCA	59.688	20	TTATGCGATGGCGATAAATG	59.522	20	154	870	1023	ACGGACTCTCTCCTCGCTTT	60.532	20	GCGATGGCGATAAATGTGTA	59.549	20	155	865	1019
SA_SSR1454	p1	(A)11	11	705	715	AAAGCACGCCATTCAAAGAG	60.386	20	TTGCGATGCTTGTAATGAGC	59.983	20	261	535	795	TGGCTGACTCAGAAATCCAG	58.957	20	TTGCGATGCTTGTAATGAGC	59.983	20	217	579	795	CACGCCATTCAAAGAGGAAA	61.137	20	TTGCGATGCTTGTAATGAGC	59.983	20	257	539	795
SA_SSR1455	p1	(A)11	11	1631	1641	GGGTACCTAACCCGTCCCTA	60.068	20	TTTGTTGCCTGGGGTATCAT	60.192	20	228	1596	1823	GGGTACCTAACCCGTCCCTA	60.068	20	TTTTTGTTGCCTGGGGTATC	59.801	20	230	1596	1825	GGGTACCTAACCCGTCCCTA	60.068	20	GTTGCCTGGGGTATCATCAC	60.203	20	225	1596	1820
SA_SSR1456	p1	(A)11	11	287	297	GCCAAATGTTGCAGTAAGCA	59.879	20	CTGCATACCACAATGCCAAC	59.995	20	239	208	446	TGCCAAATGTTGCAGTAAGC	59.879	20	CTGCATACCACAATGCCAAC	59.995	20	240	207	446	ATCTAGCCAACTTGCCCCTT	60.096	20	CAACCTGCTACACGCCTACA	59.928	20	280	106	385
SA_SSR1457	p1	(A)11	11	90	100	TTAGGCTTAAATCTTTTTAGGATTTTT	57.906	27	TGACAGTGCTGATTGCAGAA	59.113	20	168	35	202	TTAGGCTTAAATCTTTTTAGGATTTTT	57.906	27	ATGACAGTGCTGATTGCAGAA	59.46	21	169	35	203	TTAGGCTTAAATCTTTTTAGGATTTTT	57.906	27	ATGACAGTGCTGATTGCAGA	57.913	20	169	35	203
SA_SSR1458	p1	(A)11	11	823	833	TGTCTTCTCAAAGCTGCCATT	60.008	21	GCAAGAAACTGGAACACCTTG	59.766	21	211	786	996	TTCTCAAAGCTGCCATTAGGA	59.967	21	GCAAGAAACTGGAACACCTTG	59.766	21	207	790	996	GCTGCCATTAGGATCAATGAA	60.052	21	GCAAGAAACTGGAACACCTTG	59.766	21	199	798	996
SA_SSR1459	p1	(A)11	11	1099	1109	CTCACCACCTTATCGTGCAT	58.597	20	AGGCCACAACATTTTGGTTC	59.836	20	155	1036	1190	TCTCACCACCTTATCGTGCAT	60.532	21	AGGCCACAACATTTTGGTTC	59.836	20	156	1035	1190	GTCTCACCACCTTATCGTGC	58.158	20	AGGCCACAACATTTTGGTTC	59.836	20	157	1034	1190
SA_SSR1460	p1	(A)11	11	247	257	CAAAGGAGGCCTAGTAGCCA	59.471	20	TGGACCAGTTCTTAGGGTGC	60.111	20	226	84	309	CAAAGGAGGCCTAGTAGCCA	59.471	20	CATGCAGGAAGCAGCAGATA	60.119	20	273	84	356	CAAAGGAGGCCTAGTAGCCA	59.471	20	GGTGCAACAGCACTTGACAT	59.758	20	211	84	294
SA_SSR1461	p1	(A)11	11	163	173	CCTGATGGGTATGGGACAAC	60.05	20	CACTATTGAGGTATGCGGGG	60.344	20	162	50	211	CCTGATGGGTATGGGACAAC	60.05	20	GTATGCGGGGCATTAGTCTG	60.49	20	152	50	201	ATGCTTCCTGATGGGTATGG	59.773	20	CACTATTGAGGTATGCGGGG	60.344	20	168	44	211
SA_SSR1462	p1	(A)11	11	211	221	TCCATAGCTCCTCACCCATC	60.034	20	TGCATGTTCTATGGGACTGTG	59.581	21	214	38	251	TTCCATAGCTCCTCACCCAT	59.508	20	TGCATGTTCTATGGGACTGTG	59.581	21	215	37	251	ATTCCATAGCTCCTCACCCA	59.508	20	TGCATGTTCTATGGGACTGTG	59.581	21	216	36	251
SA_SSR1463	p1	(A)11	11	534	544	TTGTCTTGGAATGGAACCAC	58.387	20	CGCATACATGATCTGGTGCT	59.704	20	256	458	713	TTGTCTTGGAATGGAACCAC	58.387	20	GCTGAGGATGCATATGGACA	59.635	20	196	458	653	TTGTCTTGGAATGGAACCAC	58.387	20	TGAGGATGCATATGGACACG	60.504	20	194	458	651
SA_SSR1464	p1	(A)11	11	1212	1222	TGGCAATTAATAGACGGGGA	60.281	20	GCGCAGATACCTTCACGAGT	60.428	20	271	1142	1412	TGGCAATTAATAGACGGGGA	60.281	20	TTTTTGCGCAGATACCTTCA	59.443	20	276	1142	1417	CTGGCAATTAATAGACGGGG	59.429	20	GCGCAGATACCTTCACGAGT	60.428	20	272	1141	1412
SA_SSR1465	p1	(A)11	11	181	191	TGAGACTCCAGCATCACCTG	59.98	20	GACATTGGAGCTGCTCTTCC	59.957	20	268	2	269	TGAGACTCCAGCATCACCTG	59.98	20	GGACATTGGAGCTGCTCTTC	59.957	20	269	2	270	AGGATACCACCATTCACCCA	60.05	20	TTGGAAGATCCTTTGGATGC	60.014	20	219	72	290
SA_SSR1466	p1	(A)11	11	105	115	TCCCTTCTCATTTGCATGTC	58.645	20	TTCCTAACCAACCAACTAACCA	58.538	22	181	0	180	TCCCTTCTCATTTGCATGTC	58.645	20	CTTCCTAACCAACCAACTAACCA	59.458	23	182	0	181	TCCCTTCTCATTTGCATGTC	58.645	20	TCCTAACCAACCAACTAACCA	57.146	21	180	0	179
SA_SSR1467	p1	(A)11	11	114	124	GCCATGTAACCACTGCAAGA	59.722	20	GGAGACCAAACTGAAGGGAA	59.112	20	139	56	194	GAGCCATGTAACCACTGCAA	59.722	20	GGAGACCAAACTGAAGGGAA	59.112	20	141	54	194	GCCATGTAACCACTGCAAGA	59.722	20	GACCAAACTGAAGGGAACACA	59.997	21	136	56	191
SA_SSR1468	p1	(A)11	11	187	197	AGTGTGCACTTTTGGGCTTT	59.78	20	CGACTCATCACCAATTCACG	60.112	20	218	31	248	AGTGTGCACTTTTGGGCTTT	59.78	20	GGTGTCACATGCTAGCCTCA	59.862	20	262	31	292	AGTGTGCACTTTTGGGCTTT	59.78	20	CCAATTCACGATATCTGCCA	59.499	20	208	31	238
SA_SSR1469	p1	(A)11	11	111	121	GTTGACAAAGAATCGGAGCC	59.676	20	AAGGTTGTTGCCTTGTGACC	60.012	20	152	77	228	GTTGACAAAGAATCGGAGCC	59.676	20	GAGCACTGTCGCAATGGTAA	59.871	20	170	77	246	GTTGACAAAGAATCGGAGCC	59.676	20	GACCTGGAGGTCAAGGGTTT	60.349	20	136	77	212
SA_SSR1470	p1	(A)11	11	2176	2186	TTGTACATACCACTTGCCCA	57.476	20	GGAAATGCATTGGGAGACAT	59.756	20	178	2087	2264	TTGTACATACCACTTGCCCACT	59.424	22	GGAAATGCATTGGGAGACAT	59.756	20	178	2087	2264	TTGTACATACCACTTGCCCAC	58.419	21	GGAAATGCATTGGGAGACAT	59.756	20	178	2087	2264
SA_SSR1471	p1	(A)11	11	108	118	GGAGCTTGATCGTTCATCTG	58.388	20	GGAAAGAGCTTTCAGCAACG	60.132	20	247	5	251	GGAGCTTGATCGTTCATCTGT	59.303	21	GGAAAGAGCTTTCAGCAACG	60.132	20	247	5	251	GGAGCTTGATCGTTCATCTG	58.388	20	AAGAGCTTTCAGCAACGAGG	59.757	20	244	5	248
SA_SSR1472	p1	(A)11	11	221	231	CTCCCTCGATCTTTCACTCG	59.943	20	GTGCGTAGTGCAGGCCTATT	60.3	20	264	13	276	AGATGGAGGATGACAGGGTG	59.92	20	GTGCGTAGTGCAGGCCTATT	60.3	20	237	40	276	CAGATGGAGGATGACAGGGT	59.92	20	GTGCGTAGTGCAGGCCTATT	60.3	20	238	39	276
SA_SSR1473	p1	(A)11	11	994	1004	TTTTGGCATTTTCGGATAGC	60.04	20	TCCTCTCCATCCACACATCA	60.046	20	158	909	1066	TCGTTTCCTTTGGGACAAAC	59.948	20	TCCTCTCCATCCACACATCA	60.046	20	180	887	1066	TTGCATATAAGGTGGGGCTC	59.923	20	TCCTCTCCATCCACACATCA	60.046	20	198	869	1066
SA_SSR1474	p1	(A)11	11	266	276	AATGTCAAAATGAGCAGCCC	60.081	20	TGTATTGCAAGCCAAGCAAG	60.014	20	253	138	390	AATGAGCAGCCCCTGTAATG	60.096	20	TGTATTGCAAGCCAAGCAAG	60.014	20	245	146	390	ATGCAGGTTCTGAAGGTTGG	60.111	20	TGTATTGCAAGCCAAGCAAG	60.014	20	163	228	390
SA_SSR1475	p1	(A)11	11	119	129	CCTTCAAATTCCCACTCCAA	59.903	20	CAATCTTGATTCGCTTGCTG	59.566	20	140	38	177	CCTTCAAATTCCCACTCCAA	59.903	20	GCAATCTTGATTCGCTTGCT	60.499	20	141	38	178	CCTTCAAATTCCCACTCCAA	59.903	20	AGCAATCTTGATTCGCTTGC	60.499	20	142	38	179
SA_SSR1476	p1	(A)11	11	266	276	CAAAAATGGTGGGCATAAGG	60.181	20	CCAAAGGGCAGGAGAGAAAT	60.569	20	172	241	412	CAAAAATGGTGGGCATAAGG	60.181	20	TCAGTGTGCAACACCAAAGG	60.757	20	185	241	425	AAAATGGTGGGCATAAGGGT	60.431	20	CCAAAGGGCAGGAGAGAAAT	60.569	20	170	243	412
SA_SSR1477	p1	(A)11	11	42	52	TCTTCCGTGCTTCTCCATTT	59.813	20	TGGAACTTGGGTAAACTGGC	59.971	20	267	6	272	TTCCGTGCTTCTCCATTTTC	60.192	20	TGGAACTTGGGTAAACTGGC	59.971	20	265	8	272	GAATCTTCCGTGCTTCTCCA	60.34	20	TGGAACTTGGGTAAACTGGC	59.971	20	270	3	272
SA_SSR1478	p1	(A)11	11	202	212	TTCAGCATGCCAAGAAACAG	59.988	20	TCAGAAGCATGGAAACACCA	60.24	20	140	122	261	GTTCAGCATGCCAAGAAACA	59.847	20	TCAGAAGCATGGAAACACCA	60.24	20	141	121	261	TTCAGCATGCCAAGAAACAG	59.988	20	CATGGAAACACCATGCCTTA	59.395	20	133	122	254
SA_SSR1479	p1	(A)11	11	66	76	CACTGCTGCAAGAAACGAGA	60.324	20	GCCTCCTTGCAAAATGATGT	60.081	20	209	16	224	CACTGCTGCAAGAAACGAGA	60.324	20	CCAAACATATGGCCTCCTTG	60.323	20	220	16	235	CTGCTGCAAGAAACGAGAAA	59.342	20	GCCTCCTTGCAAAATGATGT	60.081	20	207	18	224
SA_SSR1480	p1	(A)11	11	35	45	GGAGTCCAAAAAGATCTATTCATCA	59.867	25	GAAGGCTGTCTTTGTCCCAC	59.703	20	130	7	136	GGAGTCCAAAAAGATCTATTCATCA	59.867	25	GCTGTCTTTGTCCCACCTTT	59.187	20	126	7	132	GGAGTCCAAAAAGATCTATTCATCA	59.867	25	AGGCTGTCTTTGTCCCACCT	61.081	20	128	7	134
SA_SSR1481	p1	(A)11	11	42	52	CAGGCTATGATGCCGAACC	61.566	19	GCGAAAGCTGAGGAAGAAGA	59.836	20	184	3	186	CAGGCTATGATGCCGAACC	61.566	19	GTGGTGGAACGAGAGGAGAA	60.238	20	220	3	222	GCAGGCTATGATGCCGAAC	61.719	19	GCGAAAGCTGAGGAAGAAGA	59.836	20	185	2	186
SA_SSR1482	p1	(A)11	11	181	191	CCTCAAGAAACGTACAACCAA	57.801	21	TTCCCATGAGTTTGCTTTCC	60.051	20	120	110	229	CCTCAAGAAACGTACAACCAA	57.801	21	CCCATGAGTTTGCTTTCCAT	59.933	20	118	110	227	ACCTCAAGAAACGTACAACCAA	58.675	22	TTCCCATGAGTTTGCTTTCC	60.051	20	121	109	229
SA_SSR1483	p1	(A)11	11	86	96	CATCAATATGAAAAATGAAAGCAGA	59.549	25	GCTCTTTGAGGTGGCTTGAC	59.997	20	258	15	272	CATCAATATGAAAAATGAAAGCAGA	59.549	25	TAGCGCATTTGAGAGGAGGT	59.978	20	189	15	203	GACATCAATATGAAAAATGAAAGCA	59.432	25	GCTCTTTGAGGTGGCTTGAC	59.997	20	260	13	272
SA_SSR1484	p1	(A)11	11	214	224	ACCTCCTCTCAAATGCGCTA	59.978	20	GGAGGAGGAGGTAGTGGAGG	60.066	20	147	184	330	ACCTCCTCTCAAATGCGCTA	59.978	20	ATCGGCAGCAGCTTAAATGT	59.873	20	114	184	297	ACCTCCTCTCAAATGCGCTA	59.978	20	GAGGAGGAGGTAGTGGAGGC	60.216	20	146	184	329
SA_SSR1485	p1	(A)11	11	439	449	CCTCCACTACCTCCTCCTCC	60.066	20	TGAAGGATTTTGGTGCCTTC	60.051	20	257	311	567	GTCAAGCCACCTCAAAGAGC	59.997	20	ATTGTGGGAAATGGCAAAAA	60.167	20	278	253	530	CCTCCACTACCTCCTCCTCC	60.066	20	ATTGTGGGAAATGGCAAAAA	60.167	20	220	311	530
SA_SSR1486	p1	(A)11	11	253	263	GACATTGCAACACGGCAATA	60.532	20	CCTAAGGCTCGCCCTTTAAT	59.716	20	265	88	352	ATATGGGACATTGCAACACG	59.276	20	CCTAAGGCTCGCCCTTTAAT	59.716	20	271	82	352	GACATTGCAACACGGCAATA	60.532	20	ATTCACCTCCTAAGGCTCGC	60.733	20	273	88	360
SA_SSR1487	p1	(A)11	11	894	904	GTGGTGACACCGTGACAGAG	60.207	20	ACTCCCGTTGAAGTTGTTGC	60.156	20	260	758	1017	GTGGTGACACCGTGACAGAG	60.207	20	GGACATCACTCCCGTTGAAG	60.51	20	267	758	1024	GTGGTGACACCGTGACAGAG	60.207	20	GAAGATGGGACATCACTCCC	59.312	20	274	758	1031
SA_SSR1488	p1	(A)11	11	107	117	CCTAATTCACCGCCTAAGCA	60.223	20	GGCTCAAATGAGTTCCCAAA	60.051	20	151	19	169	CCTAATTCACCGCCTAAGCA	60.223	20	GCAAGGCTCAAATGAGTTCC	59.82	20	155	19	173	CCTAATTCACCGCCTAAGCA	60.223	20	AGGCTCAAATGAGTTCCCAA	59.67	20	152	19	170
SA_SSR1489	p1	(A)11	11	105	115	TCACCACTTATGTTATTTGAGGAG	57.41	24	CCATATAACCACCGCAGCTT	59.982	20	179	63	241	TCACCACTTATGTTATTTGAGGAG	57.41	24	AACCATATAACCACCGCAGC	59.851	20	181	63	243	TCACCACTTATGTTATTTGAGGAG	57.41	24	GATTTCGGAAAAGTCAGCCA	60.192	20	127	63	189
SA_SSR1490	p1	(A)11	11	167	177	GGGCTTGCAGTAGCAGTTTC	60.022	20	TTGGCCAATGACATTTTTGA	59.907	20	175	93	267	GAGTTTCTCTCGAGGGGCTT	59.957	20	TTGGCCAATGACATTTTTGA	59.907	20	189	79	267	GGGCTTGCAGTAGCAGTTTC	60.022	20	ACGGCTCACGTAAACAGGTC	60.179	20	205	93	297
SA_SSR1491	p1	(A)11	11	824	834	CCATCCCTTCGTTCAAATGT	59.79	20	GGATTGTGCTGATCGAGGTT	60.081	20	157	739	895	ACCATCCCTTCGTTCAAATG	59.79	20	GGATTGTGCTGATCGAGGTT	60.081	20	158	738	895	CCATCCCTTCGTTCAAATGT	59.79	20	TTGGCTGACTCTCCCAAGTT	59.844	20	234	739	972
SA_SSR1492	p1	(A)11	11	125	135	TGTGCACGAAATTCAAAATCA	60.103	21	TTTCACGAATCGAAGGCTCT	59.955	20	260	26	285	TGTGCACGAAATTCAAAATCA	60.103	21	ATGTTTCACGAATCGAAGGC	60.081	20	263	26	288	TGTGCACGAAATTCAAAATCA	60.103	21	GTTTCACGAATCGAAGGCTC	59.82	20	261	26	286
SA_SSR1493	p1	(A)11	11	268	278	GTGGCTGAGATGAAGCCATT	60.226	20	GCCTGTCAAGCCTCAAAAAG	59.993	20	272	30	301	AGTGGTGGCTGAGATGAAGC	60.418	20	GCCTGTCAAGCCTCAAAAAG	59.993	20	276	26	301	GTATTGCTAAGTGGTGGGGG	59.312	20	GCCTGTCAAGCCTCAAAAAG	59.993	20	179	123	301
SA_SSR1494	p1	(A)11	11	1170	1180	TGAGATGGCCCAGATTTTTC	60.014	20	AGCTTTTGTTTGGCAAGCTG	60.555	20	231	1072	1302	TGAGATGGCCCAGATTTTTC	60.014	20	TGTTTGGCAAGCTGCTGTAA	60.578	20	225	1072	1296	TGAGATGGCCCAGATTTTTC	60.014	20	TTGTTTGGCAAGCTGCTGTA	60.578	20	226	1072	1297
SA_SSR1495	p1	(A)11	11	326	336	ATCCCTGAGGGTTTGTTTCC	60.169	20	GCTGCAAGCTAGAGATGCCT	59.888	20	149	223	371	ATCCCTGAGGGTTTGTTTCC	60.169	20	AGCTGCAAGCTAGAGATGCC	59.888	20	150	223	372	CAAGGTTGCATCTGCATTGT	59.722	20	GCTGCAAGCTAGAGATGCCT	59.888	20	206	166	371
SA_SSR1496	p1	(A)11	11	206	216	CCTTTCCCTCTCTGCTCCTT	59.95	20	TCAGCATAACTAAACACGGTGC	60.194	22	160	89	248	GCAGCAGCAAGGTTACACAA	60.058	20	TCAGCATAACTAAACACGGTGC	60.194	22	193	56	248	CCTTTCCCTCTCTGCTCCTT	59.95	20	TTTTCATAATGGCATCAGCA	57.729	20	174	89	262
SA_SSR1497	p1	(A)11	11	104	114	TCTGGCAGTGGCCTAAAAAT	59.708	20	TAGGATGCTTGAAACGGCTT	59.845	20	227	11	237	CTCTGGCAGTGGCCTAAAAA	60.378	20	TAGGATGCTTGAAACGGCTT	59.845	20	228	10	237	TCTGGCAGTGGCCTAAAAAT	59.708	20	ACGGCTTGCATTCAGAAAAC	60.257	20	214	11	224
SA_SSR1498	p1	(A)11	11	775	785	TCCCTTCTATTAGGTCCCACA	58.515	21	TTGGATAATAAAGTGCGGGG	59.789	20	198	612	809	CTCCCTTCTATTAGGTCCCACA	59.477	22	TTGGATAATAAAGTGCGGGG	59.789	20	199	611	809	TGCAAAATCTCCAATGCTACTT	58.901	22	ACACCATGGGGTTTAGTGGA	60.088	20	260	734	993
SA_SSR1499	p1	(A)11	11	41	51	CACCCTTAGGTAACGAGTGCT	58.407	21	TCCCTCTCCCCTTTTTCATT	59.875	20	205	12	216	CACCCTTAGGTAACGAGTGCT	58.407	21	CCCCTTTTTCATTTTTCGGT	60.157	20	198	12	209	CACCCTTAGGTAACGAGTGC	57.36	20	TCCCTCTCCCCTTTTTCATT	59.875	20	205	12	216
SA_SSR1500	p1	(A)11	11	244	254	TGGGATGGGATGGAATTAAA	59.95	20	AACAGTGTCAGGAAGTTGCAC	57.845	21	256	23	278	CTTCACTTTTTGCCTTGGGA	60.22	20	AACAGTGTCAGGAAGTTGCAC	57.845	21	271	8	278	TCTTCACTTTTTGCCTTGGG	60.22	20	AACAGTGTCAGGAAGTTGCAC	57.845	21	272	7	278
SA_SSR1501	p1	(A)11	11	169	179	TGCTGCTTAATTCAATCCCC	60.038	20	TGGATTGGTCCAAGTTACCA	58.821	20	208	39	246	AGGGGTCGGAAAGATGAGTT	59.935	20	TGGATTGGTCCAAGTTACCA	58.821	20	121	126	246	TGCTGCTTAATTCAATCCCC	60.038	20	TTGGATTGGTCCAAGTTACCA	60.213	21	209	39	247
SA_SSR1502	p1	(A)11	11	133	143	TGTCAATGGGGTTTAATTGGA	60.038	21	TCCCCACACTAGGAAGTTGC	60.111	20	188	49	236	TGTCAATGGGGTTTAATTGGA	60.038	21	TGCATGAATCTCGAAGAGGA	59.476	20	241	49	289	CTGTCAATGGGGTTTAATTGG	59.188	21	TCCCCACACTAGGAAGTTGC	60.111	20	189	48	236
SA_SSR1503	p1	(A)11	11	243	253	CCGCGCTATCTCATACACATT	60.131	21	GGAGCTTGGAGATCAAGCAG	60.096	20	278	56	333	CCGCGCTATCTCATACACAT	58.775	20	GGAGCTTGGAGATCAAGCAG	60.096	20	278	56	333	CTGAAAGTTGGAACACTCGCT	59.529	21	GGAGCTTGGAGATCAAGCAG	60.096	20	240	94	333
SA_SSR1504	p1	(A)11	11	234	244	AATGCCAAGGGAGAAACTGA	59.67	20	TTGCTGTGCAGAAAATGAGG	59.988	20	196	148	343	AATGCCAAGGGAGAAACTGA	59.67	20	GGGATCCCAATGGAAGAACT	60.133	20	149	148	296	AATGCCAAGGGAGAAACTGA	59.67	20	GGCGTTGAGAATGCTTTAGG	59.845	20	266	148	413
SA_SSR1505	p1	(A)11	11	63	73	AAAAGCCTTTCAGATTAGACACG	59.005	23	GGGATCTCCCCAGAATGACT	60.278	20	216	33	248	AAAAAGCCTTTCAGATTAGACACG	60.176	24	GGGATCTCCCCAGAATGACT	60.278	20	217	32	248	AAAGCCTTTCAGATTAGACACGTT	59.744	24	GGGATCTCCCCAGAATGACT	60.278	20	215	34	248
SA_SSR1506	p1	(A)11	11	128	138	CATGCAAACAAGAAGTGTCCA	59.749	21	TGGTAAAATGCCTGAAGATGTG	59.996	22	146	89	234	CCATGCAAACAAGAAGTGTCC	60.544	21	TGGTAAAATGCCTGAAGATGTG	59.996	22	147	88	234	TGCAAACAAGAAGTGTCCAAA	59.352	21	TGGTAAAATGCCTGAAGATGTG	59.996	22	144	91	234
SA_SSR1507	p1	(A)11	11	149	159	TTGGATACGGAAAAAGACAAAAA	59.872	23	TCTCCGATTTCTATCCGTCG	60.17	20	126	69	194	TGGATACGGAAAAAGACAAAAA	58.651	22	TCTCCGATTTCTATCCGTCG	60.17	20	125	70	194	TTGGATACGGAAAAAGACAAAA	58.651	22	TCTCCGATTTCTATCCGTCG	60.17	20	126	69	194
SA_SSR1508	p1	(A)11	11	28	38	AAAAATCTCTCTCCTCTTCTCCA	57.793	23	AAATTGGGGGAAAGTGGTTC	60.032	20	125	1	125	AAAAATCTCTCTCCTCTTCTCCA	57.793	23	GAAATTGGGGGAAAGTGGTT	60.032	20	126	1	126	AAAAATCTCTCTCCTCTTCTCCA	57.793	23	AAGTGGGTGTGACGGTAAGG	59.884	20	179	1	179
SA_SSR1509	p1	(A)11	11	75	85	AAGAAAAAGACTCAGAGTACAGGCA	60	25	GGTTCAGCTCCATTCCTTGA	60.195	20	179	23	201	AAGAAAAAGACTCAGAGTACAGGCA	60	25	TGGAGAGGTTCAGCTCCATT	59.803	20	185	23	207	GAAAAAGACTCAGAGTACAGGCA	57.818	23	GGTTCAGCTCCATTCCTTGA	60.195	20	177	25	201
SA_SSR1510	p1	(A)11	11	71	81	GCAACAACTGATATGGAGGGA	59.947	21	TTTCCTCCTCAAATGGTTCG	60.044	20	207	3	209	GCAACAACTGATATGGAGGGA	59.947	21	CCTCAACTAGTTCGGCCAAG	59.869	20	256	3	258	GCAACAACTGATATGGAGGGA	59.947	21	TCGAACCTTTCCTCCTCAAA	59.784	20	214	3	216
SA_SSR1511	p1	(A)11	11	790	800	CCATGCATGTTGTTATTGCTTT	59.896	22	TTGCTTTCTCCTCCTCTGGA	60.065	20	227	699	925	CCATGCATGTTGTTATTGCTTT	59.896	22	TCTCCTCCTCTGGACCTTCA	59.913	20	221	699	919	CCATGCATGTTGTTATTGCTTT	59.896	22	GCTTTCTCCTCCTCTGGACC	60.336	20	225	699	923
SA_SSR1512	p1	(A)11	11	96	106	ACTCCTGTAGCCCTGCATTT	58.817	20	CAGTCACCACTCACGCATTT	59.751	20	107	32	138	ACTCCTGTAGCCCTGCATTT	58.817	20	ATCACCAGTCACCACTCACG	59.577	20	112	32	143	ACTCCTGTAGCCCTGCATTT	58.817	20	TGCATTCCTTGATCACCAGT	59.09	20	123	32	154
SA_SSR1513	p1	(A)11	11	27	37	CGAATGGCACACCTGAAAC	60.104	19	TTGTGTTTTTCCCCTCCAAC	59.807	20	110	1	110	ATGGCACACCTGAAACCCT	60.379	19	TTGTGTTTTTCCCCTCCAAC	59.807	20	107	4	110	CGAATGGCACACCTGAAAC	60.104	19	ATTGTGTTTTTCCCCTCCAA	59.264	20	111	1	111
SA_SSR1514	p1	(A)11	11	80	90	CGGAGACAAAATTTAATCACAGAA	59.556	24	GCTCTTGTTAAACGGTTTGTTG	58.855	22	277	1	277	CGGAGACAAAATTTAATCACAGAA	59.556	24	CCTACCTTTGTTTTGATTGCTG	58.809	22	217	1	217	CGGAGACAAAATTTAATCACAGAA	59.556	24	ACCTACCTTTGTTTTGATTGCTG	59.589	23	218	1	218
SA_SSR1515	p1	(A)11	11	306	316	TGGATCCATGGAACAAATGA	59.707	20	GCAATTCTGCAAAGACACGA	59.995	20	245	129	373	TGGATCCATGGAACAAATGA	59.707	20	GCAGCAATTCTGCAAAGACA	60.142	20	248	129	376	TGGATCCATGGAACAAATGA	59.707	20	AGCAATTCTGCAAAGACACG	59.076	20	246	129	374
SA_SSR1516	p1	(A)11	11	432	442	TTCACCCCATGAAAATTGCT	60.309	20	CTCTCTTCATCACGGCCATT	60.218	20	175	334	508	TTCACCCCATGAAAATTGCT	60.309	20	TTGGTGCTTGTGGTTGAAGA	60.278	20	247	334	580	TTTCACCCCATGAAAATTGC	60.681	20	TTGGTGCTTGTGGTTGAAGA	60.278	20	248	333	580
SA_SSR1517	p1	(A)11	11	348	358	TTCACTGGCTGCAACTTGTC	60.032	20	TGGAACCACTTGTAAATGGGA	60.213	21	237	223	459	TTCACTGGCTGCAACTTGTC	60.032	20	TCCTTTGGAAATGACTCTCCC	60.428	21	194	223	416	TTCACTGGCTGCAACTTGTC	60.032	20	CCTTTGGAAATGACTCTCCC	58.568	20	193	223	415
SA_SSR1518	p1	(A)11	11	49	59	TCTAGGAGTGTGTTGGATTGAGA	58.851	23	CCACCAGATTTGGACAGCTT	60.111	20	166	21	186	TCTAGGAGTGTGTTGGATTGAGA	58.851	23	CCCACGATGAGAATACCACC	60.195	20	181	21	201	GTCTAGGAGTGTGTTGGATTGAGA	59.682	24	CCACCAGATTTGGACAGCTT	60.111	20	167	20	186
SA_SSR1519	p1	(A)11	11	58	68	CACTTCACCTTTCGGTGTCC	60.545	20	CTGAACAGATCTGGTGCCAA	59.831	20	124	21	144	CACTTCACCTTTCGGTGTCC	60.545	20	CGCCGATTCTAACCTCTCAA	60.344	20	208	21	228	CACTTCACCTTTCGGTGTCC	60.545	20	AGGACCCAATCGTTCTCTCA	59.655	20	165	21	185
SA_SSR1520	p1	(A)11	11	77	87	AATTAACCTTTTTGGTTAACGCT	57.561	23	TGTTTCTGCCTCCAATTTCC	60.051	20	229	51	279	AATTAACCTTTTTGGTTAACGCT	57.561	23	TCCCCTTACGTCTCCAAGAA	59.665	20	207	51	257	AATTAACCTTTTTGGTTAACGCT	57.561	23	CCTCCAATTTCCTATCCCCT	59.238	20	221	51	271
SA_SSR1521	p1	(A)11	11	184	194	ACCCGTGTGGTTGATTTGAT	60.096	20	CACAGAAGGAGAAAAAGCCG	59.986	20	214	25	238	CACATAGCATCTGTGGTGGC	60.144	20	CACAGAAGGAGAAAAAGCCG	59.986	20	190	49	238	GGGTTACAGTACCCGTGTGG	60.149	20	CACAGAAGGAGAAAAAGCCG	59.986	20	224	15	238
SA_SSR1522	p1	(A)11	11	689	699	GCATTAAAGTCTGTTTGCTGACAT	59.734	24	GCAAATATGTCTCGGGGAAA	59.901	20	178	618	795	GCATTAAAGTCTGTTTGCTGACAT	59.734	24	AGCAAATATGTCTCGGGGAA	59.528	20	179	618	796	AGCATTAAAGTCTGTTTGCTGAC	57.779	23	GCAAATATGTCTCGGGGAAA	59.901	20	179	617	795
SA_SSR1523	p1	(A)11	11	393	403	GCGGTCAGACCAAAGACATT	60.119	20	CGTGATTCAGTTGGCATGAT	59.527	20	276	344	619	GCGGTCAGACCAAAGACATT	60.119	20	CGATCGTGATTCAGTTGGC	60.217	19	280	344	623	GCGGTCAGACCAAAGACATT	60.119	20	TCGTGATTCAGTTGGCATGA	61.248	20	277	344	620
SA_SSR1524	p1	(A)11	11	108	118	TCAGCTTTAAAAATTTAGTCTAGCAA	57.429	26	TTGACTTCGTTCCACCATGA	60.088	20	151	61	211	TCAGCTTTAAAAATTTAGTCTAGCAA	57.429	26	GTGATCTCCAACCAGGTGCT	60.12	20	118	61	178	TCAGCTTTAAAAATTTAGTCTAGCAA	57.429	26	AGTGATCTCCAACCAGGTGC	60.12	20	119	61	179
SA_SSR1525	p1	(A)11	11	360	370	TGATCAAATCCCGCCTTTAC	59.901	20	ATCCATGAAATGGGCAAGAG	59.894	20	263	140	402	GTGATCAAATCCCGCCTTTA	59.901	20	ATCCATGAAATGGGCAAGAG	59.894	20	264	139	402	GCATGGGTGTTAAAAGGGAA	59.801	20	ATCCATGAAATGGGCAAGAG	59.894	20	228	175	402
SA_SSR1526	p1	(A)11	11	438	448	TAATCTCCACAGTTGCACGC	59.871	20	TGCATTTATGTTGTCCGCTC	59.694	20	171	398	568	CGCTGAGGATACCCTGAAAA	60.206	20	TGCATTTATGTTGTCCGCTC	59.694	20	154	415	568	AGTTGCACGCTGAGGATACC	60.285	20	TGCATTTATGTTGTCCGCTC	59.694	20	161	408	568
SA_SSR1527	p1	(A)11	11	44	54	GCAAAGTTGCTGCAAGCTAAGTA	61.048	23	CTTTTTGACCCCCAAAATCA	59.772	20	220	1	220	CAAAGTTGCTGCAAGCTAAGTAA	58.948	23	CTTTTTGACCCCCAAAATCA	59.772	20	219	2	220	GCAAAGTTGCTGCAAGCTAAGTA	61.048	23	GAATCTCCTTTTTGACCCCC	59.744	20	227	1	227
SA_SSR1528	p1	(A)11	11	89	99	GGACTCCAATCCTGACCAAA	59.903	20	GGGGACCCTGAGTTTGTACC	60.607	20	115	51	165	CTCAGGGTGACAGGTGGACT	60.153	20	GGGGACCCTGAGTTTGTACC	60.607	20	130	36	165	GGTGACAGGTGGACTCCAAT	59.817	20	GGGGACCCTGAGTTTGTACC	60.607	20	125	41	165
SA_SSR1529	p1	(A)11	11	195	205	AGGGAGTCATTGCAAGAGCA	60.945	20	TGGTGGCCTTTAATGTCTTTG	59.982	21	174	109	282	GGGAGTCATTGCAAGAGCA	59.934	19	TGGTGGCCTTTAATGTCTTTG	59.982	21	173	110	282	GGGAGTCATTGCAAGAGCAT	60.226	20	CCTAGCACTAACCATTTGGGA	59.098	21	225	110	334
SA_SSR1530	p1	(A)11	11	208	218	ATGACCACGACAAGGGAAAG	59.966	20	CGTGTCCTATATATGAACAAGTTGAG	58.313	26	165	113	277	ATGACCACGACAAGGGAAAG	59.966	20	TCATAGAAGTTGAATCTGTTGTGTT	57.089	25	136	113	248	ACCACGACAAGGGAAAGAGA	59.697	20	CGTGTCCTATATATGAACAAGTTGAG	58.313	26	162	116	277
SA_SSR1531	p1	(A)11	11	414	424	TCCCTTTTTAGTGCTTCGGA	59.817	20	CATCGATGTTTCAAACCAAGAA	59.975	22	237	222	458	CTTGTTTTTGCCCTTTTTGC	59.736	20	CATCGATGTTTCAAACCAAGAA	59.975	22	262	197	458	TTTCTTGTTGGAGACCAGGG	60.081	20	TTGCAGCTGAAAATTCAGAAA	58.688	21	162	355	516
SA_SSR1532	p1	(A)11	11	76	86	TCCAAATCCAATGCACAAAA	59.907	20	TTTTCAAGCTTAACGGGTGG	60.103	20	141	34	174	TTCCAAATCCAATGCACAAA	59.907	20	TTTTCAAGCTTAACGGGTGG	60.103	20	142	33	174	TTTCCAAATCCAATGCACAA	59.907	20	TTTTCAAGCTTAACGGGTGG	60.103	20	143	32	174
SA_SSR1533	p1	(A)11	11	297	307	CGTCCGTTTACCCACCTAAC	59.355	20	TTGTTGGCTTCATGATCTTCC	60.066	21	250	107	356	CGTCCGTTTACCCACCTAAC	59.355	20	AGTGCAGTTTGTTGGCTTCAT	59.795	21	258	107	364	CGTCCGTTTACCCACCTAAC	59.355	20	GTGCAGTTTGTTGGCTTCAT	58.777	20	257	107	363
SA_SSR1534	p1	(A)11	11	195	205	GTGCCAGAAATAGCCACGTT	60.14	20	CCTGTCTCCTGGATCCCATA	59.879	20	235	154	388	GTGCCAGAAATAGCCACGTT	60.14	20	CCTGGATCCCATAGGCATAA	59.739	20	228	154	381	GTGCCAGAAATAGCCACGTT	60.14	20	TTGCGTGTTTTGATTCCAAG	59.706	20	156	154	309
SA_SSR1535	p1	(A)11	11	69	79	CAAATTTTGATCAGAAAAATAAGCAA	59.922	26	TTCATGCTCTCAACTGTGGC	59.992	20	170	40	209	CAAATTTTGATCAGAAAAATAAGCA	58.825	25	TTCATGCTCTCAACTGTGGC	59.992	20	170	40	209	CAAATTTTGATCAGAAAAATAAGCAA	59.922	26	GAATGGGTTCCCAATTCTCA	59.727	20	122	40	161
SA_SSR1536	p1	(A)11	11	2015	2025	CCAACCTTTCAATTCCCAAA	59.772	20	ACTTGTGAAGTCCGATGGCT	59.727	20	273	1915	2187	CCAACCTTTCAATTCCCAAA	59.772	20	TGACTTGTGAAGTCCGATGG	59.676	20	275	1915	2189	TCCAACCTTTCAATTCCCAA	60.28	20	ACTTGTGAAGTCCGATGGCT	59.727	20	274	1914	2187
SA_SSR1537	p1	(A)11	11	385	395	ACCATACCCTCTCCACCACA	60.238	20	TTGTATGGGAATGCTTGGGT	60.192	20	156	332	487	CACCATACCCTCTCCACCAC	60.238	20	TTGTATGGGAATGCTTGGGT	60.192	20	157	331	487	ACACCATACCCTCTCCACCA	60.238	20	TTGTATGGGAATGCTTGGGT	60.192	20	158	330	487
SA_SSR1538	p1	(A)11	11	988	998	CAACTTGGAGTTGAAGCCCT	59.328	20	CAAAGGAAAGGCAGAGGTTG	59.846	20	183	863	1045	CAACTTGGAGTTGAAGCCCT	59.328	20	GCGGAGGGAGAGGTAGAGAT	59.801	20	229	863	1091	CAACTTGGAGTTGAAGCCCT	59.328	20	AAGGCAGAGGTTGTTTTCCA	59.711	20	176	863	1038
SA_SSR1539	p1	(A)11	11	199	209	TGGCTAGGTTGAAATTCTGACA	59.747	22	TTCTGTCTCCATTCATGGCTT	59.685	21	107	136	242	TGGCTAGGTTGAAATTCTGACA	59.747	22	CTTCTGTCTCCATTCATGGCT	59.298	21	108	136	243	TGGCTAGGTTGAAATTCTGACA	59.747	22	CCCAAGAAACTCATTCAACCC	60.708	21	155	136	290
SA_SSR1540	p1	(A)11	11	1929	1939	ATCAAAATGGGTTCGGTTCA	60.17	20	GCCCATTAGTGCTTGAACTTG	59.761	21	136	1843	1978	TGATCAAAATGGGTTCGGTT	60.17	20	GCCCATTAGTGCTTGAACTTG	59.761	21	138	1841	1978	TTGATCAAAATGGGTTCGGT	60.17	20	GCCCATTAGTGCTTGAACTTG	59.761	21	139	1840	1978
SA_SSR1541	p1	(A)11	11	111	121	GAGAAGAGAGGAGAAAAACAAGAGAA	60.058	26	GTGAAGGCAGAGGAGAATGG	59.803	20	189	32	220	GAGAAGAGAGGAGAAAAACAAGAGAA	60.058	26	GGTGAAGGCAGAGGAGAATG	59.803	20	190	32	221	GAAGAGAAGAGAGGAGAAAAACAAGA	60.058	26	GTGAAGGCAGAGGAGAATGG	59.803	20	192	29	220
SA_SSR1542	p1	(A)11	11	1033	1043	GGCAAATAGCAATGGTGCTT	60.103	20	CAGACCGTATCTCACCAGCA	59.855	20	267	872	1138	GAGACGGACTGGCAAATAGC	59.843	20	CAGACCGTATCTCACCAGCA	59.855	20	277	862	1138	GGCAAATAGCAATGGTGCTT	60.103	20	ACAGAGCACCGGTCTTTCAC	60.307	20	221	872	1092
SA_SSR1543	p1	(A)11	11	126	136	TTGCTCTCTGAGGCTATGGG	60.495	20	TTTGCCAAAACAAGGAGAGG	60.22	20	120	40	159	AGGTGTTGCTCTCTGAGGCT	59.205	20	TTTGCCAAAACAAGGAGAGG	60.22	20	125	35	159	TTGCTCTCTGAGGCTATGGG	60.495	20	TTGTGCCTTTGTGCCTAGAA	59.464	20	150	40	189
SA_SSR1544	p1	(A)11	11	169	179	TTCTGGATTTGGATTCCCTG	59.864	20	GGTCAAGAAATAATTGGGGATG	59.55	22	180	36	215	CAAAAACCGTGTATGGCACA	60.415	20	GGTCAAGAAATAATTGGGGATG	59.55	22	137	79	215	TCTGGATTTGGATTCCCTGT	59.336	20	GGTCAAGAAATAATTGGGGATG	59.55	22	179	37	215
SA_SSR1545	p1	(A)11	11	224	234	GAGCAAGCCGGCAATATTTA	60.192	20	TGCCTCACTTCTCAATGTGG	59.831	20	240	88	327	ACCTGTTAAACGAGCAAGCC	59.383	20	TGCCTCACTTCTCAATGTGG	59.831	20	251	77	327	TGATGGACCAAATTGAAGCA	60.049	20	TTTTGATCGTCCAATAGTGCC	59.952	21	205	140	344
SA_SSR1546	p1	(A)11	11	290	300	GGGAACCATGTTTTGCATCT	59.797	20	AACGTCTAATTCACCGGCAC	60	20	264	219	482	GGGAACCATGTTTTGCATCT	59.797	20	TCAGTTGCGGATGGATGATA	60.033	20	161	219	379	GGGAACCATGTTTTGCATCT	59.797	20	CCTGATCTGCAACCTGGAAT	60.073	20	226	219	444
SA_SSR1547	p1	(A)11	11	191	201	TGCAGTGCTCAACCAATGAT	60.272	20	CAGGTGTTCATATCGAAACCAAT	60.122	23	197	99	295	ATGCAGTGCTCAACCAATGA	60.272	20	CAGGTGTTCATATCGAAACCAAT	60.122	23	198	98	295	CTCCGTAGCAGGGATCAAAC	59.694	20	CAGGTGTTCATATCGAAACCAAT	60.122	23	150	146	295
SA_SSR1548	p1	(A)11	11	481	491	TGCCATCCCTTTACGTGTTT	60.365	20	CACGTAATTCCCGATTCCAG	60.323	20	221	441	661	TTGCCATCCCTTTACGTGTT	60.365	20	CACGTAATTCCCGATTCCAG	60.323	20	222	440	661	TTTGCCATCCCTTTACGTGT	60.365	20	CACGTAATTCCCGATTCCAG	60.323	20	223	439	661
SA_SSR1549	p1	(A)11	11	69	79	GCTTCATAGGATGGGAGCAA	60.177	20	TATCCTCACCCACACAACGA	59.96	20	198	36	233	AGCTTCATAGGATGGGAGCA	59.797	20	TATCCTCACCCACACAACGA	59.96	20	199	35	233	GCTTCATAGGATGGGAGCAA	60.177	20	TCGATATCCTCACCCACACA	59.918	20	202	36	237
SA_SSR1550	p1	(A)11	11	417	427	TGGTAGGTGGTGGTGGGTAT	59.966	20	AGCTTCACGATTCCAGAGGA	59.95	20	215	254	468	TTTTGGTCAGAGACCCCATC	59.903	20	AGCTTCACGATTCCAGAGGA	59.95	20	243	226	468	TGGTAGGTGGTGGTGGGTAT	59.966	20	GGAAAATTTCAGGGCATTCA	59.878	20	234	254	487
SA_SSR1551	p1	(A)11	11	173	183	TCAACACAAAAACAATCCACTAGAA	59.959	25	TGCTGAACCTGAATTTTGGA	59.247	20	216	0	215	TCAACACAAAAACAATCCACTAGA	58.721	24	TGCTGAACCTGAATTTTGGA	59.247	20	216	0	215	TCAACACAAAAACAATCCACTAGAA	59.959	25	CTGCTGAACCTGAATTTTGGA	60.234	21	217	0	216
SA_SSR1552	p1	(A)11	11	177	187	AATTTCCTGGGAGCCATAGG	60.278	20	CCGTCCTTTGATGGCTTAAA	60.067	20	225	109	333	AATTTCCTGGGAGCCATAGG	60.278	20	CACTTAGGCGTGTGTGGCTA	59.928	20	263	109	371	GGGAGATCGATTGTCCCATA	59.709	20	CCGTCCTTTGATGGCTTAAA	60.067	20	200	134	333
SA_SSR1553	p1	(A)11	11	205	215	ATAAACTTCTTGGGGAGGGG	59.28	20	TGTAAATGACATGGGAAAGCC	59.815	21	120	123	242	ATAAACTTCTTGGGGAGGGG	59.28	20	CCTCGCATAGTATGTTTTGGC	59.622	21	165	123	287	AGGGGCCATACCGATGTAG	59.782	19	TGTAAATGACATGGGAAAGCC	59.815	21	105	138	242
SA_SSR1554	p1	(A)11	11	627	637	AACACCCCAAGCTACTCCCT	59.994	20	GCAAACCACTGCAAGACAAG	59.49	20	186	521	706	AACACCCCAAGCTACTCCCT	59.994	20	AGCAAACCACTGCAAGACAA	59.49	20	187	521	707	AACACCCCAAGCTACTCCCT	59.994	20	AAGCAAACCACTGCAAGACA	59.49	20	188	521	708
SA_SSR1555	p1	(A)11	11	1088	1098	GCAGGTTTCTAGCTGTTGGC	60.022	20	ATGGACACCTGAGCTTCACC	60.12	20	275	1002	1276	GCAGGTTTCTAGCTGTTGGC	60.022	20	CCTGAGCTTCACCAACGATT	60.255	20	268	1002	1269	GCAGGTTTCTAGCTGTTGGC	60.022	20	TCTTATGAGGGTGATGGGGA	60.272	20	197	1002	1198
SA_SSR1556	p1	(A)11	11	1217	1227	ATGCCTAGCACCACATGTCA	60.144	20	CGAGGTAGCTTCAAGGCAAT	59.476	20	178	1153	1330	AGCTTGAGCCTTGAGATTGG	59.574	20	CGAGGTAGCTTCAAGGCAAT	59.476	20	258	1073	1330	GCTTGAGCCTTGAGATTGGA	60.483	20	CGAGGTAGCTTCAAGGCAAT	59.476	20	257	1074	1330
SA_SSR1557	p1	(A)11	11	151	161	CTCCGAGACATTCCCTTCAA	60.187	20	TTCGACCCATTACCCATCAT	60.014	20	137	58	194	ACTCCGAGACATTCCCTTCA	59.655	20	TTCGACCCATTACCCATCAT	60.014	20	138	57	194	CTCCGAGACATTCCCTTCAA	60.187	20	ATTACCCATCATCCTGCCTG	59.773	20	129	58	186
SA_SSR1558	p1	(A)11	11	136	146	AAGCGGGGATTAGGAGAGAA	60.166	20	TACGGTTCCTTGAAAGCAGG	60.241	20	277	39	315	AAAGCGGGGATTAGGAGAGA	60.166	20	TACGGTTCCTTGAAAGCAGG	60.241	20	278	38	315	GAAAGCGGGGATTAGGAGAG	60.166	20	TACGGTTCCTTGAAAGCAGG	60.241	20	279	37	315
SA_SSR1559	p1	(A)11	11	758	768	GCAACCACTCTTTAGCCACC	59.74	20	AAGCCCCTCTCCTCTGCTAC	59.979	20	254	629	882	TTGCATCCTCTTCCAGGATT	59.629	20	AAGCCCCTCTCCTCTGCTAC	59.979	20	225	658	882	CTGTGGCTTTGCATCCTCTT	60.397	20	AAGCCCCTCTCCTCTGCTAC	59.979	20	233	650	882
[truncated: 5,849 more rows]
